# Supplementary material for: Regulated targeting of the monotopic hairpin membrane protein Erg1 requires the GET pathway
Source: J Cell Biol. 2022 May 19;221(6):e202201036. doi: 10.1083/jcb.202201036 (PMC9123286; doi:10.1083/jcb.202201036)
Supplement: Table S1 — list lipidomic analysis of WT and ∆get3 strains grown in SC and YPD media. [file JCB_202201036_TableS1.xlsx]

## Sheet: Summary
	pmol (sum)	wt SC 1	wt SC 2	wt SC 3	wt SC 4	dget3 SC 1	dget3 SC 2	dget3 SC 3	dget3 SC 4	wt YP 1	wt YP 2	wt YP 3	wt YP 4	dget3 YP 1	dget3 YP 2	dget3 YP 3	dget3 YP 4
	CDP-DAG	8.98303	6.79312	6.11876	6.86368	2.30072	7.71506	1.47506	7.12629	0	0	0	0	0.6868	0	0	0
	Cer	31.198	25.887	24.2145	21.8295	31.5135	19.6398	13.1789	22.5022	7.59581	6.95355	7.98759	7.11882	8.55611	9.84589	10.5493	8.63151
	CL	45.2187	39.8498	38.4693	38.7525	52.9661	48.8058	46.5379	45.9657	25.1002	71.6215	27.9193	27.8459	35.9009	33.742	31.2948	25.8532
	DAG	884.265	812.22	767.453	713.293	741.224	708.454	600.612	686.805	641.622	608.618	648.306	560.771	607.407	557.089	579.514	512.625
	EE	271.9	228.295	147.352	220.257	98.9721	87.0165	120.393	142.215	59.1348	67.7184	71.6945	67.3488	40.9388	16.2119	16.3862	29.921
	IPC	803.751	698.183	616.759	703.932	569.919	370.293	376.595	377.785	487.718	405.199	427.478	389.096	239.057	235.018	244.138	236.363
	LPA	9.8134	16.0551	9.17955	13.746	10.6156	10.1608	6.02935	5.09264	2.31864	13.929	1.93771	1.57653	2.07462	1.52459	1.43174	1.58668
	LPC	133.667	172.38	192.456	229.082	156.779	149.447	205.402	155.62	135.173	95.2069	97.0025	94.0096	108.499	89.0759	71.5086	77.4295
	LPE	212.12	201.197	202.655	210.905	217.664	177.859	170.452	161.912	72.1879	51.2194	59.5024	51.3128	61.0165	63.4009	52.6777	51.4124
	LPI	150.339	145.098	158.29	166.781	209.107	118.03	167.589	128.952	100.328	89.0653	87.9563	79.7757	83.2793	73.6727	70.1652	63.4316
	LPS	55.6127	49.8764	55.5301	56.2038	56.8092	36.8782	38.1567	27.59	39.9609	34.3736	36.0526	32.5046	37.6586	32.4276	27.4261	22.4717
	M(IP)2C	580.799	540.107	508.923	557.362	670.788	404.924	418.864	475.213	312.062	351.841	238.914	265.297	274.002	292.016	257.079	241.294
	MIPC	155.772	134.748	135.595	133.45	167.853	118.297	108.003	113.58	93.8851	82.8341	82.4244	77.5149	67.3839	62.0143	51.3795	51.8838
	PA	1024.91	1131.92	942.624	958.645	1061.15	963.973	757.673	914.265	635.1	552.036	562.531	527.089	496.391	482.826	499.231	502.52
	PC	1733.09	1555.47	1522.98	1444.77	1845.57	1636.64	1500.95	1472.44	1540.42	1511.51	1616	1484.55	1675.05	1548.93	1519.78	1321.09
	PE	1712.55	1528.18	1380.46	1320.53	1666.69	1440.34	1245.09	1261.67	1034.94	1086.51	1162.51	1007.01	1127.14	1101.79	1057.07	916.544
	PG	4.99321	3.96	3.39232	3.16483	4.16588	4.36366	2.83883	3.17796	2.34429	2.29462	2.59625	1.83259	2.46521	2.85137	2.76729	2.51646
	PI	1214.61	1166.74	1171.27	1184.75	1957.73	1122.42	1670.38	1229.01	1624.52	1763.49	1531.83	1496.96	1543.18	1451.99	1361.31	1202.6
	PS	339.344	324.535	358.308	328.688	340.628	270.4	267.176	225.164	436.529	458.379	422.892	373.191	383.971	355.843	286.744	244.288
	TAG	1875.21	1682.37	1621.08	1481.92	746.207	966.961	665.602	828.906	231.396	259.308	236.672	241.381	171.011	173.992	185.303	147.59
	Total	11248.1	10463.9	9863.11	9794.93	10608.6	8662.62	8383	8284.99	7482.34	7512.12	7322.21	6786.19	6965.67	6584.26	6325.76	5660.05
	mol percent	wt SC 1	wt SC 2	wt SC 3	wt SC 4	dget3 SC 1	dget3 SC 2	dget3 SC 3	dget3 SC 4	wt YP 1	wt YP 2	wt YP 3	wt YP 4	dget3 YP 1	dget3 YP 2	dget3 YP 3	dget3 YP 4
	CDP-DAG	0.000798624	0.000649198	0.000620368	0.000700738	0.000216872	0.000890615	0.000175958	0.000860144	0	0	0	0	9.85978e-05	0	0	0
	Cer	0.00277362	0.00247394	0.00245506	0.00222865	0.00297055	0.00226719	0.00157209	0.00271602	0.00101517	0.000925644	0.00109087	0.00104902	0.00122833	0.00149537	0.00166767	0.00152499
	CL	0.00402011	0.00380833	0.00390032	0.00395639	0.00499273	0.00563407	0.00555147	0.00554807	0.00335459	0.00953413	0.00381296	0.00410332	0.00515398	0.00512464	0.00494721	0.00456766
	DAG	0.0786144	0.0776215	0.0778104	0.0728227	0.0698698	0.0817829	0.0716465	0.0828975	0.0857516	0.0810182	0.0885396	0.0826341	0.0872	0.0846092	0.0916117	0.0905689
	EE	0.0241729	0.0218174	0.0149397	0.0224869	0.00932938	0.0100451	0.0143615	0.0171653	0.00790326	0.00901456	0.00979138	0.0099244	0.00587722	0.00246222	0.00259039	0.00528635
	IPC	0.0714563	0.0667233	0.0625319	0.071867	0.0537221	0.042746	0.0449237	0.0455988	0.0651825	0.0539394	0.058381	0.0573365	0.0343193	0.0356939	0.0385943	0.0417599
	LPA	0.000872446	0.00153434	0.000930695	0.00140338	0.00100066	0.00117295	0.000719236	0.000614683	0.000309881	0.0018542	0.000264635	0.000232314	0.000297836	0.00023155	0.000226335	0.000280329
	LPC	0.0118834	0.0164738	0.0195127	0.0233878	0.0147784	0.0172519	0.0245022	0.0187833	0.0180656	0.0126738	0.0132477	0.0138531	0.0155762	0.0135286	0.0113044	0.01368
	LPE	0.0188583	0.0192278	0.0205467	0.021532	0.0205176	0.0205318	0.020333	0.0195428	0.00964778	0.00681824	0.00812629	0.00756136	0.0087596	0.00962916	0.0083275	0.00908338
	LPI	0.0133657	0.0138666	0.0160486	0.0170273	0.019711	0.0136252	0.0199915	0.0155645	0.0134087	0.0118562	0.0120123	0.0117556	0.0119557	0.0111892	0.011092	0.0112069
	LPS	0.00494417	0.00476654	0.00563008	0.00573805	0.00535499	0.00425717	0.00455168	0.00333012	0.00534069	0.00457575	0.00492373	0.00478982	0.00540631	0.00492502	0.00433562	0.00397024
	M(IP)2C	0.0516351	0.0516164	0.0515986	0.0569032	0.0632303	0.0467438	0.0499659	0.0573583	0.0417065	0.0468365	0.0326286	0.0390937	0.0393361	0.0443506	0.0406401	0.0426311
	MIPC	0.0138487	0.0128775	0.0137477	0.0136244	0.0158223	0.0136561	0.0128836	0.0137092	0.0125476	0.0110267	0.0112568	0.0114225	0.00967372	0.00941857	0.00812227	0.00916666
	PA	0.0911182	0.108174	0.0955706	0.0978716	0.100027	0.11128	0.090382	0.110352	0.0848799	0.0734861	0.0768253	0.0776709	0.0712625	0.0733304	0.0789203	0.0887836
	PC	0.154078	0.148651	0.154412	0.147502	0.173968	0.188932	0.179047	0.177724	0.205874	0.20121	0.220699	0.218761	0.240472	0.235247	0.240253	0.233406
	PE	0.152252	0.146043	0.139962	0.134818	0.157107	0.166271	0.148526	0.152284	0.138318	0.144635	0.158765	0.148391	0.161814	0.167337	0.167106	0.161932
	PG	0.000443914	0.000378446	0.00034394	0.000323109	0.000392687	0.000503734	0.000338641	0.00038358	0.000313309	0.000305456	0.000354572	0.000270048	0.000353908	0.000433059	0.000437464	0.000444601
	PI	0.107983	0.111502	0.118753	0.120955	0.184541	0.129571	0.199258	0.148341	0.217114	0.234753	0.209203	0.220589	0.221541	0.220524	0.215201	0.212472
	PS	0.0301689	0.0310148	0.0363281	0.0335569	0.0321085	0.0312146	0.0318712	0.0271774	0.0583412	0.0610186	0.0577547	0.0549927	0.0551233	0.0540444	0.0453296	0.04316
	TAG	0.166713	0.160779	0.164357	0.151295	0.0703395	0.111625	0.079399	0.100049	0.0309257	0.0345186	0.0323225	0.0355694	0.0245505	0.0264255	0.0292934	0.0260758
	Average	wt SC	dget3 SC	wt YP	dget3 YP		Welch's t-test	SC (wt vs dget)	YP (wt vs dget3)
	CDP-DAG	0.000692232	0.000535897	0	2.46495e-05		CDP-DAG	0.487852	0.391002
	Cer	0.00248282	0.00238146	0.00102017	0.00147909		Cer	0.772393	0.0103157
	CL	0.00392129	0.00543158	0.00520125	0.00494837		CL	0.00107937	0.873236
	DAG	0.0767172	0.0765492	0.0844859	0.0884974		DAG	0.965237	0.133839
	EE	0.0208542	0.0127253	0.0091584	0.00405404		EE	0.0256504	0.00508242
	IPC	0.0681446	0.0467476	0.0587098	0.0375918		IPC	0.000618914	0.000538749
	LPA	0.00118522	0.000876881	0.000665259	0.000259012		LPA	0.195377	0.381244
	LPC	0.0178144	0.018829	0.01446	0.0135223		LPC	0.761403	0.558577
	LPE	0.0200412	0.0202313	0.00803842	0.00894991		LPE	0.787549	0.235775
	LPI	0.0150771	0.017223	0.0122582	0.0113609		LPI	0.288905	0.10083
	LPS	0.00526971	0.00437349	0.0049075	0.0046593		LPS	0.125178	0.52028
	M(IP)2C	0.0529383	0.0543246	0.0400663	0.0417395		M(IP)2C	0.743611	0.625136
	MIPC	0.0135246	0.0140178	0.0115634	0.0090953		MIPC	0.504035	0.00212606
	PA	0.0981836	0.10301	0.0782155	0.0780742		PA	0.461898	0.976656
	PC	0.151161	0.179918	0.211636	0.237345		PC	0.00069226	0.00826504
	PE	0.143269	0.156047	0.147527	0.164547		PE	0.0550885	0.0224394
	PG	0.000372352	0.000404661	0.000310846	0.000417258		PG	0.491765	0.0088289
	PI	0.114798	0.165428	0.220415	0.217434		PI	0.0485371	0.632455
	PS	0.0327672	0.0305929	0.0580268	0.0494143		PS	0.27522	0.0582458
	TAG	0.160786	0.0903531	0.0333341	0.0265863		TAG	0.00270429	0.00343859
	Normalized to wt	wt SC 1	wt SC 2	wt SC 3	wt SC 4	dget3 SC 1	dget3 SC 2	dget3 SC 3	dget3 SC 4	wt YP 1	wt YP 2	wt YP 3	wt YP 4	dget3 YP 1	dget3 YP 2	dget3 YP 3	dget3 YP 4
	CDP-DAG	1.15369	0.937833	0.896186	1.01229	0.313294	1.28658	0.254189	1.24257	N/A	N/A	N/A	N/A	N/A	N/A	N/A	N/A
	Cer	1.11712	0.996426	0.988818	0.897631	1.19644	0.913151	0.63319	1.09393	0.99509	0.90734	1.0693	1.02827	1.20403	1.4658	1.6347	1.49483
	CL	1.0252	0.971195	0.994654	1.00895	1.27324	1.43679	1.41573	1.41486	0.644959	1.83305	0.733085	0.788911	0.990912	0.985271	0.951157	0.878186
	DAG	1.02473	1.01179	1.01425	0.949235	0.910744	1.06603	0.933903	1.08056	1.01498	0.958955	1.04798	0.978082	1.03213	1.00146	1.08434	1.072
	EE	1.15914	1.04619	0.716389	1.07829	0.447362	0.48168	0.688664	0.823111	0.862952	0.984295	1.06911	1.08364	0.64173	0.268848	0.282843	0.577213
	IPC	1.0486	0.979143	0.917635	1.05462	0.788354	0.627284	0.659241	0.669147	1.11025	0.918746	0.994398	0.976608	0.584557	0.607972	0.657374	0.711293
	LPA	0.736107	1.29456	0.785254	1.18407	0.844281	0.98965	0.606839	0.518625	0.465806	2.78719	0.397793	0.349209	0.447699	0.34806	0.340221	0.421383
	LPC	0.667068	0.924746	1.09533	1.31286	0.829576	0.968424	1.37542	1.05439	1.24934	0.876469	0.916161	0.958026	1.07719	0.935587	0.781766	0.946056
	LPE	0.940974	0.959415	1.02522	1.07439	1.02377	1.02448	1.01456	0.975131	1.20021	0.848207	1.01093	0.940653	1.08972	1.19789	1.03596	1.13
	LPI	0.886491	0.919714	1.06444	1.12935	1.30735	0.903704	1.32596	1.03233	1.09386	0.967208	0.979937	0.958999	0.975321	0.912794	0.904863	0.914236
	LPS	0.938224	0.904517	1.06839	1.08887	1.01618	0.807856	0.863743	0.631935	1.08827	0.932399	1.00331	0.976021	1.10164	1.00357	0.883469	0.809014
	M(IP)2C	0.975383	0.975029	0.974693	1.0749	1.19441	0.882986	0.94385	1.08349	1.04094	1.16897	0.814365	0.975725	0.981774	1.10693	1.01432	1.06401
	MIPC	1.02397	0.952153	1.0165	1.00738	1.16989	1.00972	0.952609	1.01365	1.08511	0.953591	0.973484	0.987813	0.836583	0.814518	0.702414	0.792732
	PA	0.92804	1.10175	0.973387	0.996822	1.01877	1.13338	0.920541	1.12394	1.08521	0.939533	0.982226	0.993036	0.911104	0.937542	1.00901	1.13511
	PC	1.0193	0.983399	1.02151	0.975793	1.15088	1.24987	1.18448	1.17573	0.972775	0.950736	1.04282	1.03367	1.13625	1.11157	1.13522	1.10287
	PE	1.0627	1.01937	0.976919	0.941013	1.09659	1.16055	1.0367	1.06292	0.937574	0.980396	1.07617	1.00586	1.09684	1.13428	1.13272	1.09764
	PG	1.19219	1.01637	0.923695	0.867751	1.05461	1.35284	0.909464	1.03015	1.00792	0.98266	1.14067	0.86875	1.13853	1.39316	1.40733	1.43029
	PI	0.94063	0.971289	1.03445	1.05363	1.60752	1.12868	1.73572	1.29219	0.985025	1.06505	0.949134	1.00079	1.00511	1.00049	0.976343	0.963962
	PS	0.920704	0.946521	1.10867	1.0241	0.979897	0.952616	0.972654	0.829407	1.00542	1.05156	0.99531	0.947712	0.949964	0.93137	0.781184	0.743795
	TAG	1.03686	0.999956	1.02221	0.940972	0.437473	0.694243	0.493818	0.62225	0.927749	1.03554	0.969655	1.06706	0.736499	0.792748	0.878781	0.782256
	Average normalized to wt	wt SC	dget3 SC	wt YP	dget3 YP		Standard deviation	wt SC	dget3 SC	wt YP	dget3 YP
	CDP-DAG	1	0.774159	N/A	N/A		CDP-DAG	0.113159	0.567084	N/A	N/A
	Cer	1	0.959178	1	1.44984		Cer	0.0900654	0.246873	0.0688276	0.179694
	CL	1	1.38515	1	0.951381		CL	0.022902	0.0752971	0.558517	0.0518614
	DAG	1	0.997809	1	1.04748		DAG	0.0343055	0.087875	0.0395461	0.0379203
	EE	1	0.610204	1	0.442659		EE	0.194954	0.177503	0.101327	0.194495
	IPC	1	0.686006	1	0.640299		IPC	0.0647165	0.0705312	0.080282	0.0562253
	LPA	1	0.739849	1	0.389341		LPA	0.280718	0.215977	1.19242	0.0533829
	LPC	1	1.05695	1	0.93515		LPC	0.272931	0.231634	0.169532	0.12086
	LPE	1	1.00949	1	1.11339		LPE	0.061376	0.023344	0.149183	0.0682445
	LPI	1	1.14233	1	0.926804		LPI	0.11578	0.208161	0.0631611	0.0326062
	LPS	1	0.829929	1	0.949424		LPS	0.0922108	0.158664	0.0656956	0.129315
	M(IP)2C	1	1.02619	1	1.04176		M(IP)2C	0.0499308	0.140083	0.14751	0.0550564
	MIPC	1	1.03647	1	0.786561		MIPC	0.0326112	0.0932201	0.0584508	0.0588858
	PA	1	1.04916	1	0.998193		PA	0.0735979	0.100251	0.0613206	0.100212
	PC	1	1.19024	1	1.12148		PC	0.0237815	0.0422244	0.0452234	0.0168497
	PE	1	1.08919	1	1.11537		PE	0.0526577	0.0535181	0.0580749	0.0209459
	PG	1	1.08677	1	1.34233		PG	0.142029	0.188389	0.11162	0.136724
	PI	1	1.44103	1	0.986477		PI	0.0529535	0.27945	0.0484555	0.019607
	PS	1	0.933644	1	0.851578		PS	0.0847322	0.0704424	0.0425977	0.104274
	TAG	1	0.561946	1	0.797571		TAG	0.042176	0.117295	0.0629838	0.0593932

## Sheet: Raw pmol
feature	class	structuralcategory	functionalcategory	totallength	totaldb	totaloh	wtSC1	wtSC2	wtSC3	wtSC4	dget3SC1	dget3SC2	dget3SC3	dget3SC4	wtYP1	wtYP2	wtYP3	wtYP4	dget3YP1	dget3YP2	dget3YP3	dget3YP4
CDP_DAG 32:1;0	CDP-DAG	GPL	MEM	32	1	0	2.24767	1.67982	1.52981	1.74152	0.643801	2.12717	0.430813	1.68398	0	0	0	0	0.203703	0	0	0
CDP_DAG 32:2;0	CDP-DAG	GPL	MEM	32	2	0	0.332258	0.25258	0.251102	0.273474	0	0.211247	0	0.209456	0	0	0	0	0	0	0	0
CDP_DAG 34:1;0	CDP-DAG	GPL	MEM	34	1	0	5.66813	4.3274	3.74506	4.08678	1.42605	4.82781	0.836675	4.61537	0	0	0	0	0.483097	0	0	0
CDP_DAG 34:2;0	CDP-DAG	GPL	MEM	34	2	0	0.734976	0.533316	0.59279	0.761903	0.230867	0.548835	0.207568	0.617481	0	0	0	0	0	0	0	0
Cer 32:0;2	Cer	SL	MEM	32	0	2	0.610763	0.484815	0.458882	0.4991	0.808257	0.454045	0.276409	0.479962	0.373339	0.316343	0.309185	0.209968	0.192356	0.205484	0.247547	0.197733
Cer 32:1;2	Cer	SL	MEM	32	1	2	0	0	0.295673	0.124204	0.177209	0.139149	0	0	0	0	0	0	0	0	0	0
Cer 32:1;3	Cer	SL	MEM	32	1	3	0	0	0	0	0	0	0	0	0	0	0	0	0	0	0	0
Cer 32:1;4	Cer	SL	MEM	32	1	4	0	0	0	0	0	0	0	0	0	0	0	0	0	0.10417	0	0
Cer 34:0;2	Cer	SL	MEM	34	0	2	1.94703	1.60726	1.41896	1.51701	3.15905	1.20986	0.781063	1.62531	0.575471	0.379977	0.400135	0.340369	0.408753	0.386455	0.4018	0.367979
Cer 34:0;3	Cer	SL	MEM	34	0	3	0	0	0.248114	0.179153	0.35435	0.246333	0.234337	0.247675	0.115764	0	0.122836	0.119517	0.190638	0.192736	0.164679	0.158393
Cer 34:0;4	Cer	SL	MEM	34	0	4	0	0	0	0	0	0	0	0	0	0	0	0	0	0	0	0
Cer 34:1;2	Cer	SL	MEM	34	1	2	3.33644	0	2.47713	0	4.86427	0	0	2.72235	0	0	0	0	0	0	0	0
Cer 34:1;3	Cer	SL	MEM	34	1	3	0	0	0.247325	0	0	0	0	0	0	0	0	0	0	0.103933	0	0
Cer 36:0;2	Cer	SL	MEM	36	0	2	1.21676	1.00035	0.961087	0.975881	1.88513	0.874908	0.512131	1.10337	0.303027	0.280351	0.331146	0.230514	0.298409	0.33501	0.296401	0.266986
Cer 36:0;3	Cer	SL	MEM	36	0	3	0	0	0	0	0.160899	0	0	0	0	0	0	0	0	0	0.10086	0.101284
Cer 36:1;2	Cer	SL	MEM	36	1	2	1.35535	0.940685	0.984408	1.00939	1.73108	0.82954	0.429261	1.08154	0	0	0	0	0	0	0	0
Cer 36:1;3	Cer	SL	MEM	36	1	3	0	0	0	0.406843	0	0	0	0	0	0	0	0	0	0	0	0
Cer 36:1;4	Cer	SL	MEM	36	1	4	0.58983	0.543075	0.528132	0.485955	0.503955	0.464387	0.265435	0.417392	0.149536	0	0.226266	0.144808	0.1416	0.186397	0.137581	0.114114
Cer 38:0;2	Cer	SL	MEM	38	0	2	0.176176	0.17675	0.206344	0.142975	0.178156	0.143868	0	0.161378	0	0	0	0	0	0.136128	0.12238	0.10954
Cer 38:0;3	Cer	SL	MEM	38	0	3	0	0	0	0	0	0	0	0	0	0	0	0	0	0	0.139199	0.100657
Cer 38:0;4	Cer	SL	MEM	38	0	4	0	0	0	0	0.169763	0	0	0	0	0	0	0	0	0	0	0
Cer 38:0;5	Cer	SL	MEM	38	0	5	0	0	0	0	0	0	0	0	0	0	0	0	0	0	0	0
Cer 38:1;2	Cer	SL	MEM	38	1	2	0	0	0.160507	0.176702	0	0	0	0	0	0	0	0	0	0	0	0
Cer 38:1;3	Cer	SL	MEM	38	1	3	0	0	0	0	0	0	0	0	0	0	0	0	0	0	0	0
Cer 38:1;4	Cer	SL	MEM	38	1	4	0.23675	0.255709	0.229845	0.189472	0.179488	0.135422	0.118644	0.152019	0	0	0	0	0	0	0	0
Cer 40:0;2	Cer	SL	MEM	40	0	2	0.210601	0.209511	0.242029	0.201453	0.278518	0.245886	0.119473	0.190607	0	0	0	0	0.128431	0.203289	0.121718	0.103199
Cer 40:0;3	Cer	SL	MEM	40	0	3	0	0	0	0	0	0	0	0	0	0	0	0	0	0	0	0
Cer 40:0;4	Cer	SL	MEM	40	0	4	0	0	0	0	0	0	0	0	0	0	0	0	0	0	0	0
Cer 40:0;5	Cer	SL	MEM	40	0	5	0	0	0	0	0	0	0	0	0	0	0	0	0	0	0	0
Cer 40:1;2	Cer	SL	MEM	40	1	2	0	0	0	0	0	0	0	0	0	0	0	0	0	0	0	0
Cer 40:1;3	Cer	SL	MEM	40	1	3	0	0	0	0	0	0	0	0	0	0	0	0	0	0	0	0
Cer 40:1;4	Cer	SL	MEM	40	1	4	0	0	0	0	0	0	0	0	0	0	0	0	0	0	0	0
Cer 40:1;5	Cer	SL	MEM	40	1	5	0	0	0	0	0	0	0	0	0	0	0	0	0	0	0	0
Cer 42:0;2	Cer	SL	MEM	42	0	2	1.86616	1.71916	1.43876	1.36667	1.50933	1.27616	0.762986	1.33802	0.56704	0.611947	0.628063	0.628629	0.631151	0.744481	0.687098	0.591922
Cer 42:0;3	Cer	SL	MEM	42	0	3	0.344397	0.312978	0.339318	0.31498	0.455426	0.324786	0.308824	0.308915	0.271151	0.278171	0.319171	0.299406	0.319405	0.410076	0.440018	0.418228
Cer 42:0;4	Cer	SL	MEM	42	0	4	1.5553	1.48059	1.04772	1.13693	1.43014	1.17157	0.908633	1.25643	0.38628	0.37646	0.419167	0.345967	0.582462	0.593562	0.500342	0.454522
Cer 42:0;5	Cer	SL	MEM	42	0	5	0	0	0	0	0	0	0	0	0	0	0	0	0	0	0	0
Cer 42:1;2	Cer	SL	MEM	42	1	2	0	0	0.186471	0	0	0	0	0	0	0	0	0	0	0.197987	0.149352	0.100599
Cer 42:1;3	Cer	SL	MEM	42	1	3	0	0	0	0	0	0	0	0	0	0	0	0	0	0	0	0
Cer 42:1;4	Cer	SL	MEM	42	1	4	0	0	0	0	0	0	0	0	0	0	0	0	0	0	0	0
Cer 44:0;2	Cer	SL	MEM	44	0	2	0	0	0	0	0	0	0	0	0	0	0	0	0	0	0.621178	0
Cer 44:0;3	Cer	SL	MEM	44	0	3	1.06602	0.931135	0.889643	0.947805	1.63056	1.03169	1.01408	0.946639	1.46471	1.26292	1.57839	1.48755	1.50878	1.75735	2.22771	1.89143
Cer 44:0;4	Cer	SL	MEM	44	0	4	14.4427	14.0314	9.9873	10.1902	10.8103	9.82035	6.82701	9.43004	3.38949	3.44738	3.52578	3.31209	4.02374	4.11725	3.96319	3.65492
Cer 44:0;5	Cer	SL	MEM	44	0	5	0.310185	0.352728	0.217026	0.271987	0	0.230989	0	0	0	0	0	0	0	0	0	0
Cer 44:1;2	Cer	SL	MEM	44	1	2	0	0	0	0	0	0	0	0	0	0	0	0	0	0	0	0
Cer 44:1;3	Cer	SL	MEM	44	1	3	0	0	0	0	0	0	0	0	0	0	0	0	0	0	0	0
Cer 44:1;4	Cer	SL	MEM	44	1	4	0	0	0	0	0	0	0	0	0	0	0	0	0	0	0	0
Cer 46:0;2	Cer	SL	MEM	46	0	2	0	0	0	0	0	0	0	0	0	0	0	0	0	0	0	0
Cer 46:0;3	Cer	SL	MEM	46	0	3	0	0	0.240566	0.197715	0.198875	0	0	0	0	0	0	0	0	0	0.129718	0
Cer 46:0;4	Cer	SL	MEM	46	0	4	1.93356	1.84085	1.40924	1.49508	1.02879	1.04083	0.620576	1.04054	0	0	0.127455	0	0.130386	0.171583	0.0985296	0
Cer 46:1;2	Cer	SL	MEM	46	1	2	0	0	0	0	0	0	0	0	0	0	0	0	0	0	0	0
Cer 46:1;3	Cer	SL	MEM	46	1	3	0	0	0	0	0	0	0	0	0	0	0	0	0	0	0	0
Cer 46:1;4	Cer	SL	MEM	46	1	4	0	0	0	0	0	0	0	0	0	0	0	0	0	0	0	0
CL 56:1;0	CL	GPL	MEM	56	1	0	0	0	0	0	0	0	0	0	0	0	0	0.418935	0.407613	0.391798	0.320725	0.434112
CL 56:2;0	CL	GPL	MEM	56	2	0	0	0	0	0	0	0	0	0	0	0	0	0	0	0.37526	0	0
CL 58:1;0	CL	GPL	MEM	58	1	0	0	0.98702	0.89983	0.813106	0.532062	0.602578	0	0	0.670232	0	0.991391	0.867064	0.690717	0.77515	0.581334	0.612226
CL 58:2;0	CL	GPL	MEM	58	2	0	0.754605	1.05773	0.853443	0.781246	1.03612	1.13677	0.798672	0.796989	1.10423	0	0.864794	0.964265	1.18451	1.24589	0.947707	0.966697
CL 58:3;0	CL	GPL	MEM	58	3	0	0	0	0	0	0	0	0	0	0	0	0.708788	0	0.900399	0.882181	0.982663	0.823729
CL 60:1;0	CL	GPL	MEM	60	1	0	0	0.98649	1.53097	0.751449	1.01658	1.49589	0.969863	1.04308	1.38767	1.98466	1.02569	1.60654	1.72186	1.27463	1.17286	1.37123
CL 60:2;0	CL	GPL	MEM	60	2	0	0	0	0	0	0	0.404403	1.05101	0	0.545805	2.79574	0.868413	0.973909	2.25562	1.5196	1.07891	0.832022
CL 60:3;0	CL	GPL	MEM	60	3	0	0	0.414759	0.747465	0	1.83084	1.67829	1.34346	1.38085	1.52737	2.05489	1.43244	1.92355	2.5995	2.27683	2.3751	0
CL 62:1;0	CL	GPL	MEM	62	1	0	0	0	0	0	0	0	0	0	0	0	0	0	0	0	0	0
CL 62:2;0	CL	GPL	MEM	62	2	0	2.52787	2.22166	2.11373	2.23029	2.74079	2.58413	2.27815	2.68852	1.77806	2.28635	1.86347	1.70279	2.21251	1.9064	1.6657	1.78065
CL 62:3;0	CL	GPL	MEM	62	3	0	1.86159	1.77615	1.76482	1.79847	2.57558	2.46389	2.35285	2.19843	2.21026	2.03756	2.05578	1.88523	2.72148	2.60836	2.72784	2.38842
CL 64:2;0	CL	GPL	MEM	64	2	0	0	0	0	0	0	0	0	0	0	1.20482	0	0	0	0	0	0
CL 64:3;0	CL	GPL	MEM	64	3	0	0	0	0	0	0	0	0	0.608274	0	1.66282	0	0.96331	1.78206	1.78957	1.4934	0.968306
CL 64:4;0	CL	GPL	MEM	64	4	0	0	0	0	0	0	0	0	0	0	1.0726	0.634399	0	0	0	0	0
CL 66:0;0	CL	GPL	MEM	66	0	0	0	0	0	0	0	0	0	0	0	9.35604	0	0	0	0	0	0
CL 66:3;0	CL	GPL	MEM	66	3	0	0	0	0	0	0	0	0	0	0	0	0	0	0	0	0	0
CL 66:4;0	CL	GPL	MEM	66	4	0	8.77272	6.91942	6.90993	7.2726	8.69961	8.07828	8.18851	7.50008	5.99332	5.30198	5.71176	5.74964	5.28596	5.14255	5.21172	4.81508
CL 68:3;0	CL	GPL	MEM	68	3	0	5.1266	4.23519	3.91625	4.35136	4.87113	4.34148	3.06556	4.90594	0	0	0	0	2.76889	2.34813	0	0
CL 68:4;0	CL	GPL	MEM	68	4	0	14.5178	11.7492	10.9219	11.8289	15.7338	13.4291	14.1203	12.9316	6.20416	5.70366	7.56593	6.59719	6.9219	6.97669	7.50187	6.29088
CL 70:2;0	CL	GPL	MEM	70	2	0	0	0	0	0	0	0	0	0	0	33.3494	0	0	0	0	0	0
CL 70:4;0	CL	GPL	MEM	70	4	0	9.19823	7.53236	6.86897	7.22245	10.9105	10.0961	9.99305	9.42522	3.17206	2.811	3.59839	3.63325	3.73624	3.65508	4.37696	3.71052
CL 72:4;0	CL	GPL	MEM	72	4	0	2.4593	1.96986	1.94202	1.70264	3.01905	2.49489	2.3765	2.48673	0.507014	0	0.598033	0.560238	0.711684	0.573846	0.858034	0.859355
DAG 10:0;0_16:0;0	DAG	GL	MEM	26	0	0	17.9589	16.9087	13.5349	12.262	17.4389	18.7855	15.0235	17.7086	25.9318	24.0724	26.0729	22.9955	28.5659	26.4756	25.4276	23.8508
DAG 10:0;0_17:0;0	DAG	GL	MEM	27	0	0	0	0	0	0	0	0	0	0	0.374771	0	0	0	0	0	0	0
DAG 10:0;0_18:0;0	DAG	GL	MEM	28	0	0	7.00937	6.92171	5.77721	5.02384	7.34042	7.3443	5.92104	7.10225	7.70962	7.30362	7.45203	6.60849	7.44066	6.73277	6.3729	6.23903
DAG 10:0;0_18:1;0	DAG	GL	MEM	28	1	0	1.74151	1.57705	1.34076	1.26588	1.43789	1.49835	1.19763	1.35595	1.37724	1.27624	1.4219	1.18338	1.40759	1.14942	1.1874	1.09797
DAG 10:0;0_20:0;0	DAG	GL	MEM	30	0	0	0	0	0	0	0	0	0.0959899	0.0650385	0	0	0	0	0.0801734	0	0	0.0840761
DAG 10:1;0_18:0;0	DAG	GL	MEM	28	1	0	0	0	0	0	0	0	0	0	0.168328	0.126977	0.183166	0.143812	0	0.0964385	0.103486	0.112082
DAG 11:0;0_16:0;0	DAG	GL	MEM	27	0	0	0	0	0	0	0	0	0	0	0.389111	0	0	0.697989	0.526746	0.546022	0.446902	0.242027
DAG 12:0;0_14:0;0	DAG	GL	MEM	26	0	0	2.15625	2.03734	1.79558	1.68548	2.53848	2.15703	2.03202	2.07367	3.94419	3.48955	3.97405	3.42282	4.16802	4.04842	4.14557	3.79557
DAG 12:0;0_15:0;0	DAG	GL	MEM	27	0	0	0	0	1.86222	0	0	0	1.1624	1.30493	0.610507	0	0	0.654796	0.927891	1.04084	0.97063	0.869333
DAG 12:0;0_16:0;0	DAG	GL	MEM	28	0	0	26.1143	24.7665	20.699	19.0131	23.7939	24.0448	19.2303	23.0391	24.1145	22.8854	25.0812	20.8437	26.3581	24.3799	24.5269	22.4725
DAG 12:0;0_16:1;0	DAG	GL	MEM	28	1	0	7.29411	7.05169	5.81119	5.65876	7.49521	6.48652	6.53617	6.55472	11.3511	10.5818	11.7845	9.29226	10.4262	9.11004	9.29076	8.30711
DAG 12:0;0_18:0;0	DAG	GL	MEM	30	0	0	5.70169	5.45148	5.91417	4.66399	4.68946	5.09792	4.28157	4.77653	3.72705	3.23243	3.60058	3.1039	3.44819	3.39472	3.43906	3.11619
DAG 12:0;0_18:1;0	DAG	GL	MEM	30	1	0	2.48481	2.23034	2.07276	2.04571	2.00782	1.9425	0	1.88158	1.88219	1.75979	1.76197	1.66827	1.68622	1.50893	1.42378	1.23079
DAG 12:0;0_20:0;0	DAG	GL	MEM	32	0	0	0	0	0	0	0.0998486	0	0	0	0	0	0	0	0	0	0	0
DAG 12:1;0_16:0;0	DAG	GL	MEM	28	1	0	0	0	0	0	0	0	0	0	0.737298	0	0.761246	0.555721	0.676297	0.667235	0.6612	0.633534
DAG 12:1;0_18:0;0	DAG	GL	MEM	30	1	0	0	0	0	0	0	0	0	0	0.155362	0.125787	0.162028	0	0	0.140732	0.116297	0.111075
DAG 13:0;0_16:0;0	DAG	GL	MEM	29	0	0	0	0	0	0	0	0	0	0	0	0	0	0	0	0	0	0
DAG 14:0;0_14:0;0	DAG	GL	MEM	28	0	0	1.47485	1.52926	1.25741	1.18146	1.83925	1.41721	1.52732	1.47415	2.25989	2.01335	2.4226	2.00417	2.79314	2.59041	2.9523	2.65791
DAG 14:0;0_14:1;0	DAG	GL	MEM	28	1	0	0.523057	0.454342	0.40501	0.403429	0.498814	0.445215	0.509369	0.461926	1.11082	1.01191	1.17758	0.955699	1.18367	1.104	1.07908	1.01615
DAG 14:0;0_15:0;0	DAG	GL	MEM	29	0	0	0	0	3.90722	0	0	0	0	0	0	0	0	0	0	0	0	0
DAG 14:0;0_15:1;0	DAG	GL	MEM	29	1	0	0	0	0	0	0	0	0	0	0	0	1.4089	0	0	0	0	0
DAG 14:0;0_16:0;0	DAG	GL	MEM	30	0	0	9.12524	8.57764	9.09302	6.81899	8.06012	8.74924	7.5624	7.96455	6.00289	5.173	6.41981	5.30002	8.63147	8.51366	9.096	8.40707
DAG 14:0;0_16:1;0	DAG	GL	MEM	30	1	0	18.9798	18.1411	15.6235	15.226	17.4595	16.1815	15.7759	15.3198	24.7567	22.8743	24.999	21.3147	25.5226	22.8585	24.0877	21.986
DAG 14:0;0_17:0;0	DAG	GL	MEM	31	0	0	0	0	1.2259	0	0	0	0	0	0	0	0	0	0.208979	0	0	0
DAG 14:0;0_17:1;0	DAG	GL	MEM	31	1	0	0	0	0	0	0	0	0	0	0	0	0	0	0	0	0	0
DAG 14:0;0_18:0;0	DAG	GL	MEM	32	0	0	2.0326	0	2.1686	2.30607	0	1.75362	1.16958	1.36609	0	0	0	0	0	0	0	0
DAG 14:0;0_18:1;0	DAG	GL	MEM	32	1	0	21.079	19.2399	17.591	16.6377	19.5756	17.2869	15.6325	16.8865	24.1036	21.7529	23.0465	21.2128	23.4144	22.8498	23.2189	20.8814
DAG 14:1;0_16:0;0	DAG	GL	MEM	30	1	0	3.79183	3.41056	3.12433	3.12293	3.25959	3.37497	3.13184	3.14935	4.18979	3.79744	4.03272	3.53092	4.352	3.76878	3.98788	3.54245
DAG 14:1;0_16:1;0	DAG	GL	MEM	30	2	0	2.93107	3.07531	2.65491	2.58551	2.35895	2.57345	2.40865	2.39813	5.30578	4.919	4.59866	4.52152	4.53434	4.20858	4.19538	4.01133
DAG 14:1;0_18:0;0	DAG	GL	MEM	32	1	0	0.475106	0.566011	0	0.391291	0.698674	0.594438	0	0.394859	0	0	0.732411	0.355619	0.306363	0	0.336657	0
DAG 14:1;0_18:1;0	DAG	GL	MEM	32	2	0	0.645334	0	0.405279	0.455356	0.441569	0.797626	0.426971	0.327868	0.868186	0.564648	0.901557	0.492878	0.939304	0.425106	0	0
DAG 15:0;0_15:0;0	DAG	GL	MEM	30	0	0	0	0	0.0747214	0	0	0	0	0	0	0	0	0	0	0	0	0
DAG 15:0;0_16:0;0	DAG	GL	MEM	31	0	0	0	0	6.36075	1.65818	1.82832	2.87843	1.18477	1.87321	0	0	0	0	1.24043	1.92473	0	0
DAG 15:0;0_16:1;0	DAG	GL	MEM	31	1	0	1.1311	1.15322	3.60213	1.2469	1.4521	1.51867	0	0	1.27994	1.01707	2.13894	1.11826	0.97805	1.07694	1.25357	0.822193
DAG 15:0;0_17:0;0	DAG	GL	MEM	32	0	0	0	0	0	0	0	0	0	0	0	0	0	0	0	0	0	0
DAG 15:0;0_18:0;0	DAG	GL	MEM	33	0	0	0	0	0	0	0	0	0	0	0	0	0	0	0	0	0	0
DAG 15:0;0_18:1;0	DAG	GL	MEM	33	1	0	1.28974	0	2.48745	0	0	1.59521	1.19417	0	0.942727	1.09386	1.20455	0.906075	1.04542	1.20874	1.22288	1.0585
DAG 15:1;0_16:0;0	DAG	GL	MEM	31	1	0	0.401321	0.345467	0	0.548619	0	0.728292	0	0	0.543775	0.482642	0	0.465618	0.441835	0.482248	0.536016	0.32585
DAG 15:1;0_16:1;0	DAG	GL	MEM	31	2	0	0	0	0	0	0	0	0	0	1.65786	1.41971	0	0	0	0	0	1.23467
DAG 15:1;0_18:1;0	DAG	GL	MEM	33	2	0	0.546488	0	0.559566	0	0.39979	0	0	0	0	0	0	0	0	0	0	0
DAG 16:0;0_16:0;0	DAG	GL	MEM	32	0	0	6.41711	6.80492	7.45665	7.00199	7.72751	6.56881	0	0	0	0	0	0	7.25762	7.25075	8.02416	7.39671
DAG 16:0;0_16:1;0	DAG	GL	MEM	32	1	0	131.769	117.715	105.232	100.215	108.711	109.974	91.1009	104.5	86.5708	83.0499	87.7059	76.952	91.8516	82.3069	86.9126	76.1028
DAG 16:0;0_17:0;0	DAG	GL	MEM	33	0	0	0	0	6.87861	0	0	2.33021	0	1.89577	0	0	0	0	0	1.66479	0	0
DAG 16:0;0_17:1;0	DAG	GL	MEM	33	1	0	0.525146	0	1.19064	1.04008	1.11322	0.797053	0.461867	0.976876	0.163703	0.15291	0.304509	0.172663	0.206906	0.277462	0.344748	0.303489
DAG 16:0;0_18:1;0	DAG	GL	MEM	34	1	0	131.468	117.19	107.043	104.277	113.023	104.833	91.8275	101.27	94.6916	89.0549	94.7167	81.1839	93.6393	86.8043	91.3444	78.842
DAG 16:1;0_16:1;0	DAG	GL	MEM	32	2	0	181.625	171.811	150.599	146.572	136.324	127.785	115.44	130.623	151.21	144.463	151.722	131.776	122.458	108.733	114.65	103.959
DAG 16:1;0_17:0;0	DAG	GL	MEM	33	1	0	0.64489	2.37292	1.74103	1.62401	1.3012	0.935576	0	1.10064	0.355287	0.396718	0.40719	0.341479	0.364223	0.376551	0.311789	0.356985
DAG 16:1;0_17:1;0	DAG	GL	MEM	33	2	0	1.10097	0	1.02794	0	0.872469	0	0	0	0	0	0	0	0	0	0	0
DAG 16:1;0_18:0;0	DAG	GL	MEM	34	1	0	32.8065	31.7545	26.2888	25.9152	23.4329	24.3839	19.5497	22.5981	14.9323	15.0467	15.1512	13.2107	11.1738	10.5062	11.2528	9.44268
DAG 16:1;0_18:1;0	DAG	GL	MEM	34	2	0	195.709	175.869	161.943	158.522	169.78	152.777	137.167	157.293	111.248	110.496	113.114	100.006	99.0639	88.0621	94.3773	81.4542
DAG 16:1;0_24:0;0	DAG	GL	MEM	40	1	0	1.34575	1.65511	0	0	1.22836	0	0	1.25204	0	0	1.85994	0	0	0	0	0
DAG 17:0;0_18:0;0	DAG	GL	MEM	35	0	0	0	0	3.9197	0	0	0	0	0	0	0	0	0	0	0	0	0
DAG 17:0;0_18:1;0	DAG	GL	MEM	35	1	0	0	0	0	0	0	1.46817	0	0	0	0	0	0	0	0	0	0
DAG 17:1;0_18:1;0	DAG	GL	MEM	35	2	0	0	0	0	0	0	0	0	0	0	0	0	0	0	0	0	0
DAG 18:0;0_18:1;0	DAG	GL	MEM	36	1	0	42.6166	40.5091	39.7112	36.7749	33.8319	32.0734	26.8754	29.6628	20.2452	18.4797	19.3554	17.8091	14.6466	15.4886	14.8807	11.7981
DAG 18:0;0_18:2;0	DAG	GL	MEM	36	2	0	0	0	0	0	0	0	0	0	0	0	0	0	0	0	0	0
DAG 18:1;0_18:1;0	DAG	GL	MEM	36	2	0	19.3108	18.6824	17.6395	17.0767	15.0923	13.3575	12.1858	14.1565	6.71054	6.50461	6.90956	5.97007	5.44065	5.31549	5.37009	4.86316
DAG 18:1;0_18:2;0	DAG	GL	MEM	36	3	0	0	0	0	0	0	0	0	0	0	0	0	0	0	0	0	0
DAG 18:1;0_20:0;0	DAG	GL	MEM	38	1	0	2.58495	3.60567	0	4.78735	2.76704	0	0	2.72101	0	0	1.7209	0	0	0	0	0
DAG 18:1;0_22:0;0	DAG	GL	MEM	40	1	0	1.45425	0.812581	5.87489	5.28549	1.3045	3.9186	0	1.27664	0	0	0	0	0	0	1.96619	0
DAG 18:1;0_24:0;0	DAG	GL	MEM	42	1	0	0	0	1.55822	0	0	0	0	0	0	0	0	0	0	0	0	0
EE 12:0;0	EE	STE	STO	12	0	0	0	0	0	0	0	0	0	0	0	0	0	0	0	0	0	0
EE 14:0;0	EE	STE	STO	14	0	0	0	0	0	0	0	0	0	0	4.11333	0	0	0	0	0	0	0
EE 14:1;0	EE	STE	STO	14	1	0	0	0	0	0	0	0	0	0	0	0	0	0	0	0	0	0
EE 16:0;0	EE	STE	STO	16	0	0	106.73	92.026	0	85.886	45.0588	0	56.0289	60.7904	22.52	27.598	31.4326	30.1277	19.6784	0	0	16.6546
EE 16:1;0	EE	STE	STO	16	1	0	110.696	92.4699	100.458	90.8527	36.4061	60.1467	43.6606	53.7726	25.7125	31.3937	30.6076	29.7335	16.4536	16.2119	16.3862	13.2664
EE 18:1;0	EE	STE	STO	18	1	0	54.4738	43.7986	46.8942	43.5185	17.5072	26.8698	20.7033	27.6517	6.789	8.72675	9.65434	7.48764	4.80676	0	0	0
IPC 38:0;3	IPC	SL	MEM	38	0	3	0	0	0	0	0	0	0	0	2.13209	0	1.2779	1.12555	1.7176	1.73789	1.82298	1.68057
IPC 38:0;4	IPC	SL	MEM	38	0	4	2.00604	1.69832	1.0939	1.81835	1.83705	1.36618	1.26261	1.65082	0	0	0	0	0	0	0	0
IPC 38:1;2	IPC	SL	MEM	38	1	2	5.13288	2.84053	2.59911	4.52115	3.2111	3.90112	2.66377	5.51821	1.6928	0	0	1.36725	1.71078	1.41625	0.993789	1.26299
IPC 40:0;3	IPC	SL	MEM	40	0	3	0	0	0	0	0	0	0	0	0	0	0	0	0	0	0	1.14862
IPC 40:0;4	IPC	SL	MEM	40	0	4	1.69825	1.52197	0	1.40958	0	0	0	0	0	0	0	0	0	0	0	0
IPC 42:0;3	IPC	SL	MEM	42	0	3	5.96499	5.65625	4.30666	6.48663	9.37492	2.95014	5.11811	3.58317	24.7299	17.1887	21.9094	19.0649	14.7274	17.0736	21.4015	20.8727
IPC 42:0;4	IPC	SL	MEM	42	0	4	50.363	42.4864	33.4348	45.8413	42.1386	24.9004	25.2575	27.1813	24.9075	21.4498	21.9097	20.4786	19.3932	18.3865	15.7952	15.0804
IPC 42:0;5	IPC	SL	MEM	42	0	5	0	0.948277	0	0	0	0	0	0	0	0	0	0	0	0	0	0
IPC 44:0;3	IPC	SL	MEM	44	0	3	45.1382	43.4888	37.7644	44.2416	65.8394	28.5141	46.8415	29.1775	172.276	131.374	158.349	134.43	69.7256	80.2416	103.719	99.2936
IPC 44:0;4	IPC	SL	MEM	44	0	4	576.572	497.269	457.978	505.64	402.274	262.75	265.783	266.311	243.291	219.839	208.476	196.616	120.76	108.129	92.6548	89.3836
IPC 44:0;5	IPC	SL	MEM	44	0	5	53.4637	50.1897	35.1641	40.7759	20.2642	24.8933	13.7215	25.2318	10.0409	9.50755	8.05248	8.99917	6.89115	5.59798	4.41351	4.65081
IPC 46:0;3	IPC	SL	MEM	46	0	3	3.68248	3.26887	2.58208	3.33327	2.50975	1.58531	1.71881	0	2.82052	0	2.38594	2.22039	0	0	1.51949	1.18813
IPC 46:0;4	IPC	SL	MEM	46	0	4	59.729	48.8149	41.8355	49.8642	22.4695	19.432	14.2285	19.1316	5.82688	5.84014	5.11737	4.79423	4.13091	2.43527	1.81801	1.80174
LPA 16:0;0	LPA	GPL	LYS	16	0	0	2.31048	4.07545	2.20648	3.07574	2.42073	2.60935	1.29037	1.3136	0.421866	0	0.362029	0.325844	0.393461	0.309417	0.31097	0.329309
LPA 16:1;0	LPA	GPL	LYS	16	1	0	2.27771	3.94076	2.33871	3.34597	2.36693	2.53347	1.82672	1.48146	0.973204	2.2343	0.962198	0.696855	0.715028	0.688434	0.612121	0.675368
LPA 16:2;0	LPA	GPL	LYS	16	2	0	0	0	0	0	0	0	0	0	0	0	0	0	0	0	0	0
LPA 18:0;0	LPA	GPL	LYS	18	0	0	0.428392	0.590212	0.36542	0.465853	0.278061	0.45462	0	0	0	0	0	0	0	0	0	0
LPA 18:1;0	LPA	GPL	LYS	18	1	0	4.79682	7.44868	4.26894	6.85848	5.54988	4.56337	2.91226	2.29758	0.923567	2.64057	0.613487	0.553829	0.737796	0.526736	0.508649	0.581999
LPA 18:2;0	LPA	GPL	LYS	18	2	0	0	0	0	0	0	0	0	0	0	2.57768	0	0	0	0	0	0
LPA 24:1;0	LPA	GPL	LYS	24	1	0	0	0	0	0	0	0	0	0	0	0	0	0	0.22834	0	0	0
LPA 26:3;0	LPA	GPL	LYS	26	3	0	0	0	0	0	0	0	0	0	0	6.47645	0	0	0	0	0	0
LPC 10:0;0	LPC	GPL	LYS	10	0	0	0.659806	0.994308	0	0	1.0791	0	0.69634	0	0.44342	0	0.4858	0	0	0	0	0
LPC 14:0;0	LPC	GPL	LYS	14	0	0	3.59574	4.65416	4.91163	5.90511	4.83241	4.42098	5.28974	4.20231	4.75606	3.01259	3.36602	3.13447	4.35702	4.0956	3.35793	3.76782
LPC 14:1;0	LPC	GPL	LYS	14	1	0	1.40778	1.75471	2.0472	2.36285	1.98692	1.42284	1.63162	1.69962	2.8179	2.0611	1.96158	1.76956	1.89628	1.64647	1.49442	1.45516
LPC 16:0;0	LPC	GPL	LYS	16	0	0	29.7887	36.0167	36.6677	40.8707	24.1709	34.3667	26.9728	33.1391	9.23267	7.39542	6.71946	7.20299	9.2177	8.28493	6.72499	7.27526
LPC 16:1;0	LPC	GPL	LYS	16	1	0	40.8361	54.0383	60.299	73.088	51.8866	42.6026	72.2185	43.0265	76.2179	55.2199	56.9227	54.1392	61.5415	48.3004	38.7266	42.2457
LPC 16:2;0	LPC	GPL	LYS	16	2	0	2.58052	2.42078	3.14142	4.56029	2.4494	2.61091	2.38778	4.40745	1.34285	0.950704	0.727868	0.677954	1.51971	0.879032	0.806163	0
LPC 18:0;0	LPC	GPL	LYS	18	0	0	7.38639	8.6747	8.83831	9.84036	4.80802	7.31159	5.38401	7.65612	1.16487	1.03045	0.812201	0.883712	0.846401	0.863464	0.832008	0.738175
LPC 18:1;0	LPC	GPL	LYS	18	1	0	47.4115	63.8259	76.5503	92.4542	65.5657	56.7112	90.8214	61.4885	39.1969	25.5367	26.0069	26.2017	29.1201	25.006	19.5665	21.9474
LPE 14:0;0	LPE	GPL	LYS	14	0	0	3.87962	3.33071	2.99776	3.26342	4.32358	3.03022	2.89462	2.7885	1.41355	1.0802	1.45676	1.14971	1.28769	1.48896	1.48413	1.55444
LPE 14:1;0	LPE	GPL	LYS	14	1	0	0.507088	0.478871	0.420997	0.418868	0.554736	0.359466	0.358487	0.270147	0.239164	0	0.213384	0	0	0	0	0
LPE 16:0;0	LPE	GPL	LYS	16	0	0	20.6619	20.3143	18.9377	20.2018	22.8029	17.5592	16.7686	17.2524	7.34951	6.29668	6.41558	5.71725	7.20381	6.86077	6.48794	6.0202
LPE 16:1;0	LPE	GPL	LYS	16	1	0	68.4648	65.1767	63.8933	67.0045	67.1106	53.7381	51.9793	46.3135	24.1741	16.9556	20.9839	18.0798	19.3592	21.3019	18.2354	17.8742
LPE 18:0;0	LPE	GPL	LYS	18	0	0	2.76582	2.69074	2.2862	2.32332	2.16315	2.31217	1.55389	1.82054	0.454905	0	0	0	0.392333	0.522087	0	0.38771
LPE 18:1;0	LPE	GPL	LYS	18	1	0	111.445	105.079	110.441	113.379	114.923	96.6176	92.2478	89.7392	36.3421	25.421	28.4192	24.7584	31.1207	31.3696	25.2628	24.2494
LPE 20:1;0	LPE	GPL	LYS	20	1	0	4.39614	4.12691	3.67757	4.31387	5.78591	4.2425	4.64883	3.72768	2.21461	1.46594	2.01362	1.60764	1.65273	1.85759	1.20747	1.32646
LPI 10:0;0	LPI	GPL	LYS	10	0	0	2.10882	2.90131	2.71964	2.47702	2.97134	2.70215	2.50345	2.59429	2.33207	2.47482	1.49908	1.35839	1.21717	1.21145	1.10998	0.960508
LPI 12:0;0	LPI	GPL	LYS	12	0	0	2.86392	3.5601	3.42647	3.59158	3.45192	2.83852	2.71179	2.82837	1.94132	1.50578	1.25841	1.08807	1.07146	0.932003	0.838544	0.749333
LPI 14:0;0	LPI	GPL	LYS	14	0	0	0	1.77039	1.92799	1.94367	3.47342	2.23488	3.23696	3.0798	2.30934	1.76888	1.8707	1.64523	2.02916	1.92227	1.76511	1.82914
LPI 14:1;0	LPI	GPL	LYS	14	1	0	1.20385	1.29759	1.36957	1.50718	1.49259	1.06765	1.1972	1.06046	0.81272	0	0.580144	0.594572	0.502838	0.491778	0.471783	0.384947
LPI 16:0;0	LPI	GPL	LYS	16	0	0	35.9589	35.8176	36.5754	40.506	64.8467	31.2887	51.1268	33.5612	39.5949	37.8396	37.851	33.3746	37.1658	34.2735	33.7058	31.9359
LPI 16:1;0	LPI	GPL	LYS	16	1	0	39.2573	37.6585	43.6431	45.2925	54.3503	31.8834	45.4176	34.6891	20.858	17.3905	16.6929	15.3776	16.166	14.096	12.3789	10.9955
LPI 18:0;0	LPI	GPL	LYS	18	0	0	13.3615	13.6621	11.9414	13.6269	9.87699	6.49204	6.99673	6.59019	7.29461	7.97287	7.39117	6.73701	4.43515	3.50378	3.74382	3.36877
LPI 18:1;0	LPI	GPL	LYS	18	1	0	55.5847	48.4303	56.686	57.8365	68.6437	39.5226	54.3983	44.5481	25.1855	20.1129	20.8129	19.6002	20.6917	17.2419	16.1513	13.2075
LPS 10:0;0	LPS	GPL	LYS	10	0	0	0	0.21218	0.190332	0.154203	0.247586	0.204634	0.159607	0.199883	0	0	0	0	0	0	0	0
LPS 12:0;0	LPS	GPL	LYS	12	0	0	0	0	0	0	0.154979	0	0	0	0	0	0	0	0	0	0	0
LPS 14:0;0	LPS	GPL	LYS	14	0	0	0.515712	0.495059	0.510148	0.499235	0.594788	0.394772	0.505218	0.344986	0.422873	0	0.424052	0.357814	0.374863	0.353389	0.310143	0.295657
LPS 16:0;0	LPS	GPL	LYS	16	0	0	9.04904	8.98005	9.00652	9.28145	13.551	8.23662	8.58258	5.47034	10.1557	6.16484	9.54694	8.31663	10.2752	9.65637	8.64266	6.95583
LPS 16:1;0	LPS	GPL	LYS	16	1	0	11.3455	10.4833	11.9717	12.4664	12.727	7.56949	8.30778	5.56077	8.95695	9.03332	8.05823	7.1439	8.09587	6.8514	5.33326	4.56686
LPS 16:2;0	LPS	GPL	LYS	16	2	0	0	0	0	0	0	0	0	0.302348	0	0	0	0	0	0	0	0
LPS 18:0;0	LPS	GPL	LYS	18	0	0	0.257295	0.196147	0	0.226101	0	0	0	0	0	0	0	0	0	0	0	0
LPS 18:1;0	LPS	GPL	LYS	18	1	0	33.8647	28.9938	33.3946	33.0104	28.9037	19.9685	20.1861	15.3096	20.2275	19.1754	18.0234	16.5157	18.7436	15.3908	13.0015	10.6534
LPS 20:1;0	LPS	GPL	LYS	20	1	0	0.580472	0.515852	0.456808	0.56602	0.630124	0.504209	0.41542	0.402055	0.197853	0	0	0.170595	0.169022	0.175644	0.138549	0
M(IP)2C 42:0;3	M(IP)2C	SL	MEM	42	0	3	1.30466	1.33054	0.930429	1.6306	2.19173	0.897441	1.00597	0.89036	0.807016	0	0.694917	0.789007	0.913171	1.12929	1.51429	1.16376
M(IP)2C 42:0;4	M(IP)2C	SL	MEM	42	0	4	2.74399	2.54823	2.04186	2.58615	4.33865	2.10256	2.96223	2.91352	1.1196	0	0.619238	0.862832	1.47145	1.52412	1.25041	1.11015
M(IP)2C 44:0;3	M(IP)2C	SL	MEM	44	0	3	59.4011	58.5091	53.9953	62.9656	119.324	53.9159	73.2366	60.9996	119.75	121.692	93.279	100.967	92.9041	110.098	115.37	107.532
M(IP)2C 44:0;4	M(IP)2C	SL	MEM	44	0	4	396.054	366.355	353.028	377.162	460.549	289.493	291.386	344.917	167.73	208.206	126.472	143.516	163.531	165.536	125.978	120.271
M(IP)2C 44:0;5	M(IP)2C	SL	MEM	44	0	5	2.50982	2.57139	2.14671	2.68824	1.88275	1.20065	1.02275	1.75858	0	0	0	0	0	0	0	0
M(IP)2C 44:1;2	M(IP)2C	SL	MEM	44	1	2	0	0	0	0	0	0	0	0	0	0	0	0	0	0	0	0
M(IP)2C 44:1;4	M(IP)2C	SL	MEM	44	1	4	0	0.755552	0	0.945533	0.97966	0	0	0	0	0	0	0	0	0	0	0
M(IP)2C 46:0;3	M(IP)2C	SL	MEM	46	0	3	16.8989	15.3167	13.6846	16.7663	19.2602	9.51036	11.7882	10.5377	10.4439	9.47358	8.08282	8.71826	6.15528	6.07793	6.62288	5.65443
M(IP)2C 46:0;4	M(IP)2C	SL	MEM	46	0	4	101.887	92.7201	83.096	92.618	62.2616	47.8039	37.4621	53.1961	12.2114	12.4699	9.76578	10.4443	9.02733	7.65086	6.34359	5.56288
MIPC 42:0;3	MIPC	SL	MEM	42	0	3	2.17397	1.91793	2.02493	1.88662	2.11585	1.17857	1.16304	1.4015	1.52829	0	1.26428	1.17088	1.16235	0.975061	0	0.797731
MIPC 42:0;4	MIPC	SL	MEM	42	0	4	1.40362	0.965106	0	1.03202	2.12859	1.04235	1.36148	0.961248	0	0	0	0	0.888327	0.946781	0	0.684051
MIPC 44:0;3	MIPC	SL	MEM	44	0	3	11.6979	10.8728	10.8035	10.901	18.5549	9.26479	12.5755	9.0338	20.3047	16.5334	18.0629	15.93	11.82	11.9786	13.3421	12.5439
MIPC 44:0;4	MIPC	SL	MEM	44	0	4	111.599	97.232	98.3232	94.2206	124.664	90.6054	78.911	87.0745	66.4994	62.9754	58.6958	55.624	51.4283	46.4737	36.5512	35.9192
MIPC 44:0;5	MIPC	SL	MEM	44	0	5	3.34548	3.34163	2.9957	3.27382	2.98471	2.28207	1.94818	2.26642	1.05095	0	0	0.786444	0	0	0	0.673451
MIPC 46:0;3	MIPC	SL	MEM	46	0	3	2.2892	1.95756	2.10431	2.26204	2.86408	1.50274	2.06264	1.4868	1.3135	0	1.25879	1.12496	0	0	0	0
MIPC 46:0;4	MIPC	SL	MEM	46	0	4	23.2632	18.4609	19.3438	19.8738	14.5408	12.4214	9.98165	11.356	3.18822	3.32529	3.14259	2.87863	2.08496	1.64018	1.48622	1.26544
PA 10:0;0_14:0;0	PA	GPL	MEM	24	0	0	0	0.534909	0	0	0.826202	0.935141	0	0	0.82157	0	0	0	0	0.865472	0.975959	0.913574
PA 10:0;0_16:0;0	PA	GPL	MEM	26	0	0	6.20179	6.06224	4.82552	5.07698	10.4897	10.4552	7.31869	9.36054	5.68482	0	4.49488	4.62047	6.49642	6.57982	6.12773	6.64451
PA 10:0;0_16:1;0	PA	GPL	MEM	26	1	0	1.71058	1.74508	1.3852	1.41351	2.65847	2.20468	2.07526	2.3152	3.08993	0	2.3486	2.31991	2.47235	2.73246	2.23158	2.63938
PA 10:0;0_18:0;0	PA	GPL	MEM	28	0	0	3.03959	6.85269	5.73046	0	2.69714	0	0	0	4.16316	0	3.84119	0	4.40043	0	4.41612	0
PA 10:0;0_18:1;0	PA	GPL	MEM	28	1	0	1.80988	3.89398	3.7376	0	1.82604	5.27807	5.05761	0	3.69337	5.6989	3.50772	3.98006	4.58264	3.95847	3.02435	2.97728
PA 10:0;0_18:2;0	PA	GPL	MEM	28	2	0	0	0	0	0	0	0	0	0	0.219825	0	0	0.20431	0	0	0	0.127696
PA 10:0;0_20:0;0	PA	GPL	MEM	30	0	0	0	0	0	0.24822	0	0.576961	0	0.461488	0.126974	0	0	0	0.234922	0.241586	0.214647	0.298156
PA 10:0;0_20:1;0	PA	GPL	MEM	30	1	0	0	0	0	0	0	0	0	0	0	0	0	0	0	0	0	0
PA 10:0;0_22:1;0	PA	GPL	MEM	32	1	0	0	0	0	0	0	0	0	0	0	0	1.17326	0	0	0	0	0
PA 10:0;0_24:1;0	PA	GPL	MEM	34	1	0	0	0	0	0	0	0	0	0	0	0	0	0	0	0	0	0
PA 12:0;0_12:0;0	PA	GPL	MEM	24	0	0	0	0	0	0	0	0.00742661	0	0	0	0	0	0	0	0	0	0
PA 12:0;0_14:0;0	PA	GPL	MEM	26	0	0	0.470092	0.126394	0.0552934	0.058621	0.733941	0.111204	0.0612912	0.105316	0.0765389	6.1294	0.0487931	0.0401244	0.0781352	0.0685309	0.0769055	0.0776671
PA 12:0;0_16:0;0	PA	GPL	MEM	28	0	0	6.168	2.52944	1.32626	7.32884	7.22011	11.1418	6.22027	9.50971	0.577152	4.65888	0.440297	3.70383	0.608047	4.8502	0.578855	4.82228
PA 12:0;0_16:1;0	PA	GPL	MEM	28	1	0	5.36831	3.43423	2.00235	6.41406	8.51872	2.55722	2.51112	7.96513	8.90241	8.13323	7.69112	7.75128	6.04301	7.02797	6.70043	6.83237
PA 12:0;0_18:0;0	PA	GPL	MEM	30	0	0	0.878152	1.11241	0.781792	0.67527	0.715622	0.971276	0.635472	0.863359	0.269706	0	0.297593	0.285474	0.321371	0.313667	0.277357	0
PA 12:0;0_18:1;0	PA	GPL	MEM	30	1	0	2.2005	2.16325	1.73573	1.70505	2.33471	1.98994	1.71259	2.06387	1.75102	1.83614	1.43241	1.37809	1.59018	1.57821	1.51236	1.32327
PA 12:1;0_16:0;0	PA	GPL	MEM	28	1	0	0	0	0	0	0	0	0	0	1.19522	0	0.977797	0	0.978529	1.01694	0.76986	0.918364
PA 12:1;0_16:1;0	PA	GPL	MEM	28	2	0	0	0	0	0	0	0	0	0	0.457302	0	0	0.321703	0	0	0	0.292203
PA 12:1;0_18:1;0	PA	GPL	MEM	30	2	0	0	0	0	0	0	0	0	0	0	0	0	0	0.22698	0	0	0.220484
PA 14:0;0_14:0;0	PA	GPL	MEM	28	0	0	0.322837	0.111716	0.0623952	0.270884	0.24462	0.467431	0.221308	0.371471	0.0336294	0.203243	0.0183656	0.1877	0.0343572	0.247029	0.0308738	0.214078
PA 14:0;0_14:1;0	PA	GPL	MEM	28	1	0	0.213962	0.139518	0.097954	0	0.316386	0.09999	0	0.273762	0.449362	0.437276	0.392063	0.368384	0.373265	0.412172	0.367887	0.411493
PA 14:0;0_16:0;0	PA	GPL	MEM	30	0	0	2.59088	2.64903	2.03181	1.59302	1.83504	2.36201	1.00804	1.67389	0.329073	0	0.45109	0.428762	0.533452	0.60476	0.575631	0.779766
PA 14:0;0_16:1;0	PA	GPL	MEM	30	1	0	17.7643	18.4189	14.8936	15.4718	18.4443	15.229	12.0752	14.3833	20.2477	16.2441	18.2505	16.832	17.9695	17.0757	17.1203	17.9452
PA 14:0;0_17:1;0	PA	GPL	MEM	31	1	0	0.560453	0.315484	0.494978	0.33159	0.33672	0.510338	0.549421	0.464447	0.420936	0	0.49135	0.414141	0.39499	0.441068	0.492075	0.401668
PA 14:0;0_18:0;0	PA	GPL	MEM	32	0	0	0	0	0	0	0	0.181053	0	0	0	0	0	0	0	0	0	0
PA 14:0;0_18:1;0	PA	GPL	MEM	32	1	0	25.1537	27.6185	23.6192	23.7998	31.3786	25.9493	21.9866	24.7561	15.3863	13.0003	12.6356	12.2931	13.5515	12.649	14.6587	14.0346
PA 14:1;0_16:0;0	PA	GPL	MEM	30	1	0	3.49388	3.47398	2.81199	3.23772	3.75615	3.91713	2.89631	3.35307	4.14058	5.90895	3.3459	3.06176	3.47279	3.28876	3.15408	3.22399
PA 14:1;0_16:1;0	PA	GPL	MEM	30	2	0	2.26246	2.00057	1.78352	2.10883	2.36478	1.90807	1.92912	1.72503	4.74138	6.38171	4.40228	4.12274	3.60958	4.09937	3.26232	3.19327
PA 14:1;0_18:0;0	PA	GPL	MEM	32	1	0	0.716629	0.91308	0	0.98595	0.805786	0	0	0	1.20385	0	1.14028	0.96589	0.823394	0.783845	0.718695	0.650829
PA 14:1;0_18:1;0	PA	GPL	MEM	32	2	0	1.72261	1.36896	1.29841	1.58228	1.6051	1.575	1.42566	1.3711	1.34339	1.28569	1.2669	1.2109	1.24751	1.24504	0.933257	1.09313
PA 14:1;0_19:0;0	PA	GPL	MEM	33	1	0	0	0	0	0	0.0389004	0	0	0	0	0	0	0	0	0	0	0
PA 15:0;0_15:0;0	PA	GPL	MEM	30	0	0	0	0	0	0	0	0	0	0.0286837	0	0	0	0	0	0	0.00682489	0
PA 15:0;0_16:1;0	PA	GPL	MEM	31	1	0	3.29373	3.64303	3.06511	2.95368	3.03925	2.91453	2.45197	2.66314	2.82652	4.47823	2.8651	2.61495	2.56993	2.4817	2.54312	2.40387
PA 15:0;0_17:1;0	PA	GPL	MEM	32	1	0	0	0	0	0	0	0	0	0	0	0	0	0	0	0	0	0
PA 15:0;0_18:1;0	PA	GPL	MEM	33	1	0	1.20498	1.28462	1.42783	1.04248	1.5542	1.12426	0.962541	1.16266	0.833129	0	0.672195	0.458277	0.511479	0.585141	0.632664	0.807202
PA 15:1;0_16:0;0	PA	GPL	MEM	31	1	0	0	1.7327	1.79673	1.82521	1.47223	1.80848	2.15969	2.01778	1.89102	0	2.07186	1.5929	1.54038	1.48244	1.35777	1.28344
PA 15:1;0_16:1;0	PA	GPL	MEM	31	2	0	0	0.681195	0.543301	0.612922	0	0	0	0	0.989795	0	0.886167	0.733294	0.738575	0.654534	0.701467	0.596843
PA 15:1;0_18:1;0	PA	GPL	MEM	33	2	0	0.324615	0.389651	0.256717	0.299675	0.316444	0.211317	0.231945	0.247454	0	0	0	0.177275	0	0.114184	0.135166	0.121922
PA 16:0;0_16:0;0	PA	GPL	MEM	32	0	0	0	0	0	0	0	0.859313	0	0	0	0	0	0	0	0	0	0
PA 16:0;0_16:1;0	PA	GPL	MEM	32	1	0	189.304	207.729	165.786	163.875	193.354	193.549	133.771	173.765	97.0763	81.0896	84.855	79.0834	82.9386	81.9063	88.1893	90.3724
PA 16:0;0_17:1;0	PA	GPL	MEM	33	1	0	0.654452	0.662044	0.721086	0.547822	0.673976	0.633621	0.498005	0.719234	0.566096	0	0.403953	0.282221	0.272494	0.344712	0.32131	0.425566
PA 16:0;0_18:0;0	PA	GPL	MEM	34	0	0	0	0	0	0	0	0	0	0	0	0	0	0	0	0	0	0
PA 16:0;0_18:1;0	PA	GPL	MEM	34	1	0	211.314	247.432	198.675	196.754	249.439	230.104	167.126	207.223	92.8533	62.4225	78.6124	73.6385	74.2122	74.2502	90.1172	88.6706
PA 16:0;0_18:2;0	PA	GPL	MEM	34	2	0	0	0	0	0	2.12081	0	0	0	0	0	0	1.98897	0	0	0	0
PA 16:0;0_20:1;0	PA	GPL	MEM	36	1	0	1.29684	0	0	0	0	0	0	0	0	0	0	0	0	0	0	0
PA 16:1;0_16:1;0	PA	GPL	MEM	32	2	0	204.016	213.733	184.724	194.88	176.141	153.306	136.225	157.202	181.369	187.917	163.48	152.574	128.92	123.01	115.782	118.582
PA 16:1;0_17:0;0	PA	GPL	MEM	33	1	0	0.467709	0.588963	0	0.492667	0.616765	0.500057	0.469757	0.51049	0	0	0	0.270647	0.316656	0	0.359554	0
PA 16:1;0_17:1;0	PA	GPL	MEM	33	2	0	0.703063	0.713965	0.526608	0.698391	0.653531	0.458871	0.563676	0.602164	0	0	0	0.493422	0	0.416478	0.405774	0.343126
PA 16:1;0_18:0;0	PA	GPL	MEM	34	1	0	24.7034	27.5869	23.3015	21.3303	20.8288	22.5886	16.4441	20.2359	10.5589	10.1723	9.87625	9.11145	8.61855	8.35449	8.41904	8.28998
PA 16:1;0_18:1;0	PA	GPL	MEM	34	2	0	280.025	311.326	268.116	276.57	283.308	243.121	208.539	245.007	158.44	135.868	141.742	130.919	117.763	112.399	114.409	113.808
PA 16:1;0_18:2;0	PA	GPL	MEM	34	3	0	0	0	0	0	0	0	0	0	0	0	0	0.890395	0	0	0	0
PA 16:1;0_20:0;0	PA	GPL	MEM	36	1	0	0.998814	1.38099	1.06781	0	1.14926	1.1629	0.924882	0	0	0	0	0	0	0	0	0
PA 16:1;0_20:1;0	PA	GPL	MEM	36	2	0	4.55117	5.34236	5.06349	4.56793	5.72986	4.78806	4.50553	0	1.81134	0	2.11003	0	1.92751	0	1.99723	1.60515
PA 17:0;0_17:0;0	PA	GPL	MEM	34	0	0	0	0	0	0	0	0	0	0	0	0	0	0	0	0	0	0
PA 17:1;0_17:1;0	PA	GPL	MEM	34	2	0	0	0	0	0	0	0	0	0	0	0.170482	0	0	0	0	0	0
PA 18:0;0_18:1;0	PA	GPL	MEM	36	1	0	5.15336	6.92692	5.93046	6.29957	6.05618	6.76584	4.25864	6.54003	2.10561	0	1.68679	1.78484	1.90014	1.70499	1.73153	1.54807
PA 18:1;0_18:1;0	PA	GPL	MEM	36	2	0	14.2511	15.2977	12.9478	13.593	15.5465	11.6486	10.8568	15.3236	4.45402	0	4.62165	5.98498	4.11813	5.04216	3.90201	3.62673
PC 10:0;0_14:0;0	PC	GPL	MEM	24	0	0	0	0	0	0	0	0	0	0	0	0	0	0	1.44799	1.07151	0	0
PC 10:0;0_14:1;0	PC	GPL	MEM	24	1	0	0	0	0	0	0	0	0	0	0	0	1.15656	0	0	0	0	0
PC 10:0;0_16:0;0	PC	GPL	MEM	26	0	0	0	2.95403	0	1.63014	0	3.41905	3.09514	3.39232	0	5.51819	5.03079	0	8.89959	0	7.97392	0
PC 10:0;0_16:1;0	PC	GPL	MEM	26	1	0	0	1.33319	0	0	0	0	0	0	0	6.13144	3.47795	6.44347	0	4.67308	0	0
PC 10:0;0_18:0;0	PC	GPL	MEM	28	0	0	0	0	0	0	0	0	0	0	0	0	0	0.5761	0.717268	0	0	0
PC 10:0;0_18:1;0	PC	GPL	MEM	28	1	0	2.56674	0	0	0	0	2.6027	0	2.46218	0	1.72953	0	1.95114	0	0	0	2.12462
PC 10:1;0_16:0;0	PC	GPL	MEM	26	1	0	0	0	0	0	0	0	0	0	0	0	0	0	0	0	0	0
PC 10:1;0_16:1;0	PC	GPL	MEM	26	2	0	0	0	0	0	0	0	0	0	0	0	0	0	0	0	0	0
PC 11:0;0_16:1;0	PC	GPL	MEM	27	1	0	0	0	0	0	0	0	0	0	1.1793	0	0	1.32888	1.67119	0	1.24844	1.1386
PC 11:1;0_16:0;0	PC	GPL	MEM	27	1	0	0	0	0	0	0	0	0	0	0	0	0	0	0	0	0	0
PC 11:1;0_16:1;0	PC	GPL	MEM	27	2	0	0	0	0	0	0	0	0	0	0	0	7.01445	0	0	0	0	0
PC 12:0;0_12:0;0	PC	GPL	MEM	24	0	0	0	0	0	0	0	0	0	0	0	0	0	0.701017	0	0.236994	1.50125	1.5432
PC 12:0;0_14:0;0	PC	GPL	MEM	26	0	0	2.46571	0	2.27032	0	0	0.768645	0.266942	0	6.23871	1.37436	1.27159	7.04674	1.89807	9.48766	1.67877	10.7395
PC 12:0;0_14:1;0	PC	GPL	MEM	26	1	0	0	0	0	0	0	0	3.01805	0	7.0077	0	4.08127	0	10.6452	5.25254	0	0
PC 12:0;0_15:1;0	PC	GPL	MEM	27	1	0	0	0	0	0	0	0	0	0	0	0	0	0	0	0	0	0
PC 12:0;0_16:0;0	PC	GPL	MEM	28	0	0	11.1911	10.5387	9.23221	8.62482	10.827	12.5836	8.27996	9.87166	10.1602	9.43107	9.39196	8.68063	12.828	11.5976	11.871	10.9386
PC 12:0;0_16:1;0	PC	GPL	MEM	28	1	0	10.6234	12.1663	12.3933	11.2962	21.5346	15.2128	19.7602	12.6449	48.8896	42.9281	47.5879	42.9509	59.9164	55.3173	52.0046	44.5078
PC 12:0;0_17:1;0	PC	GPL	MEM	29	1	0	0	0	0	0	0	0	0	0	0	0	0.140714	0.147317	0	0.218633	0.2428	0
PC 12:0;0_18:0;0	PC	GPL	MEM	30	0	0	1.2003	1.25972	1.04252	0.790326	1.10636	1.2798	0.928522	0.979625	0.442777	0.424714	0.467544	0.431895	0.681032	0.664047	0.521968	0.577937
PC 12:1;0_14:0;0	PC	GPL	MEM	26	1	0	0	0	0	0	0	0	0	0	0.0881397	0	0	0.142694	0	0	9.44313	9.12074
PC 12:1;0_16:0;0	PC	GPL	MEM	28	1	0	0	0	0	0	0	0	0	0	1.71114	1.54588	1.7137	1.59559	2.15056	2.22168	2.23908	1.92245
PC 12:1;0_16:1;0	PC	GPL	MEM	28	2	0	0	0	0	0	0	0	0	0	13.3548	17.0561	16.3158	11.1289	20.8362	19.6179	0	14.9694
PC 12:1;0_18:1;0	PC	GPL	MEM	30	2	0	0	0	0	0	0	0	0	0	9.66527	0	0	7.47946	0	0	0	0
PC 13:0;0_16:1;0	PC	GPL	MEM	29	1	0	0	0	0	0	0	0	0	0	2.29113	0	1.92307	1.59627	0	2.46924	2.31756	2.20769
PC 13:0;0_18:1;0	PC	GPL	MEM	31	1	0	0	0	0	0	0	0	0	0	0	0	0	0	0	0	0	0
PC 14:0;0_14:0;0	PC	GPL	MEM	28	0	0	0.657794	0.602178	0.430187	0.322542	0.834749	0.511143	0.366504	0.505995	0.931665	0.628685	0.709456	0.689443	0.971201	1.02737	1.05945	1.16327
PC 14:0;0_14:1;0	PC	GPL	MEM	28	1	0	0.422913	0.413074	0.369146	0.270045	0.532289	0.451424	0.667229	0.550628	2.1433	1.93203	2.04245	1.82953	2.69894	2.59279	2.62905	2.3137
PC 14:0;0_15:1;0	PC	GPL	MEM	29	1	0	0	0	0	0	0	0	0	1.69376	0.373547	2.48092	0.481773	0.451336	3.43464	0.6004	0.55434	0.571826
PC 14:0;0_16:0;0	PC	GPL	MEM	30	0	0	4.98503	4.68895	3.7746	3.23786	3.08276	4.1948	2.64795	3.35889	1.51707	1.28172	1.7533	1.47739	2.65067	2.56407	2.54911	2.27297
PC 14:0;0_17:1;0	PC	GPL	MEM	31	1	0	0	0	0	0	0	0	0	0	0	0.13419	0	0	0	0	0	0
PC 14:0;0_18:1;0	PC	GPL	MEM	32	1	0	17.4122	15.7711	15.7093	13.7251	18.563	20.0612	13.5148	17.2982	9.61595	8.77175	9.75271	8.54932	13.9743	13.0174	13.4827	11.4234
PC 14:1;0_14:1;0	PC	GPL	MEM	28	2	0	9.35116	6.95642	8.14023	5.29781	13.6642	0	0	5.55005	0.938478	0.549486	0.935887	0.654066	0.9903	0.960437	18.117	1.14046
PC 14:1;0_15:0;0	PC	GPL	MEM	29	1	0	0	0	0	0	0	0	0	0	0	0	0	0.142428	0	0	0	0
PC 14:1;0_15:1;0	PC	GPL	MEM	29	2	0	0	0	0	0	0	0	0	0	0	0	0	0	0	0	0	0
PC 14:1;0_16:1;0	PC	GPL	MEM	30	2	0	31.9133	25.812	28.8322	21.3267	40.7673	27.4972	27.3312	19.7591	38.5183	53.5576	53.7082	33.2942	62.2058	58.2727	52.7633	47.756
PC 14:1;0_17:1;0	PC	GPL	MEM	31	2	0	0	0	0	0	0	0	0	0	0	0	0	0	0	0.127084	0	0
PC 14:1;0_18:0;0	PC	GPL	MEM	32	1	0	1.37514	1.3171	1.20241	1.21033	1.28821	0	1.07707	1.19248	1.08288	0.889829	0.969559	0.839006	1.05489	1.08115	0.94367	0
PC 14:1;0_18:1;0	PC	GPL	MEM	32	2	0	7.22608	5.88997	7.5839	6.95101	8.38789	6.59061	6.04167	6.30732	7.08159	6.41892	6.61222	6.21465	7.06551	7.10578	6.86028	5.99529
PC 15:0;0_16:1;0	PC	GPL	MEM	31	1	0	9.32004	8.23483	7.74483	8.57332	8.57862	9.28741	6.76166	8.03485	8.85227	7.22449	8.51353	7.56917	8.85618	7.54817	7.71921	7.54846
PC 15:0;0_18:1;0	PC	GPL	MEM	33	1	0	1.1842	2.91292	0.948389	2.65252	1.2845	1.3967	2.91041	1.22152	1.14059	1.39918	1.50913	0	1.46268	1.74166	1.51684	1.52444
PC 15:1;0_15:1;0	PC	GPL	MEM	30	2	0	0	0	0	0	0	0	0	0	0	0	0	0	0	0	0	0
PC 15:1;0_16:0;0	PC	GPL	MEM	31	1	0	5.38704	5.2745	5.34529	5.36371	5.73099	5.79249	4.27348	4.94838	3.41964	2.57339	2.63371	2.81947	3.1749	3.14365	3.06527	2.95166
PC 15:1;0_16:1;0	PC	GPL	MEM	31	2	0	13.6199	12.4236	11.9756	11.9413	15.0501	13.8509	13.1414	12.824	15.6982	15.5609	17.613	17.0812	17.578	16.707	15.9528	13.8784
PC 15:1;0_18:0;0	PC	GPL	MEM	33	1	0	0.342509	1.01605	0.355825	0.908242	0.420465	0.406563	0	0.345878	0.418977	0	0	0.997789	0.353205	0	0.384537	0
PC 15:1;0_18:1;0	PC	GPL	MEM	33	2	0	7.72069	6.86429	6.97779	7.85337	11.3997	8.87095	8.67145	8.83318	5.93458	5.81615	6.38583	6.51016	6.93045	6.8169	6.43997	5.16245
PC 16:0;0_16:1;0	PC	GPL	MEM	32	1	0	267.485	236.778	210.762	190.652	198.401	256.262	152.003	202.456	137.312	128.733	137.519	129.422	162.017	147.038	144.907	127.631
PC 16:0;0_16:2;0	PC	GPL	MEM	32	2	0	0	0	0	0	0	0	0	0	0	0	0	0	0	0	0	0
PC 16:0;0_17:1;0	PC	GPL	MEM	33	1	0	0.243483	0.548397	0.208548	0.448728	0.196385	0.306991	0.479211	0.255645	0.238102	0.24825	0.326272	0.614749	0.3575	0.427196	0.430862	0.394635
PC 16:0;0_18:1;0	PC	GPL	MEM	34	1	0	103.874	92.689	81.7134	74.8815	121.516	105.032	87.4021	85.8429	41.5862	41.9434	43.558	41.3558	50.2113	46.3615	46.4908	40.2003
PC 16:0;0_18:2;0	PC	GPL	MEM	34	2	0	0	0.232901	0	0	0	0	0	0	0	0	0	1.06933	0	0	0	0
PC 16:0;0_20:1;0	PC	GPL	MEM	36	1	0	0.420112	0	0	0	0	0.419297	0	0.362582	0.823906	0	0.317448	0	0	0	0	0
PC 16:1;0_16:1;0	PC	GPL	MEM	32	2	0	525.325	476.486	469.362	455.129	571.958	467.611	491.114	430.56	680.333	664.672	708.367	654.446	685.205	635.276	616.401	540.679
PC 16:1;0_16:2;0	PC	GPL	MEM	32	3	0	0	0	10.1597	10.6876	11.9547	0	8.45885	9.87553	9.7924	10.0825	9.9921	8.32931	9.34488	9.065	8.68873	8.05853
PC 16:1;0_17:0;0	PC	GPL	MEM	33	1	0	3.15367	0	2.52291	0	2.41681	3.36508	0	3.13459	0	0	0	0	0	0	0	0
PC 16:1;0_17:1;0	PC	GPL	MEM	33	2	0	4.87294	4.35028	3.913	4.0189	5.7557	4.97077	5.3406	4.84453	4.48611	4.52051	5.28445	4.44174	5.24508	4.82736	5.24755	4.21242
PC 16:1;0_18:0;0	PC	GPL	MEM	34	1	0	56.2911	49.5558	45.1091	41.6008	0	49.0498	0	39.9862	0	0	0	0	0	0	0	0
PC 16:1;0_18:1;0	PC	GPL	MEM	34	2	0	553.912	497.298	506.859	488.666	684.091	545.323	567.132	509.497	436.672	432.639	463.172	429.976	473.082	438.054	439.978	370.443
PC 16:1;0_18:2;0	PC	GPL	MEM	34	3	0	1.31919	1.13048	1.17493	0	1.60458	0	1.14222	0.976206	1.29003	1.35868	0.618842	2.29611	1.18912	1.0065	0.986388	0.956137
PC 16:1;0_20:0;0	PC	GPL	MEM	36	1	0	6.67099	0	0	5.02362	5.59215	4.72051	3.2286	0	0	1.87878	0	1.53932	1.44438	0	0	0
PC 16:1;0_20:1;0	PC	GPL	MEM	36	2	0	4.02574	4.9358	4.40765	4.03349	4.54511	3.5136	2.71494	2.69079	2.87594	2.73922	2.37019	2.08645	2.40919	2.23882	2.01425	2.27375
PC 16:2;0_18:1;0	PC	GPL	MEM	34	3	0	0	0	0	0	0	0	0	0	0	0	0.551139	0.535067	0	0	0	0
PC 17:1;0_18:1;0	PC	GPL	MEM	35	2	0	1.91674	1.75415	1.66199	2.03931	2.64458	2.03385	2.19803	2.16465	1.08246	1.15423	1.27343	1.25702	1.56484	1.27916	1.36872	1.07214
PC 18:0;0_18:1;0	PC	GPL	MEM	36	1	0	14.4956	19.1417	16.4281	11.0245	11.5592	13.4368	8.97255	14.842	4.18376	3.50368	4.95235	3.5458	4.26244	5.2255	5.04176	4.11971
PC 18:0;0_18:2;0	PC	GPL	MEM	36	2	0	0	0	0	0	0	0	0	0	0	0	0	0.131409	0	0	0	0
PC 18:1;0_18:1;0	PC	GPL	MEM	36	2	0	50.1229	42.951	44.3745	44.589	58.8859	44.8066	47.0558	43.1763	21.0479	22.6801	24.5085	22.1868	23.623	21.9968	23.1471	17.5578
PC 18:1;0_20:1;0	PC	GPL	MEM	38	2	0	0	1.18628	0	0	1.39548	1.01329	0.954079	0	0	0	0	0	0	0	0	0
PC 18:1;0_24:0;0	PC	GPL	MEM	42	1	0	0	0	0	0	0	0	0	0	0	0	0	0	0	0	0	0
PE 10:0;0_16:0;0	PE	GPL	MEM	26	0	0	0	0	0	2.60347	0	0	4.71142	0	0	0	3.86536	3.30165	0	0	0	0
PE 10:0;0_16:1;0	PE	GPL	MEM	26	1	0	0	2.23741	0	1.77341	0	0	3.65953	0	2.94815	0	2.7691	0	0	4.67568	0	0
PE 10:0;0_18:0;0	PE	GPL	MEM	28	0	0	0	0	0.378215	0	0	0	0	0	0	0	0	0.343166	0.45108	0.456236	0	0
PE 10:0;0_18:1;0	PE	GPL	MEM	28	1	0	0	0.949785	0	0	0	0	0	0.869648	0.654835	0	0.729337	0	0	0	0.884064	0
PE 10:1;0_16:0;0	PE	GPL	MEM	26	1	0	0	0	0	0	0	0	0	0	0	2.95079	0	2.68836	0	0	0	0
PE 12:0;0_14:0;0	PE	GPL	MEM	26	0	0	4.44625	3.84061	3.70756	0.380404	7.43719	6.23078	0.639938	5.23354	4.71663	4.55842	0.709605	0.621062	7.8286	6.75671	6.80476	6.35552
PE 12:0;0_16:0;0	PE	GPL	MEM	28	0	0	4.7838	4.44906	3.48619	3.31696	6.14495	5.62341	4.39389	4.5788	3.01191	2.93496	3.06205	2.5739	3.90882	3.7655	4.1979	3.58378
PE 12:0;0_16:1;0	PE	GPL	MEM	28	1	0	10.6767	8.90785	8.99341	7.99794	14.7515	13.1418	11.6644	10.3235	8.55285	9.3923	9.07518	8.53673	12.5764	11.9577	11.298	10.7766
PE 12:0;0_18:0;0	PE	GPL	MEM	30	0	0	0.314953	0.24707	0.193275	0.19537	0.314152	0.386489	0	0.333006	0.39789	0	0	0	0.167426	0	0	0
PE 12:0;0_18:1;0	PE	GPL	MEM	30	1	0	1.99927	1.91254	1.57958	1.65395	2.57498	2.17756	1.71426	1.86575	1.55338	1.46802	1.66974	1.56729	2.08738	2.27048	1.9114	1.72989
PE 12:1;0_16:0;0	PE	GPL	MEM	28	1	0	0	0	0	0	0	0	0	0	0.291469	0.297024	0.363197	0.376635	0.50737	0.609313	0.519915	0.468552
PE 12:1;0_18:1;0	PE	GPL	MEM	30	2	0	0	0	0	0	0	0	0	0	0	0	0.241359	0.20183	0	0.310591	0	0
PE 14:0;0_14:0;0	PE	GPL	MEM	28	0	0	0.257961	0.237238	0.0766138	0.153977	0.258691	0.220175	0.109895	0.185627	0.150073	0.128784	0.161915	0.118762	0.178611	0.182977	0.184193	0.172939
PE 14:0;0_14:1;0	PE	GPL	MEM	28	1	0	0.308379	0.224547	0	0	0.354988	0.288457	0	0.247474	0.418376	0.450982	0.485541	0.40488	0.567199	0.661071	0.598116	0.422793
PE 14:0;0_16:0;0	PE	GPL	MEM	30	0	0	1.1499	0.984397	0.809493	0.772028	0.891814	1.22567	0.881511	0.925848	0	0	0	0.37891	0.440219	0	0.66698	0.638091
PE 14:0;0_16:1;0	PE	GPL	MEM	30	1	0	21.2244	19.3263	16.1989	15.9965	21.8047	18.5881	15.9401	16.1943	18.6047	18.4792	19.6773	17.008	20.8246	20.9236	20.8268	18.1848
PE 14:0;0_17:1;0	PE	GPL	MEM	31	1	0	0	0	0	0	0.299399	0.270943	0	0	0	0.279212	0	0	0.307873	0	0.298926	0
PE 14:0;0_18:1;0	PE	GPL	MEM	32	1	0	27.9813	25.4077	23.1546	22.1456	36.4114	25.4161	26.1196	22.8553	22.9069	23.5221	25.2265	20.963	25.7904	25.7441	23.8115	20.8238
PE 14:1;0_16:0;0	PE	GPL	MEM	30	1	0	2.08638	1.88823	1.76987	1.60008	2.9002	2.36577	2.11453	1.86217	2.13074	1.94737	2.3581	1.87077	2.72735	2.90938	2.73441	2.48992
PE 14:1;0_16:1;0	PE	GPL	MEM	30	2	0	2.69362	2.38375	2.32359	2.07577	2.62936	2.54343	2.11054	2.20478	2.77395	2.74197	2.73803	2.50541	3.17625	2.99828	3.0558	2.76856
PE 14:1;0_18:0;0	PE	GPL	MEM	32	1	0	0.160007	0.190385	0.160028	0	0.266168	0	0	0.250768	0	0	0.265314	0	0.362185	0.296999	0	0.280459
PE 14:1;0_18:1;0	PE	GPL	MEM	32	2	0	1.50703	1.26719	1.25748	1.17781	1.75162	1.48814	1.20708	1.05156	1.54565	1.60834	1.72145	1.28425	2.09742	1.8014	1.76197	1.53338
PE 15:0;0_16:1;0	PE	GPL	MEM	31	1	0	2.74566	2.48808	2.14439	2.20313	2.84655	2.29443	2.04321	2.00446	2.30122	2.33154	2.5825	2.33021	2.6848	2.57364	2.67924	2.3533
PE 15:0;0_17:1;0	PE	GPL	MEM	32	1	0	0	0	0	0	0	0	0	0	0	0	0	0	0	0	0	0
PE 15:0;0_18:1;0	PE	GPL	MEM	33	1	0	2.33509	2.22579	1.96329	2.05548	3.01474	2.15887	2.24267	1.86655	2.30153	2.3647	2.50817	2.15455	2.52102	2.40963	2.54785	2.27889
PE 15:1;0_16:0;0	PE	GPL	MEM	31	1	0	2.11366	2.05531	1.7054	1.42586	2.61279	2.27096	1.61854	1.31393	1.2468	1.28839	1.48863	1.10031	1.64148	1.82658	2.0418	1.76537
PE 15:1;0_16:1;0	PE	GPL	MEM	31	2	0	1.46163	1.22312	1.0108	1.07257	1.31595	1.04829	0.821934	1.03388	1.09705	1.09048	1.43218	1.17299	1.08081	1.31359	1.22915	1.01281
PE 15:1;0_18:0;0	PE	GPL	MEM	33	1	0	0	0.172849	0	0	0.205146	0.164659	0	0.0786154	0	0	0	0	0	0	0	0
PE 15:1;0_18:1;0	PE	GPL	MEM	33	2	0	1.73878	1.30887	1.38517	1.02406	1.91155	1.53731	1.16018	1.22598	0.956267	1.22322	1.33134	0.932263	1.69758	1.72574	1.61687	1.35264
PE 16:0;0_16:1;0	PE	GPL	MEM	32	1	0	177.473	163.556	142.517	137.978	198.4	166.372	146.855	141.565	122.791	122.99	132.143	114.883	135.702	135.64	135.609	118.882
PE 16:0;0_16:2;0	PE	GPL	MEM	32	2	0	0	0	0	0	0	0	0	0	0.350661	0	0	0	0	0	0	0
PE 16:0;0_17:1;0	PE	GPL	MEM	33	1	0	1.53905	1.49762	1.30322	1.29058	1.79617	1.46682	1.32262	1.28633	1.07028	1.00946	1.21464	1.00165	1.25341	1.21817	1.11292	1.09999
PE 16:0;0_18:1;0	PE	GPL	MEM	34	1	0	239.577	217.726	195.686	188.734	278.264	204.394	196.059	181.533	154.13	157.935	168.856	146.725	161.733	160.915	157.168	136.909
PE 16:0;0_18:2;0	PE	GPL	MEM	34	2	0	0	0	0	0	0.3425	0	0	0	0	0.277757	0	1.14053	0	0	0.467243	0.423723
PE 16:0;0_18:3;0	PE	GPL	MEM	34	3	0	0	0	0	0	0	0	0	0	0	0	0	0.34021	0	0	0	0
PE 16:0;0_20:1;0	PE	GPL	MEM	36	1	0	1.68447	0	0	0	2.21903	0	1.51947	0	5.15579	0	0	0	0	0	0	0
PE 16:1;0_16:1;0	PE	GPL	MEM	32	2	0	433.107	380.197	338.299	321.348	316.242	327.233	252.045	281.742	210.438	224.967	240.089	206.602	229.252	221.176	216.866	187.976
PE 16:1;0_17:0;0	PE	GPL	MEM	33	1	0	2.17352	1.926	1.86247	1.73743	2.39804	2.10617	1.79748	1.83893	1.82188	1.87241	2.01441	1.77959	1.98386	2.07052	1.61858	1.52425
PE 16:1;0_17:1;0	PE	GPL	MEM	33	2	0	8.91698	8.46342	8.38043	7.08184	8.2006	7.49149	5.45615	7.43418	7.91609	8.6695	10.3337	8.06962	8.25933	9.09959	6.95293	5.76125
PE 16:1;0_18:0;0	PE	GPL	MEM	34	1	0	0	0	0	0	0	0	0	0	0	0	0	0	0	0	0	0
PE 16:1;0_18:1;0	PE	GPL	MEM	34	2	0	666.79	589.445	545.482	519.081	640.81	567.044	484.755	500.577	402.607	432.65	462.22	398.989	435.475	415.92	399.231	339.928
PE 16:1;0_18:2;0	PE	GPL	MEM	34	3	0	0.453562	0	0	0	0	0	0	0	0.433499	0.534489	0.439851	0.954756	0	0	0.436537	0
PE 16:1;0_20:1;0	PE	GPL	MEM	36	2	0	8.8311	7.97154	7.61763	7.09364	10.8067	8.74211	7.5731	7.96431	7.72446	8.12229	9.4244	8.12704	8.76294	8.61397	6.6113	6.52433
PE 16:2;0_18:1;0	PE	GPL	MEM	34	3	0	0.157402	0	0	0	0	0	0	0	0	0	0.0927714	0.140673	0	0	0	0
PE 17:0;0_18:1;0	PE	GPL	MEM	35	1	0	0	0	0	2.1749	3.48766	2.41278	0	2.18217	0	0	0	0	0	0	0	1.56139
PE 17:1;0_18:0;0	PE	GPL	MEM	35	1	0	2.63686	0	0	0	0	0	0	0	0	0	0	0	0	0	0	0
PE 17:1;0_18:1;0	PE	GPL	MEM	35	2	0	8.93803	8.29186	8.46272	7.23331	10.6752	8.58398	7.74116	7.94009	10.7131	12.8685	13.8572	11.3886	12.1446	12.7237	8.9646	7.86068
PE 18:0;0_18:1;0	PE	GPL	MEM	36	1	0	11.7639	12.0447	11.0391	11.0216	14.3185	0	9.23119	0	0	0	0	0	0	0	0	0
PE 18:0;0_18:2;0	PE	GPL	MEM	36	2	0	0	0	0	0	0.137005	0	0	0	0	0	0	0	0	0	0	0
PE 18:1;0_18:1;0	PE	GPL	MEM	36	2	0	58.5208	51.5233	47.5125	46.1315	65.5104	53.3853	47.5853	49.2637	31.2274	35.5608	37.3637	33.3731	37.6224	36.9173	32.3662	29.101
PE 18:1;0_20:1;0	PE	GPL	MEM	38	2	0	0	1.60655	0	0	2.3871	1.66539	0	1.83736	0	0	0	1.05921	1.32629	1.32882	0	0
PG 14:0;0_17:1;0	PG	GPL	MEM	31	1	0	0	0	0	0	0	0	0	0	0	0	0	0	0	0	0	0
PG 14:0;0_18:1;0	PG	GPL	MEM	32	1	0	0	0.27535	0	0	0	0	0	0.261557	0	0.175243	0	0.190011	0.247893	0.256942	0.241212	0
PG 14:1;0_17:1;0	PG	GPL	MEM	31	2	0	0	0	0	0	0	0	0	0	0	0	0	0	0	0	0	0
PG 15:0;0_16:1;0	PG	GPL	MEM	31	1	0	0	0	0	0	0	0	0	0	0	0	0	0	0	0	0	0
PG 16:0;0_16:1;0	PG	GPL	MEM	32	1	0	1.13593	0.679348	0.904607	0.802959	0.993024	1.08134	0.756236	0.544378	0.596008	0.323149	0.588503	0.291445	0.457587	0.487824	0.431827	0.637226
PG 16:0;0_18:1;0	PG	GPL	MEM	34	1	0	2.01873	1.46248	1.23469	0.675345	1.38569	1.75111	1.00272	1.17241	0.329624	0.664764	0.336266	0.639129	0.545335	0.872648	0.550387	0.444022
PG 16:1;0_16:1;0	PG	GPL	MEM	32	2	0	0.82421	0.581142	0.478668	0.422446	0.741629	0.632139	0.419824	0.441722	0.517031	0.560795	0.601556	0	0.459755	0.540027	0.535097	0.455338
PG 16:1;0_18:0;0	PG	GPL	MEM	34	1	0	0	0	0	0.531763	0	0	0	0	0.312412	0	0.373775	0	0.342702	0	0.3423	0.275533
PG 16:1;0_18:1;0	PG	GPL	MEM	34	2	0	1.01434	0.961684	0.733729	0.732319	1.00181	0.899069	0.660048	0.718512	0.589211	0.57067	0.696149	0.712009	0.411937	0.693931	0.666468	0.704346
PG 16:1;0_18:2;0	PG	GPL	MEM	34	3	0	0	0	0	0	0	0	0	0	0	0	0	0	0	0	0	0
PG 17:0;0_17:1;0	PG	GPL	MEM	34	1	0	0	0	0.0406263	0	0.0437292	0	0	0.0393794	0	0	0	0	0	0	0	0
PG 17:1;0_17:1;0	PG	GPL	MEM	34	2	0	0	0	0	0	0	0	0	0	0	0	0	0	0	0	0	0
PI 10:0;0_14:0;0	PI	GPL	MEM	24	0	0	1.46289	1.23371	1.16714	1.20501	4.72238	2.19902	3.6699	2.65033	6.3488	4.74545	5.18697	5.67623	7.75	7.65875	6.19671	6.33638
PI 10:0;0_15:0;0	PI	GPL	MEM	25	0	0	0	0	0	0	0	0	0	0	0.635201	0	0	0	0.721478	0	0.570896	0.606626
PI 10:0;0_16:0;0	PI	GPL	MEM	26	0	0	63.3323	52.8894	50.8412	53.7213	147.408	84.213	119.944	96.5052	125.689	123.531	107.665	112.195	151.927	144.93	121.146	118.257
PI 10:0;0_16:1;0	PI	GPL	MEM	26	1	0	1.40036	1.45102	1.42042	1.05094	4.78862	2.3518	3.0802	2.69544	5.73793	0	5.06416	5.44871	7.37613	6.70417	4.86399	4.62477
PI 10:0;0_17:0;0	PI	GPL	MEM	27	0	0	0	0	0	0	0	0	0.207027	0	0	0.0326474	0.0615363	0.0734962	0.0590173	0.0518146	0.05447	0
PI 10:0;0_18:0;0	PI	GPL	MEM	28	0	0	24.3965	20.8787	20.2534	19.9791	22.5947	18.5585	18.8093	19.7053	27.473	27.7917	24.2437	23.4943	17.6859	17.6431	15.8401	14.8845
PI 10:0;0_18:1;0	PI	GPL	MEM	28	1	0	0.990825	0.839071	0.627196	0	1.45932	0	1.31483	0.954423	1.91207	1.7534	1.52778	1.53301	1.8793	0	1.40077	1.38608
PI 10:0;0_20:0;0	PI	GPL	MEM	30	0	0	0	0.067205	0	0	0.101273	0	0	0	0	0	0.0701123	0	0.106029	0.134984	0.0752506	0.0782127
PI 10:1;0_16:0;0	PI	GPL	MEM	26	1	0	0.725958	0	0	0.449979	0	0	1.05278	0	2.40082	0	2.19532	2.24546	2.54709	2.56085	2.1624	1.98886
PI 10:1;0_18:0;0	PI	GPL	MEM	28	1	0	0	0	0.2395	0	0.35571	0	0	0	0	0	0.906778	0.871914	0	0.830752	0.473965	0.528605
PI 11:0;0_16:0;0	PI	GPL	MEM	27	0	0	0	0	0	0	0.590253	0	0	0	0	1.11958	0.88831	0.90647	1.05738	0.994164	0.964138	0.944848
PI 11:0;0_18:0;0	PI	GPL	MEM	29	0	0	0	0	0	0	0	0	0	0	0	0	0.204974	0.189335	0.187462	0	0.189301	0
PI 12:0;0_12:0;0	PI	GPL	MEM	24	0	0	0	0	0.0343714	0.0454629	0.0712017	0	0.0479004	0.0790332	0.0928928	0	0.0728542	0.126689	0.0798661	0.107126	0.0544497	0.102476
PI 12:0;0_14:0;0	PI	GPL	MEM	26	0	0	3.24578	2.87744	2.81293	2.99526	8.06113	4.35398	6.34243	4.93083	9.70347	8.82491	8.33009	7.98416	11.6104	11.3968	9.60909	8.83561
PI 12:0;0_14:1;0	PI	GPL	MEM	26	1	0	0	0	0.0608966	0	0.127049	0	0.0681848	0	0.106799	0	0.092393	0	0.159227	0	0	0.127935
PI 12:0;0_15:0;0	PI	GPL	MEM	27	0	0	0	0	0	0	0.280962	0.450622	0.545078	0	1.33626	0.136982	0.185861	0.199229	0.255751	0.218987	0.279129	0.23945
PI 12:0;0_16:0;0	PI	GPL	MEM	28	0	0	82.6483	74.2331	71.9163	74.9928	142.741	92.8291	116.185	101.214	99.9678	98.2872	91.2777	87.8908	111.524	107.095	96.98	90.0909
PI 12:0;0_16:1;0	PI	GPL	MEM	28	1	0	2.97391	2.40135	2.11545	3.03905	7.66983	4.43634	6.36145	3.94277	8.76509	8.08804	7.53426	7.35351	10.4525	10.2394	7.72459	7.19271
PI 12:0;0_17:0;0	PI	GPL	MEM	29	0	0	0	0	0	0	0	0	0	0	0	0	0.0212313	0	0.0196098	0	0.0179889	0.0372842
PI 12:0;0_18:0;0	PI	GPL	MEM	30	0	0	19.61	19.3824	17.5609	17.8589	15.0223	12.8256	12.4983	12.5386	11.8189	11.7298	11.7495	10.9993	7.6057	7.46061	7.51171	6.76086
PI 12:0;0_18:1;0	PI	GPL	MEM	30	1	0	1.31476	1.24702	1.21328	1.27339	3.06326	1.37089	2.20228	1.7401	2.37356	1.98862	1.97904	2.25083	2.37908	2.13916	1.94846	1.65042
PI 12:1;0_14:0;0	PI	GPL	MEM	26	1	0	0	0	0	0	0	0	0	0	0	0	0	0	0	0	0.151277	0.135755
PI 12:1;0_16:0;0	PI	GPL	MEM	28	1	0	0	0	0.362295	0.517048	0.614852	0	0.424677	0.600889	2.64921	2.74623	2.1236	2.01245	2.46264	2.84992	2.19908	2.08054
PI 12:1;0_18:0;0	PI	GPL	MEM	30	1	0	0	0	0	0	0	0	0	0	1.22498	1.20705	1.03104	1.04675	0.723445	0.933974	0.741108	0.664814
PI 13:0;0_16:0;0	PI	GPL	MEM	29	0	0	0	0	0	0	0	0	0	0	0.511182	0	0.205013	0.200773	0.180811	0.402555	0.198677	0.354281
PI 14:0;0_14:0;0	PI	GPL	MEM	28	0	0	1.69644	1.42228	1.48322	1.30083	3.22768	1.87001	2.41288	1.85375	2.94448	2.85458	2.71004	2.5805	4.05437	3.40486	3.14643	3.28162
PI 14:0;0_14:1;0	PI	GPL	MEM	28	1	0	0.213775	0.284329	0.265009	0.35253	0.750809	0.467216	0.692385	0.368452	1.48381	1.1053	1.15357	1.1132	1.72399	1.6161	1.41006	1.2413
PI 14:0;0_15:0;0	PI	GPL	MEM	29	0	0	0	0	0	0	0	0	0	0	0	0	0	0.00921321	0.0169693	0.029272	0.0191623	0.0307131
PI 14:0;0_16:0;0	PI	GPL	MEM	30	0	0	19.0097	19.1706	16.1454	15.6874	24.7604	19.632	21.0406	18.4825	12.2098	10.5816	12.0113	10.9998	14.3067	12.7646	13.7175	12.4828
PI 14:0;0_16:1;0	PI	GPL	MEM	30	1	0	9.84138	9.52231	9.20939	10.5151	32.4986	13.0301	26.9105	15.2468	37.2555	32.9514	35.131	33.9743	45.6022	43.5016	40.4169	36.272
PI 14:0;0_17:1;0	PI	GPL	MEM	31	1	0	0	0.266963	0	0.280968	0	0.3002	0.25094	0.41643	0.369522	0.466112	0.269924	0.283325	0.300184	0.38393	0.297237	0
PI 14:0;0_18:0;0	PI	GPL	MEM	32	0	0	0	0.364437	0	0	0	0	0	0	0	0	0	0	0	0	0	0
PI 14:0;0_18:1;0	PI	GPL	MEM	32	1	0	13.1149	13.1636	13.7232	14.4862	35.7896	15.5977	32.4705	17.8338	40.1843	44.2111	38.1763	33.345	45.4491	42.9035	40.1553	34.7083
PI 14:0;0_18:2;0	PI	GPL	MEM	32	2	0	0	0	0	0	0	0	0	0	0	0	0	0.158054	0	0	0	0
PI 14:1;0_16:0;0	PI	GPL	MEM	30	1	0	8.33299	7.91979	7.69752	8.39625	18.3169	9.36275	15.0469	10.2478	17.2517	15.9334	16.2099	15.6275	18.7116	17.7881	15.9492	14.3953
PI 14:1;0_16:1;0	PI	GPL	MEM	30	2	0	0	0.490689	0	0	1.37964	0.668568	1.08449	0.63627	1.88721	1.79191	1.73807	1.61047	2.07738	1.86613	1.47049	1.3043
PI 14:1;0_18:0;0	PI	GPL	MEM	32	1	0	4.08086	4.44979	3.73696	3.39298	3.16586	2.32281	2.65306	2.55892	3.83237	4.85785	3.33092	3.83846	1.6815	1.70696	1.78117	1.63201
PI 14:1;0_18:1;0	PI	GPL	MEM	32	2	0	0.655805	0.522024	0.546801	0.577265	0.994795	0.579349	0.759679	0.605836	0.745053	0.686556	0.75425	0.627689	0.675592	0.700045	0.521574	0.490152
PI 14:1;0_19:0;0	PI	GPL	MEM	33	1	0	0	0	0	0	0	0	0	0	0	0	0	0	0	0	0	0
PI 15:0;0_15:0;0	PI	GPL	MEM	30	0	0	0	0	0.0802726	0.0409271	0	0	0.0496645	0.070814	0.0469034	0.224845	0.0536501	0.0651961	0.0373064	0.0820665	0.124739	0.047114
PI 15:0;0_16:1;0	PI	GPL	MEM	31	1	0	2.6015	2.18061	1.833	2.27358	3.84449	2.41082	3.22484	2.97078	3.91018	3.3664	3.4308	3.46388	3.69919	3.68651	3.47327	3.34837
PI 15:0;0_18:1;0	PI	GPL	MEM	33	1	0	0.780934	0.822718	0.673019	0.83014	1.70718	0.686507	1.46009	0.677497	1.46461	1.20137	1.83293	1.4341	1.67062	1.60922	1.77388	1.40495
PI 15:1;0_16:0;0	PI	GPL	MEM	31	1	0	2.8642	2.52241	2.07774	2.26663	3.95094	2.83316	3.10516	3.07656	3.24483	3.68883	2.95506	3.10375	2.91408	3.27481	2.86792	2.30772
PI 15:1;0_16:1;0	PI	GPL	MEM	31	2	0	0	0	0	0	0	0	0	0	0	0	0	0	0	0	0	0
PI 15:1;0_18:0;0	PI	GPL	MEM	33	1	0	0.349549	0.32883	0.372649	0.382529	0.42248	0.331542	0.504421	0.39281	0.567198	0.549529	0.565078	0.543465	0.455669	0	0.546472	0.379231
PI 15:1;0_18:1;0	PI	GPL	MEM	33	2	0	0	0	0	0	0	0	0	0	0	0	0	0	0	0	0	0
PI 16:0;0_16:1;0	PI	GPL	MEM	32	1	0	294.943	279.09	285.882	298.846	547.125	294.409	470.942	328.126	431.036	490.045	411.133	395.619	416.874	394.172	379.458	332.964
PI 16:0;0_16:2;0	PI	GPL	MEM	32	2	0	0	0	0	0	0	0	0.70594	0	0.902793	0	0.637621	0.847535	0.728273	0.768241	0.519814	0.444263
PI 16:0;0_17:1;0	PI	GPL	MEM	33	1	0	1.36889	1.22313	1.32326	1.38006	1.95344	1.17229	2.0455	1.46827	1.71091	1.84312	1.62127	1.7228	1.61276	1.95588	1.62625	1.2677
PI 16:0;0_18:1;0	PI	GPL	MEM	34	1	0	339.793	336.966	346.724	345.95	569.915	310.887	491.871	341.838	482.125	557.968	459.776	448.923	447.534	414.944	398.024	343.212
PI 16:0;0_18:2;0	PI	GPL	MEM	34	2	0	0	0.601736	0.695629	0.649288	0.922462	0.589743	0.808412	0.65275	0.857695	0.881643	0.666328	3.01447	0.734638	0.745139	0.632167	0.509252
PI 16:0;0_18:3;0	PI	GPL	MEM	34	3	0	0	0	0	0	0	0	0	0	0	0	0	0.171992	0	0	0	0
PI 16:0;0_20:1;0	PI	GPL	MEM	36	1	0	0.86379	0.592578	0.78835	0	1.00146	0.632288	0.951202	0.587791	0.848729	1.19165	0.730223	0.768563	0.526289	0.800646	0.615641	0.443131
PI 16:0;0_20:4;0	PI	GPL	MEM	36	4	0	0	0	0	0	0	0	0	0	0	0	0	0.505863	0	0	0	0
PI 16:1;0_16:1;0	PI	GPL	MEM	32	2	0	23.7901	21.9595	23.0476	24.3041	56.1849	25.4499	50.3643	31.8675	44.667	47.7754	44.9194	43.4265	48.2024	43.8436	38.503	33.0161
PI 16:1;0_17:0;0	PI	GPL	MEM	33	1	0	0.554875	0.521085	0.463487	0.560951	0.878784	0.431376	0.765765	0.416129	0.507659	0.369972	0.560791	0.444022	0.440088	0.491905	0.429594	0.339942
PI 16:1;0_17:1;0	PI	GPL	MEM	33	2	0	0	0	0	0	0	0	0	0	0	0	0	0	0	0	0	0
PI 16:1;0_18:0;0	PI	GPL	MEM	34	1	0	129.98	125.986	124.154	121.722	106.809	85.0109	91.6846	84.077	90.53	107.251	86.5034	83.2491	46.547	47.7399	47.2103	40.1049
PI 16:1;0_18:1;0	PI	GPL	MEM	34	2	0	29.6581	26.6221	29.0435	29.6331	67.2451	29.7703	59.4892	36.8486	49.4438	53.2359	48.795	48.1928	49.6718	43.8361	40.7042	33.0134
PI 16:1;0_18:2;0	PI	GPL	MEM	34	3	0	0	0	0	0	0	0	0	0	0	0	0	0.42905	0	0	0	0
PI 16:1;0_19:0;0	PI	GPL	MEM	35	1	0	0	0	0	0	0	0	0	0	0	0	0	0	0	0	0	0
PI 16:1;0_20:0;0	PI	GPL	MEM	36	1	0	1.49033	1.06719	1.18111	1.21246	1.29352	1.04509	1.02144	0.932885	1.07485	1.26422	1.01269	0.930461	0.783819	0.744996	0.696556	0.577974
PI 16:1;0_20:1;0	PI	GPL	MEM	36	2	0	0	0.517042	0	0.51932	0.782811	0	0.635112	0.45172	0.642597	0	0.467483	0.438211	0.425165	0	0.343262	0.30608
PI 16:1;0_22:0;0	PI	GPL	MEM	38	1	0	0	0	0.272284	0.22987	0.254115	0	0	0	0	0	0	0.225191	0	0	0.168364	0
PI 16:1;0_24:0;0	PI	GPL	MEM	40	1	0	0	0	0	0	0	0	0	0	0	0	0	0	0	0	0	0
PI 16:1;0_26:0;0	PI	GPL	MEM	42	1	0	0.471012	0.585843	0.630826	0.567185	0.413523	0.398502	0.513575	0	0.439025	0	0.461359	0.351683	0.349253	0	0	0.332012
PI 17:0;0_18:1;0	PI	GPL	MEM	35	1	0	0.326386	0.275729	0.305557	0.373848	0.53295	0.270944	0.354654	0.157535	0.137363	0	0.168112	0.150002	0.108043	0	0.11611	0.0801162
PI 17:1;0_17:1;0	PI	GPL	MEM	34	2	0	0	0	0.0394063	0	0	0.0288985	0	0	0.0665523	0	0	0	0	0	0	0.0254254
PI 17:1;0_18:0;0	PI	GPL	MEM	35	1	0	0.68554	0.575974	0.73344	0.67149	0.715009	0.549321	0.655969	0.529913	0.567439	0	0.528333	0.540653	0.427317	0	0.431326	0.363452
PI 18:0;0_18:1;0	PI	GPL	MEM	36	1	0	120.161	123.586	122.346	115.562	103.697	73.5529	86.981	74.0178	78.3159	79.8006	75.8732	76.3803	42.4082	38.426	39.5144	32.0523
PI 18:0;0_18:2;0	PI	GPL	MEM	36	2	0	0	0	0	0	0	0	0	0	0	0	0	0.294247	0	0	0	0
PI 18:0;0_20:1;0	PI	GPL	MEM	38	1	0	0	0.17139	0	0	0	0	0	0	0	0	0	0	0	0	0	0
PI 18:1;0_18:1;0	PI	GPL	MEM	36	2	0	4.65536	4.02875	4.58901	4.09961	6.93485	3.82914	5.95308	4.03962	4.30093	5.41201	4.34963	3.82823	3.52492	3.84749	3.09938	2.31386
PI 18:1;0_18:2;0	PI	GPL	MEM	36	3	0	0	0	0	0	0	0	0	0	0	0	0	0.59264	0	0	0	0
PI 18:1;0_20:0;0	PI	GPL	MEM	38	1	0	0	0.595867	0.317759	0.328175	0.35457	0.516428	0	0	0	0	0.484865	0.245554	0	0	0.189279	0
PI 18:1;0_22:0;0	PI	GPL	MEM	40	1	0	0	0	0	0	0	0	0	0	0	0	0	0	0	0	0	0
PI 18:1;0_24:0;0	PI	GPL	MEM	42	1	0	0.220966	0.256036	0.264529	0.228688	0.233209	0.196008	0.215695	0	0.203646	0	0.201725	0.191903	0.160014	0	0	0
PI 18:1;0_26:0;0	PI	GPL	MEM	44	1	0	0	0.590584	0	0	0	0	0	0	0	0	0	0	0	0	0	0
PS 10:0;0_16:0;0	PS	GPL	MEM	26	0	0	0	1.3662	1.39262	0	2.64743	2.20616	1.94286	1.80681	1.90555	0	1.47654	1.36462	3.54286	2.73872	2.12576	2.16362
PS 10:0;0_16:1;0	PS	GPL	MEM	26	1	0	0	0	0	0	0	0	0	0	0	0	0	0	0.589673	0.511041	0	0
PS 10:0;0_18:0;0	PS	GPL	MEM	28	0	0	0.337739	0	0.244863	0	0.25298	0.336009	0	0.289783	0	0	0	0.220508	0	0	0	0
PS 10:0;0_18:1;0	PS	GPL	MEM	28	1	0	0.282024	0.237008	0.248379	0.22637	0.307479	0	0	0	0	0	0	0.207927	0	0.173383	0.179508	0
PS 12:0;0_14:0;0	PS	GPL	MEM	26	0	0	0	0	0	1.09619	0.25245	0	0.152508	0.136707	0.197907	0	0.171013	0.184134	0	0.26089	0.171631	0.181236
PS 12:0;0_16:0;0	PS	GPL	MEM	28	0	0	2.48823	2.47462	2.09755	2.11021	3.1258	2.77403	2.72458	2.03622	2.2	2.13737	2.13693	1.57127	3.04663	2.6387	2.29063	2.18569
PS 12:0;0_16:1;0	PS	GPL	MEM	28	1	0	1.07452	0.96554	1.09249	0.952744	1.3822	1.50192	1.23185	1.19904	2.11479	1.97506	1.77014	1.60196	2.68332	1.89606	1.44972	1.47552
PS 12:0;0_17:0;0	PS	GPL	MEM	29	0	0	0	0	0	0	0	0	0	0	0	0	0	0	0	0	0	0
PS 12:0;0_18:1;0	PS	GPL	MEM	30	1	0	0	0.375441	0.308694	0.318491	0.331523	0.29997	0.226741	0.27447	0.255099	0.353606	0.23841	0.257274	0.270808	0.13389	0.209866	0.23125
PS 12:1;0_16:0;0	PS	GPL	MEM	28	1	0	0	0	0	0	0	0	0	0	0	0	0	0	0	0	0	0
PS 14:0;0_14:0;0	PS	GPL	MEM	28	0	0	0.117111	0.0643066	0.0623271	0.0724006	0.0635683	0.0617868	0.0736847	0.0578518	0.0556757	0.0532264	0.03577	0.0294564	0.0435121	0.0569915	0	0.0401079
PS 14:0;0_14:1;0	PS	GPL	MEM	28	1	0	0.156597	0.120034	0	0	0	0	0.183248	0	0	0	0	0	0	0.240041	0.162927	0.23578
PS 14:0;0_16:1;0	PS	GPL	MEM	30	1	0	2.42142	2.02401	1.98249	2.01027	2.8717	1.6725	2.1689	1.7042	5.21365	4.76688	5.08694	4.32168	4.6919	4.55736	3.60374	3.13485
PS 14:0;0_17:1;0	PS	GPL	MEM	31	1	0	0.21377	0	0.233715	0	0.152181	0.210819	0.154598	0.143453	0.132738	0	0	0	0	0	0	0
PS 14:0;0_18:1;0	PS	GPL	MEM	32	1	0	9.299	8.60827	9.84994	8.86447	10.981	6.92194	8.6566	5.90271	16.7795	18.1555	15.8907	14.5673	14.5359	13.723	11.0403	9.29774
PS 14:0;0_18:2;0	PS	GPL	MEM	32	2	0	0	0	0.162131	0	0	0	0	0	0	0.728835	0	0	0	0	0	0
PS 14:1;0_16:0;0	PS	GPL	MEM	30	1	0	0.669621	0.521126	0.54116	0.561278	0.855858	0.603406	0.575036	0.606819	1.00082	1.22756	0.973404	0.805729	1.16939	1.21524	0.885213	0.833923
PS 14:1;0_18:0;0	PS	GPL	MEM	32	1	0	0	0.247978	0.151623	0.243958	0.103504	0.119594	0	0	0	0.283448	0	0	0.166706	0.206502	0.120896	0.140726
PS 14:1;0_18:1;0	PS	GPL	MEM	32	2	0	0.955129	0.765044	0.793499	0.834745	0.92556	0	0.877236	0.809498	0.768561	0.927232	0.738886	0.67678	0.693067	0.506137	0.415277	0.416499
PS 14:1;0_19:0;0	PS	GPL	MEM	33	1	0	0	0	0	0	0	0	0	0	0	0	0	0	0	0	0	0
PS 15:0;0_16:1;0	PS	GPL	MEM	31	1	0	3.51673	2.70177	2.26174	2.32296	3.08654	2.21123	1.7958	1.98072	2.02497	1.46742	1.54191	1.6988	1.55957	1.40528	1.17697	0.978114
PS 15:0;0_18:1;0	PS	GPL	MEM	33	1	0	2.00258	1.71418	1.58916	1.61933	2.07848	1.48924	1.26683	1.24203	1.1606	1.15936	1.23829	1.1926	1.14368	1.05146	1.02058	0.859456
PS 15:1;0_16:0;0	PS	GPL	MEM	31	1	0	0	0	0	0	0	0	0	0	0.994668	0	0.789169	0	0	0	0	0
PS 16:0;0_16:1;0	PS	GPL	MEM	32	1	0	43.2621	41.5141	44.7701	41.24	57.1872	40.7191	46.4103	33.7042	83.627	86.9614	79.9888	70.7953	76.575	74.0383	59.8664	51.9533
PS 16:0;0_17:1;0	PS	GPL	MEM	33	1	0	2.40324	2.46556	2.43858	2.44002	2.3604	2.53535	1.81569	2.28494	0.456656	0.724124	0.431503	0.404982	0.442934	0.310604	0.38728	0.330425
PS 16:0;0_18:1;0	PS	GPL	MEM	34	1	0	116.585	110.394	126.5	113.003	130.625	97.3221	96.3948	72.1518	170.114	173.779	163.963	136.686	139.336	135.069	108.756	96.5114
PS 16:0;0_18:2;0	PS	GPL	MEM	34	2	0	0	0	0.786366	0	0	0	0	0	0	1.95103	0	1.43825	0	0	0	0
PS 16:1;0_16:1;0	PS	GPL	MEM	32	2	0	24.7338	21.4699	24.4416	25.1449	22.2546	19.4128	18.5639	17.2249	31.39	31.961	31.1187	27.8225	29.4866	26.0872	19.5751	16.8217
PS 16:1;0_17:0;0	PS	GPL	MEM	33	1	0	2.00943	1.76684	1.61054	1.63411	1.82524	1.77314	1.22217	1.50423	0.629688	0.700736	0.664791	0.622174	0.592956	0.580998	0.494226	0.536456
PS 16:1;0_17:1;0	PS	GPL	MEM	33	2	0	0	0	1.51813	1.44397	0	1.02267	0.820859	0	0	0	0	0	0	0	0	0
PS 16:1;0_18:0;0	PS	GPL	MEM	34	1	0	0	7.49127	0	0	0	0	5.20548	5.16748	0	8.04459	0	6.00732	0	0	4.63506	0
PS 16:1;0_18:1;0	PS	GPL	MEM	34	2	0	108.099	99.4363	116.384	113.45	80.6271	73.0919	67.7349	67.7821	108.815	115.222	107.794	94.6705	97.0987	83.1522	63.0438	52.4531
PS 17:0;0_18:1;0	PS	GPL	MEM	35	1	0	0	8.34035	6.92661	0	6.70632	0	0	0	1.82177	0	1.13349	0	1.4013	0.967709	0.560662	0
PS 17:1;0_17:1;0	PS	GPL	MEM	34	2	0	0.134962	0.0759524	0.0760374	0.0766088	0.0680606	0.0792522	0.0925255	0.123659	0.11077	0.133014	0.0812916	0.0699092	0.0800297	0.115255	0.077632	0.0728659
PS 17:1;0_18:0;0	PS	GPL	MEM	35	1	0	8.70029	0	0.767867	0	0	7.02637	0	0	0	0	0	1.26657	0	0	0.267844	0
PS 17:1;0_18:1;0	PS	GPL	MEM	35	2	0	2.65815	2.49674	2.41712	2.40713	1.84182	1.70469	1.46975	1.62087	0	0	0	0	0	0	0	0
PS 18:0;0_18:1;0	PS	GPL	MEM	36	1	0	2.61199	2.58043	2.20598	2.33246	3.35258	2.03971	2.21015	1.92271	1.84132	2.0416	1.93277	1.87737	1.81728	1.47656	1.52347	1.27046
PS 18:0;0_18:2;0	PS	GPL	MEM	36	2	0	0.153905	0	0	0	0	0	0	0	0	0	0	0	0	0	0	0
PS 18:1;0_18:1;0	PS	GPL	MEM	36	2	0	4.45793	4.31781	4.45317	4.2822	4.36109	3.26433	3.20492	3.48693	2.9181	3.62467	3.6956	2.82977	3.00329	2.73002	2.70357	2.16383
TAG 34:0;0	TAG	GL	STO	34	0	0	0	0	0	0	0	0	0	0	0	0	0	0	0	0	0	0
TAG 36:0;0	TAG	GL	STO	36	0	0	0	0	1.50774	0	0	0	0	0.872967	0	0	0	0	0	0	0	0
TAG 36:1;0	TAG	GL	STO	36	1	0	0	0	0	0	0	0	0	0	0	0	0	0	0	0	0	0
TAG 38:0;0	TAG	GL	STO	38	0	0	1.30154	1.2752	1.20804	0	0	0	0	0.884743	0	0	0	0	0	0	0	0
TAG 40:0;0	TAG	GL	STO	40	0	0	5.14912	5.18284	4.93489	3.7542	4.53016	4.6827	4.29266	4.2059	3.10393	3.03801	2.93044	2.82064	2.56971	2.74154	2.71577	2.51297
TAG 40:1;0	TAG	GL	STO	40	1	0	9.50079	9.72972	7.74389	7.34605	4.38294	6.43637	4.62706	4.90948	3.44509	3.36635	3.30379	3.19595	2.4649	2.42825	2.39233	1.85622
TAG 42:0;0	TAG	GL	STO	42	0	0	22.0572	21.3368	18.8061	17.08	17.2918	20.9001	15.8826	16.6709	8.91682	8.20556	9.15138	8.66131	8.30456	7.99471	8.18066	6.57513
TAG 42:1;0	TAG	GL	STO	42	1	0	61.9403	55.2266	48.4365	43.6511	23.6668	36.2042	22.1674	28.2792	13.5061	15.6131	13.8782	14.2944	11.6822	11.5164	10.9995	8.93319
TAG 42:2;0	TAG	GL	STO	42	2	0	13.6521	12.7374	11.9887	10.1087	5.85582	7.59375	5.97047	6.56332	4.08766	4.47316	3.54239	3.95901	0	2.97298	2.06396	1.7637
TAG 43:0;0	TAG	GL	STO	43	0	0	0	0	0	0	0	0	0	0	0	0	0	0	0	0	0	0
TAG 43:1;0	TAG	GL	STO	43	1	0	0	0	0	0	0	0	0	0	0	0	0	0	0	0	0	0
TAG 44:0;0	TAG	GL	STO	44	0	0	23.4194	22.7985	21.9919	18.4842	16.113	19.3716	15.3756	15.4509	6.43537	7.08364	7.45378	7.12839	6.58291	6.6743	6.21906	5.23215
TAG 44:1;0	TAG	GL	STO	44	1	0	86.3675	79.321	70.2939	63.3823	30.1674	49.4603	28.1389	39.6077	14.1241	15.6211	14.6523	14.646	10.3852	10.6752	11.1333	8.68879
TAG 44:2;0	TAG	GL	STO	44	2	0	29.5852	0	23.845	21.1277	0	0	10.1036	0	0	6.23466	0	0	0	0	3.073	0
TAG 45:0;0	TAG	GL	STO	45	0	0	0	0	2.23248	0	0	0	0	0	0	0	0	0	0	0	0	0
TAG 45:1;0	TAG	GL	STO	45	1	0	0	0	2.17863	0	0	1.83502	0	0	0	0	0	0	0	0	0	0
TAG 46:0;0	TAG	GL	STO	46	0	0	11.2172	11.1784	12.6176	9.97095	7.94079	9.49587	7.0482	7.51693	2.53953	2.52133	2.85882	2.51183	2.94572	3.37165	3.02836	2.37518
TAG 46:1;0	TAG	GL	STO	46	1	0	65.5617	60.133	56.1001	49.0806	28.6737	38.6117	26.5616	31.6149	12.0346	12.2438	11.5157	11.4861	8.912	9.06381	9.21989	8.10051
TAG 46:2;0	TAG	GL	STO	46	2	0	57.7738	51.6923	48.855	44.715	21.7256	30.151	21.1338	25.5338	8.71125	10.3851	9.8841	10.1417	6.67783	6.45523	7.28123	4.97082
TAG 46:3;0	TAG	GL	STO	46	3	0	5.29968	4.74733	4.66002	4.57075	1.90263	2.84704	1.83672	2.16927	0	0	0	1.19511	0	0	0	0
TAG 47:0;0	TAG	GL	STO	47	0	0	0	0	3.02439	0	0	1.24525	0	0	0	0	0	0	0	0	0	0
TAG 47:1;0	TAG	GL	STO	47	1	0	2.1576	1.91337	3.95277	2.14974	1.43187	3.09128	1.07001	1.41408	0	0	0	0	0	0	0	0
TAG 47:2;0	TAG	GL	STO	47	2	0	3.6322	2.89776	3.59947	3.03868	1.38299	2.24833	1.52588	1.40033	0	0	0	0	0	0	0	0
TAG 47:3;0	TAG	GL	STO	47	3	0	1.40994	0	0	0	0	0	0	0	0	0	0	0	0	0	0	0
TAG 48:0;0	TAG	GL	STO	48	0	0	5.10583	5.20089	6.8724	4.72869	4.11088	4.56777	0	3.30433	0	0	1.70194	1.24661	2.02939	2.25078	2.15353	1.33848
TAG 48:1;0	TAG	GL	STO	48	1	0	82.6741	78.1894	74.8427	67.7541	45.1004	55.0368	40.3325	44.048	19.8661	18.6288	16.6117	15.7895	13.0383	12.8047	14.2691	13.6646
TAG 48:2;0	TAG	GL	STO	48	2	0	235.941	208.677	199.017	184.449	93.388	118.774	86.3108	101.035	25.1374	29.049	27.0158	28.5358	19.3197	19.0586	20.188	14.7733
TAG 48:3;0	TAG	GL	STO	48	3	0	174.749	159.257	147.229	138.009	59.9949	81.0973	57.3462	72.4174	15.5714	18.2582	16.9277	18.0618	12.1359	12.4686	12.8462	8.65016
TAG 49:0;0	TAG	GL	STO	49	0	0	0	0	1.56097	0	0	0	0	0	0	0	0	0	0	0	0	0
TAG 49:1;0	TAG	GL	STO	49	1	0	2.13447	1.72739	3.11818	2.03008	1.65334	2.38063	1.13374	0	0	0	0	0	0	0	0	0
TAG 49:2;0	TAG	GL	STO	49	2	0	5.25838	4.02044	4.48926	3.67397	1.9886	2.69875	1.53928	2.16736	0	0	0	0	0	0	0	0
TAG 49:3;0	TAG	GL	STO	49	3	0	1.85733	1.92619	2.12565	1.60927	0	0	1.05761	0	0	0	0	0	0	0	0	0
TAG 50:0;0	TAG	GL	STO	50	0	0	2.34479	1.66806	0	2.78407	0	2.62735	0	1.84609	0	0	1.65969	0	0	0	0	0
TAG 50:1;0	TAG	GL	STO	50	1	0	70.8404	65.1866	61.2723	56.204	35.4093	42.2456	30.8563	35.2079	12.826	13.3036	11.8402	11.5364	8.75239	9.02529	10.0685	8.56961
TAG 50:2;0	TAG	GL	STO	50	2	0	274.425	242.194	232.696	212.967	94.6387	128.177	85.0063	108.181	23.7139	27.9016	26.1263	26.309	17.0424	17.4646	18.2404	13.3245
TAG 50:3;0	TAG	GL	STO	50	3	0	250.627	224.949	217.158	199.759	86.7383	116.2	80.8399	101.781	17.0338	22.2063	20.2988	23.1188	14.6439	14.4185	14.6513	9.84077
TAG 51:1;0	TAG	GL	STO	51	1	0	0	0	1.54837	0	0	0	0	0	0	0	0	0	0	0	0	0
TAG 51:2;0	TAG	GL	STO	51	2	0	3.00279	2.41154	2.56797	2.49797	0	1.91516	0	0.969524	0	0	0	0	0	0	0	0
TAG 51:3;0	TAG	GL	STO	51	3	0	1.46673	0	1.77461	1.27286	0	0	0	0	0	0	0	0	0	0	0	0
TAG 52:0;0	TAG	GL	STO	52	0	0	3.4837	3.06876	0	3.6287	2.91212	0	0	2.92135	1.90994	1.59612	2.4752	2.16902	2.17294	2.51981	2.37636	1.42524
TAG 52:1;0	TAG	GL	STO	52	1	0	0	30.2509	0	27.3457	20.59	20.7737	17.3581	16.9266	4.87722	5.51408	5.16617	5.1246	3.86439	4.0976	3.89484	3.50418
TAG 52:2;0	TAG	GL	STO	52	2	0	138.811	125.039	120.605	113.466	43.5792	59.0657	36.0185	52.1384	9.79548	11.4495	9.43117	10.447	6.13749	6.7229	7.07833	5.48555
TAG 52:3;0	TAG	GL	STO	52	3	0	110.724	94.9427	97.7337	89.0706	35.2923	47.8743	30.6137	44.8337	6.14868	7.36943	6.47166	7.36333	4.50231	4.55814	5.35399	3.47135
TAG 52:4;0	TAG	GL	STO	52	4	0	0	0	0	0	0	0	0	0	0	0	0	0	0	0	0	0
TAG 53:0;0	TAG	GL	STO	53	0	0	0	0	0	0	0	0	0	0	0	0	0	0	0	0	0	0
TAG 53:1;0	TAG	GL	STO	53	1	0	0	0	0	0	0	0	0	0	0	0	0	0	0	0	0	0
TAG 54:0;0	TAG	GL	STO	54	0	0	2.97149	2.62863	3.39621	3.02071	1.32103	2.56861	1.29259	2.04492	0	0	1.29825	0	0	1.37762	0	0
TAG 54:1;0	TAG	GL	STO	54	1	0	10.0537	0	0	8.07429	6.05776	5.73023	4.69633	5.08944	2.2999	1.9706	1.56349	0	1.74814	0	1.83244	1.50817
TAG 54:2;0	TAG	GL	STO	54	2	0	34.625	33.3753	31.0966	28.2499	13.498	15.1558	9.6469	13.5231	6.24448	6.2005	3.1662	3.16039	2.21049	1.87402	2.14327	4.58522
TAG 54:3;0	TAG	GL	STO	54	3	0	13.7003	14.5564	13.6051	11.2524	6.15005	6.06393	4.07753	5.62985	5.17921	4.7947	0	1.62685	0	0	0	2.9576
TAG 54:4;0	TAG	GL	STO	54	4	0	0	0	0	0	0	0	0	0	0	0	0	0	0	0	0	0
TAG 54:5;0	TAG	GL	STO	54	5	0	0	0	0	0	0	0	0	0	0	0	0	0	0	0	0	0
TAG 54:6;0	TAG	GL	STO	54	6	0	0	0	0	0	0	0	0	0	0	0	0	0	0	0	0	0
TAG 56:0;0	TAG	GL	STO	56	0	0	0	0	0	0	0	0	0	0	0	0	0	0	0	0	0	0
TAG 56:1;0	TAG	GL	STO	56	1	0	7.16336	6.6397	7.26315	5.86548	4.84908	4.76271	3.35369	4.29958	0	0	2.89573	2.33203	1.83781	1.45717	1.82702	3.48284
TAG 56:2;0	TAG	GL	STO	56	2	0	6.21306	7.90347	6.45305	5.41933	4.70509	3.88314	2.92956	3.62677	0	0	1.26889	0	1.05027	0	0	0
TAG 56:3;0	TAG	GL	STO	56	3	0	0	3.55109	2.93206	2.22055	0	0	0	1.20536	0	0	0	0	0	0	0	0
TAG 58:1;0	TAG	GL	STO	58	1	0	10.5767	9.04483	9.52088	0	4.92822	0	0	5.48094	1.96667	0	0	2.69806	0	0	2.07231	0
TAG 58:2;0	TAG	GL	STO	58	2	0	10.2389	8.84675	9.23227	8.1116	5.99783	5.94064	5.4575	5.10264	1.92156	2.27989	1.58268	1.82124	0	0	0	0
TAG 60:1;0	TAG	GL	STO	60	1	0	7.58698	0	6.88015	0	3.44299	0	0	3.69583	0	0	0	0	0	0	0	0
TAG 60:2;0	TAG	GL	STO	60	2	0	8.60709	6.94146	8.10756	0	4.79568	5.24778	0	4.33558	0	0	0	0	0	0	0	0

## Sheet: molpercent
feature	class	structuralcategory	functionalcategory	totallength	totaldb	totaloh	wtSC1	wtSC2	wtSC3	wtSC4	dget3SC1	dget3SC2	dget3SC3	dget3SC4	wtYP1	wtYP2	wtYP3	wtYP4	dget3YP1	dget3YP2	dget3YP3	dget3YP4
CDP_DAG 32:1;0	CDP-DAG	GPL	MEM	32	1	0	0.0199826	0.0160536	0.0155104	0.0177798	0.00606864	0.0245557	0.00513913	0.0203257	0	0	0	0	0.00292438	0	0	0
CDP_DAG 32:2;0	CDP-DAG	GPL	MEM	32	2	0	0.00295389	0.00241383	0.00254587	0.002792	0	0.0024386	0	0.00252814	0	0	0	0	0	0	0	0
CDP_DAG 34:1;0	CDP-DAG	GPL	MEM	34	1	0	0.0503917	0.0413557	0.0379704	0.0417234	0.0134423	0.0557315	0.00998062	0.0557076	0	0	0	0	0.0069354	0	0	0
CDP_DAG 34:2;0	CDP-DAG	GPL	MEM	34	2	0	0.0065342	0.00509675	0.00601017	0.00777855	0.00217622	0.00633567	0.00247606	0.00745301	0	0	0	0	0	0	0	0
Cer 32:0;2	Cer	SL	MEM	32	0	2	0.0054299	0.00463324	0.00465251	0.00509549	0.00761885	0.00524143	0.00329726	0.00579315	0.0049896	0.0042111	0.00422256	0.00309405	0.00276149	0.00312084	0.00391332	0.00349348
Cer 32:1;2	Cer	SL	MEM	32	1	2	0	0	0.00299777	0.00126804	0.00167042	0.00160632	0	0	0	0	0	0	0	0	0	0
Cer 32:1;3	Cer	SL	MEM	32	1	3	0	0	0	0	0	0	0	0	0	0	0	0	0	0	0	0
Cer 32:1;4	Cer	SL	MEM	32	1	4	0	0	0	0	0	0	0	0	0	0	0	0	0	0.00158211	0	0
Cer 34:0;2	Cer	SL	MEM	34	0	2	0.0173098	0.0153601	0.0143865	0.0154877	0.0297781	0.0139664	0.00931723	0.0196175	0.00769106	0.00505819	0.00546467	0.00501561	0.00586811	0.00586938	0.00635181	0.00650133
Cer 34:0;3	Cer	SL	MEM	34	0	3	0	0	0.00251558	0.00182904	0.0033402	0.00284363	0.00279538	0.00298944	0.00154716	0	0.00167758	0.00176118	0.00273682	0.00292722	0.00260331	0.00279844
Cer 34:0;4	Cer	SL	MEM	34	0	4	0	0	0	0	0	0	0	0	0	0	0	0	0	0	0	0
Cer 34:1;2	Cer	SL	MEM	34	1	2	0.0296621	0	0.0251151	0	0.0458519	0	0	0.0328588	0	0	0	0	0	0	0	0
Cer 34:1;3	Cer	SL	MEM	34	1	3	0	0	0.00250758	0	0	0	0	0	0	0	0	0	0	0.00157851	0	0
Cer 36:0;2	Cer	SL	MEM	36	0	2	0.0108174	0.00956005	0.00974426	0.00996312	0.0177697	0.0100998	0.00610916	0.0133177	0.0040499	0.00373198	0.00452249	0.00339681	0.00428399	0.00508804	0.00468562	0.00471702
Cer 36:0;3	Cer	SL	MEM	36	0	3	0	0	0	0	0.00151668	0	0	0	0	0	0	0	0	0	0.00159443	0.00178945
Cer 36:1;2	Cer	SL	MEM	36	1	2	0.0120495	0.00898985	0.00998071	0.0103052	0.0163176	0.00957609	0.00512061	0.0130542	0	0	0	0	0	0	0	0
Cer 36:1;3	Cer	SL	MEM	36	1	3	0	0	0	0.00415361	0	0	0	0	0	0	0	0	0	0	0	0
Cer 36:1;4	Cer	SL	MEM	36	1	4	0.0052438	0.00519001	0.00535462	0.00496129	0.00475042	0.00536081	0.00316635	0.00503793	0.00199852	0	0.00309013	0.00213386	0.00203283	0.00283095	0.00217493	0.00201613
Cer 38:0;2	Cer	SL	MEM	38	0	2	0.00156627	0.00168915	0.00209208	0.00145968	0.00167935	0.00166079	0	0.00194784	0	0	0	0	0	0.00206748	0.00193463	0.00193532
Cer 38:0;3	Cer	SL	MEM	38	0	3	0	0	0	0	0	0	0	0	0	0	0	0	0	0	0.00220051	0.00177838
Cer 38:0;4	Cer	SL	MEM	38	0	4	0	0	0	0	0.00160023	0	0	0	0	0	0	0	0	0	0	0
Cer 38:0;5	Cer	SL	MEM	38	0	5	0	0	0	0	0	0	0	0	0	0	0	0	0	0	0	0
Cer 38:1;2	Cer	SL	MEM	38	1	2	0	0	0.00162735	0.00180402	0	0	0	0	0	0	0	0	0	0	0	0
Cer 38:1;3	Cer	SL	MEM	38	1	3	0	0	0	0	0	0	0	0	0	0	0	0	0	0	0	0
Cer 38:1;4	Cer	SL	MEM	38	1	4	0.00210479	0.00244374	0.00233035	0.00193439	0.0016919	0.00156329	0.00141529	0.00183487	0	0	0	0	0	0	0	0
Cer 40:0;2	Cer	SL	MEM	40	0	2	0.00187232	0.00200224	0.00245388	0.00205671	0.00262539	0.00283847	0.00142518	0.00230063	0	0	0	0	0.00184377	0.0030875	0.00192416	0.00182329
Cer 40:0;3	Cer	SL	MEM	40	0	3	0	0	0	0	0	0	0	0	0	0	0	0	0	0	0	0
Cer 40:0;4	Cer	SL	MEM	40	0	4	0	0	0	0	0	0	0	0	0	0	0	0	0	0	0	0
Cer 40:0;5	Cer	SL	MEM	40	0	5	0	0	0	0	0	0	0	0	0	0	0	0	0	0	0	0
Cer 40:1;2	Cer	SL	MEM	40	1	2	0	0	0	0	0	0	0	0	0	0	0	0	0	0	0	0
Cer 40:1;3	Cer	SL	MEM	40	1	3	0	0	0	0	0	0	0	0	0	0	0	0	0	0	0	0
Cer 40:1;4	Cer	SL	MEM	40	1	4	0	0	0	0	0	0	0	0	0	0	0	0	0	0	0	0
Cer 40:1;5	Cer	SL	MEM	40	1	5	0	0	0	0	0	0	0	0	0	0	0	0	0	0	0	0
Cer 42:0;2	Cer	SL	MEM	42	0	2	0.0165908	0.0164295	0.0145873	0.0139528	0.0142274	0.0147318	0.00910159	0.0161499	0.00757838	0.00814613	0.0085775	0.00926336	0.00906088	0.011307	0.0108619	0.0104579
Cer 42:0;3	Cer	SL	MEM	42	0	3	0.00306181	0.00299104	0.00344027	0.00321575	0.00429297	0.00374928	0.00368393	0.00372861	0.00362388	0.00370296	0.00435894	0.00441199	0.00458542	0.00622813	0.00695597	0.00738912
Cer 42:0;4	Cer	SL	MEM	42	0	4	0.0138272	0.0141496	0.0106226	0.0116073	0.0134809	0.0135244	0.010839	0.0151651	0.00516256	0.00501137	0.00572459	0.00509811	0.00836189	0.00901486	0.0079096	0.00803035
Cer 42:0;5	Cer	SL	MEM	42	0	5	0	0	0	0	0	0	0	0	0	0	0	0	0	0	0	0
Cer 42:1;2	Cer	SL	MEM	42	1	2	0	0	0.00189059	0	0	0	0	0	0	0	0	0	0	0.00300697	0.00236101	0.00177735
Cer 42:1;3	Cer	SL	MEM	42	1	3	0	0	0	0	0	0	0	0	0	0	0	0	0	0	0	0
Cer 42:1;4	Cer	SL	MEM	42	1	4	0	0	0	0	0	0	0	0	0	0	0	0	0	0	0	0
Cer 44:0;2	Cer	SL	MEM	44	0	2	0	0	0	0	0	0	0	0	0	0	0	0	0	0	0.00981982	0
Cer 44:0;3	Cer	SL	MEM	44	0	3	0.0094773	0.00889859	0.0090199	0.00967649	0.0153701	0.0119097	0.0120969	0.011426	0.0195756	0.0168118	0.0215562	0.0219203	0.0216602	0.0266902	0.0352165	0.0334172
Cer 44:0;4	Cer	SL	MEM	44	0	4	0.128401	0.134094	0.101259	0.104035	0.101901	0.113365	0.0814388	0.113821	0.0452999	0.0458909	0.0481518	0.0488063	0.0577653	0.0625317	0.0626516	0.0645739
Cer 44:0;5	Cer	SL	MEM	44	0	5	0.00275766	0.00337092	0.00220038	0.00277681	0	0.0026665	0	0	0	0	0	0	0	0	0	0
Cer 44:1;2	Cer	SL	MEM	44	1	2	0	0	0	0	0	0	0	0	0	0	0	0	0	0	0	0
Cer 44:1;3	Cer	SL	MEM	44	1	3	0	0	0	0	0	0	0	0	0	0	0	0	0	0	0	0
Cer 44:1;4	Cer	SL	MEM	44	1	4	0	0	0	0	0	0	0	0	0	0	0	0	0	0	0	0
Cer 46:0;2	Cer	SL	MEM	46	0	2	0	0	0	0	0	0	0	0	0	0	0	0	0	0	0	0
Cer 46:0;3	Cer	SL	MEM	46	0	3	0	0	0.00243905	0.00201854	0.00187465	0	0	0	0	0	0	0	0	0	0.00205063	0
Cer 46:0;4	Cer	SL	MEM	46	0	4	0.01719	0.0175925	0.014288	0.0152638	0.00969765	0.0120152	0.00740279	0.0125593	0	0	0.00174066	0	0.00187184	0.00260596	0.00155759	0
Cer 46:1;2	Cer	SL	MEM	46	1	2	0	0	0	0	0	0	0	0	0	0	0	0	0	0	0	0
Cer 46:1;3	Cer	SL	MEM	46	1	3	0	0	0	0	0	0	0	0	0	0	0	0	0	0	0	0
Cer 46:1;4	Cer	SL	MEM	46	1	4	0	0	0	0	0	0	0	0	0	0	0	0	0	0	0	0
CL 56:1;0	CL	GPL	MEM	56	1	0	0	0	0	0	0	0	0	0	0	0	0	0.00617335	0.00585174	0.00595052	0.00507014	0.00766975
CL 56:2;0	CL	GPL	MEM	56	2	0	0	0	0	0	0	0	0	0	0	0	0	0	0	0.00569935	0	0
CL 58:1;0	CL	GPL	MEM	58	1	0	0	0.00943266	0.00912319	0.0083013	0.00501536	0.00695607	0	0	0.00895752	0	0.0135395	0.0127769	0.00991602	0.0117728	0.00918995	0.0108166
CL 58:2;0	CL	GPL	MEM	58	2	0	0.00670871	0.0101084	0.00865288	0.00797603	0.00976675	0.0131227	0.00952728	0.00961968	0.0147578	0	0.0118106	0.0142092	0.017005	0.0189222	0.0149817	0.0170793
CL 58:3;0	CL	GPL	MEM	58	3	0	0	0	0	0	0	0	0	0	0	0	0.00967997	0	0.0129262	0.0133983	0.0155343	0.0145534
CL 60:1;0	CL	GPL	MEM	60	1	0	0	0.0094276	0.0155222	0.00767182	0.00958256	0.0172683	0.0115694	0.01259	0.0185459	0.0264195	0.0140079	0.0236737	0.0247192	0.0193587	0.018541	0.0242264
CL 60:2;0	CL	GPL	MEM	60	2	0	0	0	0	0	0	0.00466837	0.0125374	0	0.00729458	0.0372164	0.01186	0.0143513	0.0323819	0.0230793	0.0170558	0.0146999
CL 60:3;0	CL	GPL	MEM	60	3	0	0	0.00396373	0.00757839	0	0.017258	0.0193739	0.016026	0.0166669	0.020413	0.0273543	0.0195629	0.0283451	0.0373187	0.0345799	0.0375465	0
CL 62:1;0	CL	GPL	MEM	62	1	0	0	0	0	0	0	0	0	0	0	0	0	0	0	0	0	0
CL 62:2;0	CL	GPL	MEM	62	2	0	0.0224737	0.0212318	0.0214307	0.0227698	0.0258354	0.0298308	0.0271758	0.0324505	0.0237634	0.0304355	0.0254495	0.025092	0.0317631	0.0289539	0.026332	0.0314599
CL 62:3;0	CL	GPL	MEM	62	3	0	0.0165502	0.0169741	0.0178931	0.0183612	0.0242781	0.0284428	0.0280669	0.0265351	0.0295397	0.0271236	0.0280759	0.0277804	0.0390699	0.0396151	0.0431227	0.0421978
CL 64:2;0	CL	GPL	MEM	64	2	0	0	0	0	0	0	0	0	0	0	0.0160384	0	0	0	0	0	0
CL 64:3;0	CL	GPL	MEM	64	3	0	0	0	0	0	0	0	0	0.00734188	0	0.0221352	0	0.0141952	0.0255835	0.0271795	0.0236082	0.0171077
CL 64:4;0	CL	GPL	MEM	64	4	0	0	0	0	0	0	0	0	0	0	0.0142783	0.00866403	0	0	0	0	0
CL 66:0;0	CL	GPL	MEM	66	0	0	0	0	0	0	0	0	0	0	0	0.124546	0	0	0	0	0	0
CL 66:3;0	CL	GPL	MEM	66	3	0	0	0	0	0	0	0	0	0	0	0	0	0	0	0	0	0
CL 66:4;0	CL	GPL	MEM	66	4	0	0.0779926	0.0661269	0.0700583	0.0742486	0.0820049	0.0932545	0.09768	0.0905261	0.0800996	0.070579	0.0780059	0.0847256	0.0758859	0.0781037	0.0823889	0.0850713
CL 68:3;0	CL	GPL	MEM	68	3	0	0.0455773	0.0404745	0.039706	0.0444246	0.0459166	0.0501174	0.0365688	0.0592148	0	0	0	0	0.0397505	0.0356628	0	0
CL 68:4;0	CL	GPL	MEM	68	4	0	0.129068	0.112284	0.110735	0.120766	0.148311	0.155024	0.16844	0.156085	0.0829174	0.0759261	0.103328	0.097215	0.0993716	0.10596	0.118592	0.111145
CL 70:2;0	CL	GPL	MEM	70	2	0	0	0	0	0	0	0	0	0	0	0.443941	0	0	0	0	0	0
CL 70:4;0	CL	GPL	MEM	70	4	0	0.0817755	0.0719846	0.069643	0.0737366	0.102845	0.116548	0.119206	0.113763	0.042394	0.0374195	0.0491435	0.0535389	0.0536379	0.0555124	0.0691927	0.0655563
CL 72:4;0	CL	GPL	MEM	72	4	0	0.0218641	0.0188254	0.0196897	0.0173829	0.0284584	0.0288006	0.028349	0.0300149	0.00677614	0	0.00816738	0.00825556	0.010217	0.00871542	0.0135641	0.0151828
DAG 10:0;0_16:0;0	DAG	GL	MEM	26	0	0	0.159661	0.161592	0.137228	0.125187	0.164384	0.216857	0.179214	0.213743	0.346574	0.320448	0.35608	0.338857	0.410095	0.402104	0.401969	0.421388
DAG 10:0;0_17:0;0	DAG	GL	MEM	27	0	0	0	0	0	0	0	0	0	0	0.00500874	0	0	0	0	0	0	0
DAG 10:0;0_18:0;0	DAG	GL	MEM	28	0	0	0.0623158	0.0661488	0.0585739	0.0512902	0.0691928	0.0847815	0.0706315	0.0857243	0.103038	0.0972245	0.101773	0.0973815	0.106819	0.102256	0.100745	0.110229
DAG 10:0;0_18:1;0	DAG	GL	MEM	28	1	0	0.0154826	0.0150714	0.0135937	0.0129238	0.0135539	0.0172967	0.0142864	0.0163663	0.0184065	0.0169891	0.019419	0.0174381	0.0202075	0.0174571	0.0187709	0.0193986
DAG 10:0;0_20:0;0	DAG	GL	MEM	30	0	0	0	0	0	0	0	0	0.00114505	0.000785016	0	0	0	0	0.00115098	0	0	0.00148543
DAG 10:1;0_18:0;0	DAG	GL	MEM	28	1	0	0	0	0	0	0	0	0	0	0.00224967	0.0016903	0.00250151	0.00211919	0	0.00146468	0.00163595	0.00198023
DAG 11:0;0_16:0;0	DAG	GL	MEM	27	0	0	0	0	0	0	0	0	0	0	0.00520039	0	0	0.0102854	0.00756203	0.00829284	0.0070648	0.00427605
DAG 12:0;0_14:0;0	DAG	GL	MEM	26	0	0	0.0191698	0.0194703	0.018205	0.0172077	0.0239284	0.0249004	0.0242398	0.0250292	0.0527133	0.0464523	0.0542739	0.050438	0.0598366	0.0614863	0.0655348	0.0670589
DAG 12:0;0_15:0;0	DAG	GL	MEM	27	0	0	0	0	0.0188807	0	0	0	0.0138662	0.0157505	0.00815931	0	0	0.00964895	0.0133209	0.015808	0.0153441	0.0153591
DAG 12:0;0_16:0;0	DAG	GL	MEM	28	0	0	0.232165	0.236686	0.209863	0.194112	0.224288	0.27757	0.229396	0.278082	0.322286	0.304646	0.342536	0.307149	0.3784	0.370275	0.387731	0.397037
DAG 12:0;0_16:1;0	DAG	GL	MEM	28	1	0	0.0648472	0.067391	0.0589184	0.0577723	0.0706519	0.0748794	0.0779694	0.0791156	0.151705	0.140863	0.160942	0.136929	0.14968	0.138361	0.146872	0.146767
DAG 12:0;0_18:0;0	DAG	GL	MEM	30	0	0	0.0506901	0.0520982	0.0599625	0.0476164	0.0442041	0.0588496	0.0510744	0.0576528	0.0498113	0.0430295	0.0491734	0.0457385	0.0495026	0.0515581	0.054366	0.0550558
DAG 12:0;0_18:1;0	DAG	GL	MEM	30	1	0	0.0220908	0.0213147	0.0210153	0.0208854	0.0189263	0.0224239	0	0.0227107	0.0251551	0.023426	0.0240634	0.0245833	0.0242076	0.0229172	0.0225077	0.0217452
DAG 12:0;0_20:0;0	DAG	GL	MEM	32	0	0	0	0	0	0	0.0009412	0	0	0	0	0	0	0	0	0	0	0
DAG 12:1;0_16:0;0	DAG	GL	MEM	28	1	0	0	0	0	0	0	0	0	0	0.00985385	0	0.0103964	0.008189	0.009709	0.0101338	0.0104525	0.0111931
DAG 12:1;0_18:0;0	DAG	GL	MEM	30	1	0	0	0	0	0	0	0	0	0	0.00207638	0.00167445	0.00221283	0	0	0.0021374	0.00183847	0.00196244
DAG 13:0;0_16:0;0	DAG	GL	MEM	29	0	0	0	0	0	0	0	0	0	0	0	0	0	0	0	0	0	0
DAG 14:0;0_14:0;0	DAG	GL	MEM	28	0	0	0.0131119	0.0146147	0.0127486	0.012062	0.0173373	0.0163601	0.0182193	0.017793	0.030203	0.0268014	0.0330856	0.0295331	0.0400986	0.0393425	0.0466711	0.0469591
DAG 14:0;0_14:1;0	DAG	GL	MEM	28	1	0	0.00465016	0.00434201	0.00410631	0.00411875	0.00470196	0.0051395	0.00607622	0.00557546	0.0148459	0.0134704	0.0160823	0.014083	0.0169929	0.0167673	0.0170585	0.017953
DAG 14:0;0_15:0;0	DAG	GL	MEM	29	0	0	0	0	0.0396145	0	0	0	0	0	0	0	0	0	0	0	0	0
DAG 14:0;0_15:1;0	DAG	GL	MEM	29	1	0	0	0	0	0	0	0	0	0	0	0	0.0192415	0	0	0	0	0
DAG 14:0;0_16:0;0	DAG	GL	MEM	30	0	0	0.0811266	0.081974	0.0921922	0.0696176	0.0759769	0.101	0.0902112	0.0961323	0.0802275	0.0688621	0.0876758	0.0781001	0.123914	0.129303	0.143793	0.148533
DAG 14:0;0_16:1;0	DAG	GL	MEM	30	1	0	0.168737	0.173369	0.158403	0.155448	0.164578	0.186797	0.188189	0.18491	0.330869	0.304499	0.341413	0.314089	0.366405	0.347169	0.380788	0.388442
DAG 14:0;0_17:0;0	DAG	GL	MEM	31	0	0	0	0	0.0124291	0	0	0	0	0	0	0	0	0	0.00300013	0	0	0
DAG 14:0;0_17:1;0	DAG	GL	MEM	31	1	0	0	0	0	0	0	0	0	0	0	0	0	0	0	0	0	0
DAG 14:0;0_18:0;0	DAG	GL	MEM	32	0	0	0.0180705	0	0.021987	0.0235435	0	0.0202435	0.0139518	0.0164887	0	0	0	0	0	0	0	0
DAG 14:0;0_18:1;0	DAG	GL	MEM	32	1	0	0.1874	0.18387	0.178351	0.16986	0.184525	0.199557	0.186479	0.20382	0.32214	0.289571	0.314748	0.312588	0.33614	0.347037	0.367053	0.368926
DAG 14:1;0_16:0;0	DAG	GL	MEM	30	1	0	0.0337107	0.0325937	0.0316769	0.0318831	0.0307258	0.0389602	0.0373594	0.0380127	0.0559957	0.0505509	0.0550752	0.052031	0.0624778	0.0572392	0.0630419	0.0625869
DAG 14:1;0_16:1;0	DAG	GL	MEM	30	2	0	0.0260583	0.0293898	0.0269176	0.0263964	0.0222361	0.0297075	0.0287326	0.0289455	0.0709107	0.0654809	0.0628042	0.0666283	0.0650955	0.0639188	0.0663222	0.0708709
DAG 14:1;0_18:0;0	DAG	GL	MEM	32	1	0	0.00422386	0.0054092	0	0.00399483	0.00658589	0.0068621	0	0.00476596	0	0	0.0100026	0.00524034	0.00439818	0	0.005322	0
DAG 14:1;0_18:1;0	DAG	GL	MEM	32	2	0	0.00573725	0	0.00410904	0.0046489	0.00416235	0.00920768	0.0050933	0.00395737	0.0116031	0.0075165	0.0123126	0.00726296	0.0134848	0.0064564	0	0
DAG 15:0;0_15:0;0	DAG	GL	MEM	30	0	0	0	0	0.000757585	0	0	0	0	0	0	0	0	0	0	0	0	0
DAG 15:0;0_16:0;0	DAG	GL	MEM	31	0	0	0	0	0.0644903	0.016929	0.0172342	0.0332282	0.014133	0.0226097	0	0	0	0	0.0178078	0.0292323	0	0
DAG 15:0;0_16:1;0	DAG	GL	MEM	31	1	0	0.0100559	0.011021	0.0365212	0.0127301	0.0136879	0.0175313	0	0	0.0171062	0.0135391	0.0292117	0.0164785	0.014041	0.0163563	0.0198169	0.0145262
DAG 15:0;0_17:0;0	DAG	GL	MEM	32	0	0	0	0	0	0	0	0	0	0	0	0	0	0	0	0	0	0
DAG 15:0;0_18:0;0	DAG	GL	MEM	33	0	0	0	0	0	0	0	0	0	0	0	0	0	0	0	0	0	0
DAG 15:0;0_18:1;0	DAG	GL	MEM	33	1	0	0.0114662	0	0.0252197	0	0	0.0184149	0.0142451	0	0.0125994	0.0145613	0.0164506	0.0133518	0.0150082	0.018358	0.0193318	0.0187012
DAG 15:1;0_16:0;0	DAG	GL	MEM	31	1	0	0.00356789	0.00330153	0	0.00560105	0	0.00840729	0	0	0.00726745	0.00642485	0	0.00686126	0.00634304	0.00732426	0.00847355	0.00575701
DAG 15:1;0_16:1;0	DAG	GL	MEM	31	2	0	0	0	0	0	0	0	0	0	0.022157	0.0188989	0	0	0	0	0	0.0218137
DAG 15:1;0_18:1;0	DAG	GL	MEM	33	2	0	0.00485847	0	0.00567332	0	0.00376853	0	0	0	0	0	0	0	0	0	0	0
DAG 16:0;0_16:0;0	DAG	GL	MEM	32	0	0	0.0570504	0.0650326	0.0756014	0.0714859	0.0728416	0.0758294	0	0	0	0	0	0	0.104191	0.110122	0.126849	0.130683
DAG 16:0;0_16:1;0	DAG	GL	MEM	32	1	0	1.17147	1.12497	1.06693	1.02313	1.02474	1.26952	1.08673	1.26132	1.157	1.10555	1.19781	1.13395	1.31863	1.25006	1.37395	1.34456
DAG 16:0;0_17:0;0	DAG	GL	MEM	33	0	0	0	0	0.0697408	0	0	0.0268996	0	0.022882	0	0	0	0	0	0.0252844	0	0
DAG 16:0;0_17:1;0	DAG	GL	MEM	33	1	0	0.00466874	0	0.0120716	0.0106186	0.0104935	0.00920106	0.00550957	0.0117909	0.00218786	0.00203551	0.0041587	0.00254433	0.00297037	0.00421402	0.00544991	0.00536195
DAG 16:0;0_18:1;0	DAG	GL	MEM	34	1	0	1.1688	1.11995	1.08529	1.0646	1.06539	1.21018	1.0954	1.22233	1.26553	1.18548	1.29355	1.19631	1.3443	1.31836	1.44401	1.39295
DAG 16:1;0_16:1;0	DAG	GL	MEM	32	2	0	1.61471	1.64195	1.52689	1.49641	1.28503	1.47513	1.37707	1.57662	2.02089	1.92307	2.07208	1.94183	1.75802	1.65141	1.81243	1.83671
DAG 16:1;0_17:0;0	DAG	GL	MEM	33	1	0	0.0057333	0.0226773	0.0176519	0.0165801	0.0122655	0.0108002	0	0.0132848	0.00474834	0.00528104	0.00556102	0.00503197	0.00522883	0.00571896	0.00492888	0.0063071
DAG 16:1;0_17:1;0	DAG	GL	MEM	33	2	0	0.00978802	0	0.0104221	0	0.00822413	0	0	0	0	0	0	0	0	0	0	0
DAG 16:1;0_18:0;0	DAG	GL	MEM	34	1	0	0.291661	0.303469	0.266537	0.264578	0.220885	0.281484	0.233207	0.27276	0.199567	0.200299	0.206921	0.19467	0.160412	0.159565	0.177889	0.16683
DAG 16:1;0_18:1;0	DAG	GL	MEM	34	2	0	1.73992	1.68073	1.64191	1.61841	1.60039	1.76363	1.63625	1.89853	1.48681	1.4709	1.54481	1.47367	1.42217	1.33746	1.49195	1.43911
DAG 16:1;0_24:0;0	DAG	GL	MEM	40	1	0	0.0119642	0.0158174	0	0	0.0115789	0	0	0.0151122	0	0	0.0254013	0	0	0	0	0
DAG 17:0;0_18:0;0	DAG	GL	MEM	35	0	0	0	0	0.039741	0	0	0	0	0	0	0	0	0	0	0	0	0
DAG 17:0;0_18:1;0	DAG	GL	MEM	35	1	0	0	0	0	0	0	0.0169483	0	0	0	0	0	0	0	0	0	0
DAG 17:1;0_18:1;0	DAG	GL	MEM	35	2	0	0	0	0	0	0	0	0	0	0	0	0	0	0	0	0	0
DAG 18:0;0_18:1;0	DAG	GL	MEM	36	1	0	0.378877	0.387134	0.402624	0.375448	0.318909	0.370251	0.320594	0.358031	0.270573	0.245999	0.264338	0.262432	0.210268	0.235237	0.23524	0.208445
DAG 18:0;0_18:2;0	DAG	GL	MEM	36	2	0	0	0	0	0	0	0	0	0	0	0	0	0	0	0	0	0
DAG 18:1;0_18:1;0	DAG	GL	MEM	36	2	0	0.17168	0.178542	0.178843	0.174342	0.142264	0.154197	0.145363	0.170869	0.0896851	0.0865882	0.0943644	0.0879738	0.0781066	0.0807303	0.0848924	0.0859207
DAG 18:1;0_18:2;0	DAG	GL	MEM	36	3	0	0	0	0	0	0	0	0	0	0	0	0	0	0	0	0	0
DAG 18:1;0_20:0;0	DAG	GL	MEM	38	1	0	0.0229811	0.0344583	0	0.0488758	0.0260829	0	0	0.0328427	0	0	0.0235025	0	0	0	0	0
DAG 18:1;0_22:0;0	DAG	GL	MEM	40	1	0	0.0129288	0.0077656	0.0595643	0.0539615	0.0122966	0.0452357	0	0.0154091	0	0	0	0	0	0	0.0310823	0
DAG 18:1;0_24:0;0	DAG	GL	MEM	42	1	0	0	0	0.0157985	0	0	0	0	0	0	0	0	0	0	0	0	0
EE 12:0;0	EE	STE	STO	12	0	0	0	0	0	0	0	0	0	0	0	0	0	0	0	0	0	0
EE 14:0;0	EE	STE	STO	14	0	0	0	0	0	0	0	0	0	0	0.0549739	0	0	0	0	0	0	0
EE 14:1;0	EE	STE	STO	14	1	0	0	0	0	0	0	0	0	0	0	0	0	0	0	0	0	0
EE 16:0;0	EE	STE	STO	16	0	0	0.948868	0.879466	0	0.876841	0.424737	0	0.668364	0.733742	0.300975	0.36738	0.429277	0.443956	0.282505	0	0	0.294248
EE 16:1;0	EE	STE	STO	16	1	0	0.984127	0.883708	1.01852	0.927548	0.343174	0.694325	0.520823	0.649037	0.343643	0.417907	0.41801	0.438147	0.23621	0.246222	0.259039	0.234386
EE 18:1;0	EE	STE	STO	18	1	0	0.484292	0.41857	0.47545	0.444296	0.165028	0.310181	0.246968	0.333757	0.0907337	0.116169	0.13185	0.110336	0.0690064	0	0	0
IPC 38:0;3	IPC	SL	MEM	38	0	3	0	0	0	0	0	0	0	0	0.028495	0	0.0174524	0.0165859	0.0246581	0.0263946	0.0288184	0.0296918
IPC 38:0;4	IPC	SL	MEM	38	0	4	0.0178344	0.0162304	0.0110908	0.0185642	0.0173165	0.015771	0.0150616	0.0199254	0	0	0	0	0	0	0	0
IPC 38:1;2	IPC	SL	MEM	38	1	2	0.0456331	0.0271461	0.0263518	0.0461581	0.0302687	0.0450339	0.0317759	0.0666049	0.0226239	0	0	0.0201475	0.0245602	0.0215096	0.0157102	0.0223141
IPC 40:0;3	IPC	SL	MEM	40	0	3	0	0	0	0	0	0	0	0	0	0	0	0	0	0	0	0.0202934
IPC 40:0;4	IPC	SL	MEM	40	0	4	0.015098	0.014545	0	0.0143909	0	0	0	0	0	0	0	0	0	0	0	0
IPC 42:0;3	IPC	SL	MEM	42	0	3	0.0530309	0.0540551	0.0436643	0.0662244	0.0883705	0.034056	0.0610535	0.0432489	0.33051	0.228813	0.299218	0.280937	0.211428	0.259309	0.338323	0.368772
IPC 42:0;4	IPC	SL	MEM	42	0	4	0.447745	0.40603	0.338988	0.468011	0.39721	0.287447	0.301294	0.328079	0.332884	0.285536	0.299222	0.301769	0.278411	0.279249	0.249697	0.266436
IPC 42:0;5	IPC	SL	MEM	42	0	5	0	0.00906241	0	0	0	0	0	0	0	0	0	0	0	0	0	0
IPC 44:0;3	IPC	SL	MEM	44	0	3	0.401295	0.41561	0.382885	0.451679	0.62062	0.329163	0.558768	0.352173	2.30244	1.74883	2.16258	1.98094	1.00099	1.21869	1.63963	1.75429
IPC 44:0;4	IPC	SL	MEM	44	0	4	5.12593	4.75226	4.64334	5.16226	3.79194	3.03315	3.1705	3.21438	3.25154	2.92646	2.84717	2.8973	1.73364	1.64223	1.46472	1.5792
IPC 44:0;5	IPC	SL	MEM	44	0	5	0.475311	0.479648	0.356521	0.416296	0.191016	0.287365	0.163682	0.304548	0.134195	0.126563	0.109973	0.13261	0.0989302	0.0850206	0.0697705	0.082169
IPC 46:0;3	IPC	SL	MEM	46	0	3	0.0327386	0.0312396	0.0261792	0.0340306	0.0236576	0.0183006	0.0205035	0	0.0376957	0	0.032585	0.0327193	0	0	0.0240207	0.0209915
IPC 46:0;4	IPC	SL	MEM	46	0	4	0.531012	0.46651	0.424161	0.509082	0.211804	0.22432	0.16973	0.230919	0.0778751	0.0777429	0.0698883	0.0706469	0.0593038	0.0369862	0.0287398	0.0318326
LPA 16:0;0	LPA	GPL	LYS	16	0	0	0.020541	0.0389479	0.022371	0.0314014	0.0228185	0.0301219	0.0153927	0.0158552	0.00563816	0	0.00494426	0.00480158	0.00564857	0.00469934	0.00491593	0.00581812
LPA 16:1;0	LPA	GPL	LYS	16	1	0	0.0202497	0.0376607	0.0237117	0.0341602	0.0223113	0.029246	0.0217908	0.0178813	0.0130067	0.0297426	0.0131408	0.0102687	0.010265	0.0104558	0.00967664	0.0119322
LPA 16:2;0	LPA	GPL	LYS	16	2	0	0	0	0	0	0	0	0	0	0	0	0	0	0	0	0	0
LPA 18:0;0	LPA	GPL	LYS	18	0	0	0.00380856	0.00564048	0.00370492	0.00475606	0.00262108	0.00524807	0	0	0	0	0	0	0	0	0	0
LPA 18:1;0	LPA	GPL	LYS	18	1	0	0.0426454	0.0711849	0.0432819	0.0700207	0.0523147	0.0526789	0.0347401	0.0277318	0.0123433	0.0351508	0.00837844	0.00816112	0.0105919	0.00799993	0.00804092	0.0102826
LPA 18:2;0	LPA	GPL	LYS	18	2	0	0	0	0	0	0	0	0	0	0	0.0343136	0	0	0	0	0	0
LPA 24:1;0	LPA	GPL	LYS	24	1	0	0	0	0	0	0	0	0	0	0	0	0	0	0.00327808	0	0	0
LPA 26:3;0	LPA	GPL	LYS	26	3	0	0	0	0	0	0	0	0	0	0	0.0862134	0	0	0	0	0	0
LPC 10:0;0	LPC	GPL	LYS	10	0	0	0.00586591	0.00950231	0	0	0.0101719	0	0.00830657	0	0.00592622	0	0.00663461	0	0	0	0	0
LPC 14:0;0	LPC	GPL	LYS	14	0	0	0.0319674	0.0444785	0.049798	0.0602874	0.0455516	0.0510351	0.0631008	0.050722	0.0635638	0.0401031	0.04597	0.046189	0.0625499	0.0622029	0.0530834	0.0665686
LPC 14:1;0	LPC	GPL	LYS	14	1	0	0.0125157	0.0167693	0.0207561	0.0241232	0.0187292	0.0164251	0.0194634	0.0205145	0.0376607	0.027437	0.0267894	0.0260759	0.0272232	0.0250062	0.0236244	0.0257093
LPC 16:0;0	LPC	GPL	LYS	16	0	0	0.264832	0.344201	0.371766	0.417264	0.227841	0.396724	0.321756	0.39999	0.123393	0.0984466	0.0917682	0.106142	0.13233	0.125829	0.106311	0.128537
LPC 16:1;0	LPC	GPL	LYS	16	1	0	0.363048	0.516428	0.611359	0.746182	0.489097	0.491798	0.861488	0.519331	1.01864	0.735078	0.777397	0.797785	0.883497	0.733574	0.612205	0.746383
LPC 16:2;0	LPC	GPL	LYS	16	2	0	0.0229417	0.0231347	0.0318502	0.0465577	0.0230887	0.03014	0.0284836	0.053198	0.0179469	0.0126556	0.00994055	0.0099902	0.0218171	0.0133505	0.0127441	0
LPC 18:0;0	LPC	GPL	LYS	18	0	0	0.0656676	0.0829016	0.0896098	0.100464	0.0453217	0.0844039	0.0642253	0.0924095	0.0155683	0.0137172	0.0110923	0.0130222	0.012151	0.0131141	0.0131527	0.0130418
LPC 18:1;0	LPC	GPL	LYS	18	1	0	0.421505	0.609966	0.776127	0.943899	0.61804	0.654666	1.0834	0.742168	0.523859	0.33994	0.355178	0.386103	0.418052	0.379785	0.309315	0.38776
LPE 14:0;0	LPE	GPL	LYS	14	0	0	0.0344912	0.0318306	0.0303937	0.0333174	0.0407552	0.0349804	0.0345297	0.0336573	0.0188918	0.0143794	0.0198951	0.0169419	0.0184862	0.0226139	0.0234617	0.0274633
LPE 14:1;0	LPE	GPL	LYS	14	1	0	0.00450819	0.00457643	0.0042684	0.00427638	0.00522909	0.00414962	0.00427636	0.00326068	0.00319638	0	0.0029142	0	0	0	0	0
LPE 16:0;0	LPE	GPL	LYS	16	0	0	0.183692	0.194138	0.192005	0.206248	0.214946	0.202701	0.200031	0.208237	0.0982248	0.0838203	0.087618	0.0842483	0.103419	0.1042	0.102564	0.106363
LPE 16:1;0	LPE	GPL	LYS	16	1	0	0.608677	0.622875	0.647801	0.684073	0.632603	0.620345	0.620056	0.559005	0.323082	0.22571	0.286579	0.266421	0.277923	0.323528	0.288272	0.315796
LPE 18:0;0	LPE	GPL	LYS	18	0	0	0.0245891	0.0257146	0.0231793	0.0237196	0.0203904	0.0266913	0.0185362	0.021974	0.00607972	0	0	0	0.00563238	0.00792932	0	0.00684993
LPE 18:1;0	LPE	GPL	LYS	18	1	0	0.990786	1.00421	1.11974	1.15753	1.0833	1.11534	1.10042	1.08315	0.485705	0.3384	0.388123	0.364835	0.446772	0.476433	0.399364	0.428431
LPE 20:1;0	LPE	GPL	LYS	20	1	0	0.0390833	0.0394397	0.0372861	0.0440419	0.0545396	0.0489748	0.0554555	0.0449932	0.0295978	0.0195143	0.0275002	0.0236899	0.0237268	0.0282126	0.0190881	0.0234355
LPI 10:0;0	LPI	GPL	LYS	10	0	0	0.0187482	0.027727	0.0275739	0.0252888	0.0280087	0.0311932	0.0298634	0.0313131	0.0311677	0.0329444	0.020473	0.020017	0.0174738	0.0183992	0.017547	0.0169699
LPI 12:0;0	LPI	GPL	LYS	12	0	0	0.0254613	0.0340228	0.0347403	0.0366677	0.0325387	0.0327675	0.0323487	0.0341385	0.0259454	0.0200447	0.0171862	0.0160336	0.015382	0.014155	0.013256	0.013239
LPI 14:0;0	LPI	GPL	LYS	14	0	0	0	0.0169191	0.0195475	0.0198436	0.0327414	0.0257991	0.0386134	0.0371733	0.0308639	0.023547	0.0255483	0.0242438	0.0291309	0.0291949	0.0279035	0.0323167
LPI 14:1;0	LPI	GPL	LYS	14	1	0	0.0107027	0.0124007	0.0138858	0.0153873	0.0140696	0.0123248	0.0142813	0.0127998	0.0108618	0	0.00792307	0.0087615	0.0072188	0.00746899	0.00745813	0.00680112
LPI 16:0;0	LPI	GPL	LYS	16	0	0	0.319687	0.342298	0.37083	0.413541	0.611263	0.361192	0.609887	0.405084	0.529178	0.503714	0.516934	0.491802	0.533557	0.520537	0.532834	0.564233
LPI 16:1;0	LPI	GPL	LYS	16	1	0	0.349011	0.359891	0.442488	0.462408	0.512321	0.368057	0.541782	0.418698	0.278763	0.231499	0.227976	0.226601	0.232081	0.214086	0.19569	0.194265
LPI 18:0;0	LPI	GPL	LYS	18	0	0	0.118789	0.130565	0.121071	0.139122	0.0931032	0.0749431	0.0834633	0.0795437	0.0974911	0.106133	0.100942	0.0992753	0.0636715	0.0532145	0.0591837	0.0595183
LPI 18:1;0	LPI	GPL	LYS	18	1	0	0.494168	0.462834	0.574727	0.590474	0.647054	0.456243	0.648912	0.537697	0.336599	0.267739	0.284243	0.288825	0.297053	0.261865	0.255326	0.233346
LPS 10:0;0	LPS	GPL	LYS	10	0	0	0	0.00202774	0.00192974	0.00157431	0.00233381	0.00236226	0.00190394	0.00241259	0	0	0	0	0	0	0	0
LPS 12:0;0	LPS	GPL	LYS	12	0	0	0	0	0	0	0.00146087	0	0	0	0	0	0	0	0	0	0	0
LPS 14:0;0	LPS	GPL	LYS	14	0	0	0.00458486	0.00473113	0.00517228	0.00509687	0.00560663	0.00455719	0.0060267	0.00416399	0.00565162	0	0.00579131	0.00527268	0.00538158	0.00536718	0.00490286	0.00522357
LPS 16:0;0	LPS	GPL	LYS	16	0	0	0.0804492	0.0858197	0.0913152	0.0947577	0.127735	0.0950823	0.102381	0.0660271	0.135729	0.0820653	0.130383	0.122552	0.147512	0.146658	0.136626	0.122893
LPS 16:1;0	LPS	GPL	LYS	16	1	0	0.100866	0.100186	0.121379	0.127274	0.119968	0.0873811	0.0991027	0.0671186	0.119708	0.12025	0.110052	0.105271	0.116225	0.104057	0.0843102	0.0806858
LPS 16:2;0	LPS	GPL	LYS	16	2	0	0	0	0	0	0	0	0	0.00364935	0	0	0	0	0	0	0	0
LPS 18:0;0	LPS	GPL	LYS	18	0	0	0.00228744	0.00187452	0	0.00230835	0	0	0	0	0	0	0	0	0	0	0	0
LPS 18:1;0	LPS	GPL	LYS	18	1	0	0.301069	0.277085	0.338581	0.337015	0.272454	0.230513	0.240798	0.184787	0.270337	0.25526	0.246147	0.243372	0.269085	0.233751	0.205533	0.188221
LPS 20:1;0	LPS	GPL	LYS	20	1	0	0.0051606	0.00492985	0.00463148	0.0057787	0.00593972	0.00582051	0.00495551	0.00485281	0.00264427	0	0	0.00251386	0.0024265	0.00266763	0.00219024	0
M(IP)2C 42:0;3	M(IP)2C	SL	MEM	42	0	3	0.0115989	0.0127156	0.00943342	0.0166474	0.0206598	0.0103599	0.0120001	0.0107467	0.0107856	0	0.00949053	0.0116267	0.0131096	0.0171514	0.0239385	0.0205609
M(IP)2C 42:0;4	M(IP)2C	SL	MEM	42	0	4	0.0243951	0.0243527	0.020702	0.0264029	0.0408973	0.0242716	0.0353362	0.0351663	0.0149632	0	0.00845698	0.0127145	0.0211243	0.0231479	0.019767	0.0196138
M(IP)2C 44:0;3	M(IP)2C	SL	MEM	44	0	3	0.528097	0.559154	0.547447	0.642839	1.12478	0.622397	0.873633	0.736267	1.60044	1.61994	1.27392	1.48783	1.33374	1.67214	1.82381	1.89984
M(IP)2C 44:0;4	M(IP)2C	SL	MEM	44	0	4	3.52106	3.50115	3.57928	3.85058	4.34126	3.34186	3.47592	4.16316	2.24168	2.7716	1.72724	2.11483	2.34767	2.51412	1.99151	2.12491
M(IP)2C 44:0;5	M(IP)2C	SL	MEM	44	0	5	0.0223132	0.024574	0.021765	0.0274452	0.0177473	0.0138601	0.0122003	0.0212261	0	0	0	0	0	0	0	0
M(IP)2C 44:1;2	M(IP)2C	SL	MEM	44	1	2	0	0	0	0	0	0	0	0	0	0	0	0	0	0	0	0
M(IP)2C 44:1;4	M(IP)2C	SL	MEM	44	1	4	0	0.00722059	0	0.00965329	0.00923454	0	0	0	0	0	0	0	0	0	0	0
M(IP)2C 46:0;3	M(IP)2C	SL	MEM	46	0	3	0.150237	0.146377	0.138745	0.171173	0.181552	0.109786	0.14062	0.12719	0.139581	0.126111	0.110388	0.128471	0.0883659	0.09231	0.104697	0.0999006
M(IP)2C 46:0;4	M(IP)2C	SL	MEM	46	0	4	0.905812	0.886099	0.842493	0.945571	0.586895	0.551841	0.446882	0.642078	0.163203	0.165997	0.133372	0.153905	0.129597	0.116199	0.100282	0.0982832
MIPC 42:0;3	MIPC	SL	MEM	42	0	3	0.0193274	0.0183291	0.0205303	0.0192612	0.0199446	0.0136052	0.0138738	0.0169161	0.0204253	0	0.0172664	0.0172539	0.0166868	0.014809	0	0.0140941
MIPC 42:0;4	MIPC	SL	MEM	42	0	4	0.0124787	0.00922324	0	0.0105363	0.0200647	0.0120327	0.016241	0.0116023	0	0	0	0	0.0127529	0.0143795	0	0.0120856
MIPC 44:0;3	MIPC	SL	MEM	44	0	3	0.103999	0.103908	0.109534	0.111292	0.174904	0.106951	0.150012	0.109038	0.271368	0.22009	0.246686	0.234742	0.169689	0.181928	0.210917	0.221622
MIPC 44:0;4	MIPC	SL	MEM	44	0	4	0.992155	0.929218	0.996878	0.961932	1.17512	1.04594	0.941322	1.05099	0.888752	0.838318	0.801613	0.819665	0.738311	0.70583	0.577815	0.634609
MIPC 44:0;5	MIPC	SL	MEM	44	0	5	0.0297425	0.031935	0.0303728	0.0334236	0.0281347	0.0263439	0.0232397	0.0273557	0.0140457	0	0	0.0115889	0	0	0	0.0118983
MIPC 46:0;3	MIPC	SL	MEM	46	0	3	0.0203518	0.0187078	0.0213352	0.023094	0.0269976	0.0173474	0.024605	0.0179457	0.0175547	0	0.0171914	0.0165772	0	0	0	0
MIPC 46:0;4	MIPC	SL	MEM	46	0	4	0.206818	0.176425	0.196123	0.202899	0.137066	0.143391	0.11907	0.137067	0.0426099	0.0442657	0.0429186	0.042419	0.0299319	0.0249106	0.0234947	0.0223574
PA 10:0;0_14:0;0	PA	GPL	MEM	24	0	0	0	0.00511197	0	0	0.007788	0.0107951	0	0	0.0109801	0	0	0	0	0.0131446	0.0154283	0.0161407
PA 10:0;0_16:0;0	PA	GPL	MEM	26	0	0	0.0551361	0.0579351	0.0489249	0.0518327	0.0988788	0.120693	0.087304	0.112982	0.0759765	0	0.0613869	0.0680864	0.0932634	0.0999326	0.0968695	0.117393
PA 10:0;0_16:1;0	PA	GPL	MEM	26	1	0	0.0152077	0.0166772	0.0140443	0.014431	0.0250595	0.0254505	0.0247556	0.0279445	0.0412963	0	0.032075	0.0341858	0.0354933	0.0414999	0.0352777	0.0466317
PA 10:0;0_18:0;0	PA	GPL	MEM	28	0	0	0.027023	0.0654892	0.0580999	0	0.025424	0	0	0	0.0556398	0	0.0524594	0	0.0631731	0	0.0698117	0
PA 10:0;0_18:1;0	PA	GPL	MEM	28	1	0	0.0160905	0.0372136	0.0378947	0	0.0172128	0.0609293	0.0603318	0	0.0493612	0.0758628	0.0479052	0.0586494	0.0657889	0.0601202	0.0478101	0.0526016
PA 10:0;0_18:2;0	PA	GPL	MEM	28	2	0	0	0	0	0	0	0	0	0	0.00293792	0	0	0.00301067	0	0	0	0.00225609
PA 10:0;0_20:0;0	PA	GPL	MEM	30	0	0	0	0	0	0.00253417	0	0.00666035	0	0.00557017	0.00169698	0	0	0	0.00337257	0.00366914	0.00339322	0.00526772
PA 10:0;0_20:1;0	PA	GPL	MEM	30	1	0	0	0	0	0	0	0	0	0	0	0	0	0	0	0	0	0
PA 10:0;0_22:1;0	PA	GPL	MEM	32	1	0	0	0	0	0	0	0	0	0	0	0	0.0160233	0	0	0	0	0
PA 10:0;0_24:1;0	PA	GPL	MEM	34	1	0	0	0	0	0	0	0	0	0	0	0	0	0	0	0	0	0
PA 12:0;0_12:0;0	PA	GPL	MEM	24	0	0	0	0	0	0	0	8.57317e-05	0	0	0	0	0	0	0	0	0	0
PA 12:0;0_14:0;0	PA	GPL	MEM	26	0	0	0.00417929	0.00120791	0.000560608	0.000598483	0.00691833	0.00128372	0.000731137	0.00127117	0.00102293	0.0815935	0.000666371	0.000591266	0.00112172	0.00104083	0.00121575	0.0013722
PA 12:0;0_16:0;0	PA	GPL	MEM	28	0	0	0.0548357	0.0241731	0.0134467	0.0748228	0.0680587	0.128619	0.074201	0.114782	0.00771353	0.0620182	0.00601317	0.054579	0.0087292	0.0736636	0.00915076	0.0851985
PA 12:0;0_16:1;0	PA	GPL	MEM	28	1	0	0.0477262	0.0328199	0.0203014	0.0654835	0.0802998	0.0295202	0.0299549	0.0961393	0.118979	0.108268	0.105038	0.114221	0.0867542	0.106739	0.105923	0.120712
PA 12:0;0_18:0;0	PA	GPL	MEM	30	0	0	0.00780708	0.010631	0.00792643	0.00689408	0.00674565	0.0112123	0.00758049	0.0104208	0.00360457	0	0.00406425	0.00420669	0.00461364	0.00476389	0.00438457	0
PA 12:0;0_18:1;0	PA	GPL	MEM	30	1	0	0.0195632	0.0206736	0.0175982	0.0174075	0.0220076	0.0229716	0.0204293	0.024911	0.023402	0.0244424	0.0195625	0.0203073	0.0228288	0.0239694	0.023908	0.0233791
PA 12:1;0_16:0;0	PA	GPL	MEM	28	1	0	0	0	0	0	0	0	0	0	0.0159739	0	0.0133538	0	0.0140479	0.015445	0.0121702	0.0162254
PA 12:1;0_16:1;0	PA	GPL	MEM	28	2	0	0	0	0	0	0	0	0	0	0.00611175	0	0	0.00474056	0	0	0	0.00516255
PA 12:1;0_18:1;0	PA	GPL	MEM	30	2	0	0	0	0	0	0	0	0	0	0	0	0	0	0.00325855	0	0	0.00389544
PA 14:0;0_14:0;0	PA	GPL	MEM	28	0	0	0.00287014	0.00106764	0.000632612	0.00276555	0.00230585	0.00539595	0.00263996	0.00448366	0.00044945	0.00270554	0.00025082	0.00276591	0.000493236	0.00375181	0.000488065	0.00378226
PA 14:0;0_14:1;0	PA	GPL	MEM	28	1	0	0.0019022	0.00133333	0.000993135	0	0.00298234	0.00115427	0	0.00330431	0.00600564	0.00582094	0.00535443	0.00542844	0.00535864	0.00625996	0.0058157	0.00727012
PA 14:0;0_16:0;0	PA	GPL	MEM	30	0	0	0.0230338	0.025316	0.0206001	0.0162637	0.0172976	0.0272667	0.0120248	0.0202039	0.004398	0	0.00616057	0.00631816	0.0076583	0.00918493	0.0090998	0.0137767
PA 14:0;0_16:1;0	PA	GPL	MEM	30	1	0	0.157931	0.176024	0.151003	0.157957	0.173861	0.175801	0.144044	0.173607	0.270607	0.216239	0.249248	0.248033	0.257972	0.259341	0.270644	0.31705
PA 14:0;0_17:1;0	PA	GPL	MEM	31	1	0	0.00498263	0.00301499	0.00501848	0.00338532	0.00317401	0.00589127	0.00655399	0.00560589	0.00562573	0	0.0067104	0.00610271	0.00567052	0.00669882	0.00777891	0.00709654
PA 14:0;0_18:0;0	PA	GPL	MEM	32	0	0	0	0	0	0	0	0.00209005	0	0	0	0	0	0	0	0	0	0
PA 14:0;0_18:1;0	PA	GPL	MEM	32	1	0	0.223625	0.263942	0.23947	0.242981	0.295783	0.299555	0.262276	0.298807	0.205635	0.173058	0.172565	0.181149	0.194547	0.19211	0.23173	0.247959
PA 14:1;0_16:0;0	PA	GPL	MEM	30	1	0	0.0310618	0.0331998	0.0285102	0.0330551	0.0354065	0.0452188	0.0345498	0.0404716	0.0553381	0.0786589	0.0456952	0.0451175	0.0498558	0.0499488	0.0498609	0.0569604
PA 14:1;0_16:1;0	PA	GPL	MEM	30	2	0	0.0201141	0.0191189	0.0180827	0.0215298	0.0222911	0.0220265	0.0230123	0.0208212	0.0633676	0.0849522	0.0601223	0.0607519	0.0518196	0.0622601	0.051572	0.0564177
PA 14:1;0_18:0;0	PA	GPL	MEM	32	1	0	0.00637109	0.00872604	0	0.0100659	0.00759556	0	0	0	0.0160892	0	0.0155729	0.0142332	0.0118207	0.0119048	0.0113614	0.0114986
PA 14:1;0_18:1;0	PA	GPL	MEM	32	2	0	0.0153146	0.0130828	0.0131643	0.0161541	0.0151301	0.0181816	0.0170066	0.0165492	0.0179541	0.0171149	0.0173021	0.0178436	0.0179094	0.0189093	0.0147533	0.0193131
PA 14:1;0_19:0;0	PA	GPL	MEM	33	1	0	0	0	0	0	0.000366686	0	0	0	0	0	0	0	0	0	0	0
PA 15:0;0_15:0;0	PA	GPL	MEM	30	0	0	0	0	0	0	0	0	0	0.000346213	0	0	0	0	0	0	0.00010789	0
PA 15:0;0_16:1;0	PA	GPL	MEM	31	1	0	0.0292824	0.0348154	0.0310765	0.0301552	0.0286488	0.0336449	0.0292493	0.0321442	0.0377759	0.0596134	0.0391289	0.0385334	0.0368942	0.0376914	0.0402026	0.0424708
PA 15:0;0_17:1;0	PA	GPL	MEM	32	1	0	0	0	0	0	0	0	0	0	0	0	0	0	0	0	0	0
PA 15:0;0_18:1;0	PA	GPL	MEM	33	1	0	0.0107127	0.0122767	0.0144765	0.0106431	0.0146503	0.0129783	0.0114821	0.0140333	0.0111346	0	0.00918022	0.00675308	0.00734285	0.00888697	0.0100014	0.0142614
PA 15:1;0_16:0;0	PA	GPL	MEM	31	1	0	0	0.0165589	0.0182167	0.0186342	0.0138776	0.0208768	0.0257627	0.0243547	0.0252731	0	0.0282955	0.0234727	0.0221139	0.0225149	0.0214641	0.0226754
PA 15:1;0_16:1;0	PA	GPL	MEM	31	2	0	0	0.00650998	0.00550841	0.00625754	0	0	0	0	0.0132284	0	0.0121024	0.0108057	0.0106031	0.00994089	0.0110891	0.0105448
PA 15:1;0_18:1;0	PA	GPL	MEM	33	2	0	0.00288594	0.00372378	0.0026028	0.00305949	0.00298289	0.00243941	0.00276685	0.00298678	0	0	0	0.00261229	0	0.0017342	0.00213676	0.00215408
PA 16:0;0_16:0;0	PA	GPL	MEM	32	0	0	0	0	0	0	0	0.00991978	0	0	0	0	0	0	0	0	0	0
PA 16:0;0_16:1;0	PA	GPL	MEM	32	1	0	1.68298	1.98521	1.68087	1.67306	1.82261	2.2343	1.59574	2.09735	1.29741	1.07945	1.15887	1.16536	1.19068	1.24397	1.39413	1.59667
PA 16:0;0_17:1;0	PA	GPL	MEM	33	1	0	0.00581831	0.00632696	0.00731094	0.00559291	0.00635308	0.00731443	0.00594066	0.00868117	0.00756576	0	0.00551682	0.00415876	0.00391196	0.00523539	0.00507939	0.00751876
PA 16:0;0_18:0;0	PA	GPL	MEM	34	0	0	0	0	0	0	0	0	0	0	0	0	0	0	0	0	0	0
PA 16:0;0_18:1;0	PA	GPL	MEM	34	1	0	1.87866	2.36464	2.01432	2.00873	2.35128	2.65629	1.99363	2.50119	1.24097	0.830958	1.07362	1.08512	1.0654	1.12769	1.42461	1.5666
PA 16:0;0_18:2;0	PA	GPL	MEM	34	2	0	0	0	0	0	0.0199913	0	0	0	0	0	0	0.0293091	0	0	0	0
PA 16:0;0_20:1;0	PA	GPL	MEM	36	1	0	0.0115294	0	0	0	0	0	0	0	0	0	0	0	0	0	0	0
PA 16:1;0_16:1;0	PA	GPL	MEM	32	2	0	1.81378	2.04258	1.87288	1.9896	1.66035	1.76974	1.62502	1.89743	2.42396	2.50152	2.23266	2.2483	1.85079	1.86824	1.83033	2.09507
PA 16:1;0_17:0;0	PA	GPL	MEM	33	1	0	0.0041581	0.00562855	0	0.00502982	0.0058138	0.00577258	0.00560369	0.00616163	0	0	0	0.0039882	0.00454595	0	0.00568397	0
PA 16:1;0_17:1;0	PA	GPL	MEM	33	2	0	0.00625048	0.00682316	0.00533917	0.00713013	0.00616036	0.00529714	0.00672404	0.00726813	0	0	0	0.00727098	0	0.00632536	0.00641463	0.00606224
PA 16:1;0_18:0;0	PA	GPL	MEM	34	1	0	0.219622	0.26364	0.236249	0.217769	0.196338	0.260759	0.19616	0.244248	0.141118	0.135412	0.134881	0.134265	0.123729	0.126886	0.133091	0.146465
PA 16:1;0_18:1;0	PA	GPL	MEM	34	2	0	2.48952	2.97525	2.71837	2.8236	2.67054	2.80655	2.48764	2.95724	2.11752	1.80865	1.93578	1.9292	1.69062	1.70709	1.80862	2.01072
PA 16:1;0_18:2;0	PA	GPL	MEM	34	3	0	0	0	0	0	0	0	0	0	0	0	0	0.0131207	0	0	0	0
PA 16:1;0_20:0;0	PA	GPL	MEM	36	1	0	0.00887981	0.0131977	0.0108263	0	0.0108332	0.0134243	0.0110328	0	0	0	0	0	0	0	0	0
PA 16:1;0_20:1;0	PA	GPL	MEM	36	2	0	0.0404615	0.0510554	0.0513377	0.0466357	0.0540112	0.0552727	0.053746	0	0.0242082	0	0.0288168	0	0.0276716	0	0.031573	0.0283593
PA 17:0;0_17:0;0	PA	GPL	MEM	34	0	0	0	0	0	0	0	0	0	0	0	0	0	0	0	0	0	0
PA 17:1;0_17:1;0	PA	GPL	MEM	34	2	0	0	0	0	0	0	0	0	0	0	0.00226943	0	0	0	0	0	0
PA 18:0;0_18:1;0	PA	GPL	MEM	36	1	0	0.0458152	0.0661986	0.0601277	0.0643146	0.0570872	0.0781039	0.0508009	0.0789383	0.0281411	0	0.0230366	0.0263011	0.0272786	0.0258949	0.0273727	0.0273508
PA 18:1;0_18:1;0	PA	GPL	MEM	36	2	0	0.126697	0.146196	0.131275	0.138776	0.146546	0.13447	0.12951	0.184956	0.0595271	0	0.0631182	0.0881936	0.0591204	0.076579	0.0616845	0.0640759
PC 10:0;0_14:0;0	PC	GPL	MEM	24	0	0	0	0	0	0	0	0	0	0	0	0	0	0	0.0207875	0.0162738	0	0
PC 10:0;0_14:1;0	PC	GPL	MEM	24	1	0	0	0	0	0	0	0	0	0	0	0	0.0157952	0	0	0	0	0
PC 10:0;0_16:0;0	PC	GPL	MEM	26	0	0	0	0.0282308	0	0.0166427	0	0.039469	0.0369216	0.0409454	0	0.0734572	0.0687059	0	0.127764	0	0.126055	0
PC 10:0;0_16:1;0	PC	GPL	MEM	26	1	0	0	0.0127409	0	0	0	0	0	0	0	0.0816207	0.0474986	0.0949498	0	0.0709735	0	0
PC 10:0;0_18:0;0	PC	GPL	MEM	28	0	0	0	0	0	0	0	0	0	0	0	0	0	0.0084893	0.0102972	0	0	0
PC 10:0;0_18:1;0	PC	GPL	MEM	28	1	0	0.0228192	0	0	0	0	0.0300452	0	0.0297186	0	0.0230232	0	0.0287516	0	0	0	0.0375371
PC 10:1;0_16:0;0	PC	GPL	MEM	26	1	0	0	0	0	0	0	0	0	0	0	0	0	0	0	0	0	0
PC 10:1;0_16:1;0	PC	GPL	MEM	26	2	0	0	0	0	0	0	0	0	0	0	0	0	0	0	0	0	0
PC 11:0;0_16:1;0	PC	GPL	MEM	27	1	0	0	0	0	0	0	0	0	0	0.0157611	0	0	0.0195821	0.0239918	0	0.0197358	0.0201164
PC 11:1;0_16:0;0	PC	GPL	MEM	27	1	0	0	0	0	0	0	0	0	0	0	0	0	0	0	0	0	0
PC 11:1;0_16:1;0	PC	GPL	MEM	27	2	0	0	0	0	0	0	0	0	0	0	0	0.0957969	0	0	0	0	0
PC 12:0;0_12:0;0	PC	GPL	MEM	24	0	0	0	0	0	0	0	0	0	0	0	0	0	0.0103301	0	0.0035994	0.0237323	0.0272648
PC 12:0;0_14:0;0	PC	GPL	MEM	26	0	0	0.021921	0	0.0230183	0	0	0.00887312	0.00318433	0	0.0833792	0.0182952	0.0173662	0.103839	0.0272489	0.144096	0.0265386	0.189742
PC 12:0;0_14:1;0	PC	GPL	MEM	26	1	0	0	0	0	0	0	0	0.036002	0	0.0936566	0	0.0557382	0	0.152824	0.0797742	0	0
PC 12:0;0_15:1;0	PC	GPL	MEM	27	1	0	0	0	0	0	0	0	0	0	0	0	0	0	0	0	0	0
PC 12:0;0_16:0;0	PC	GPL	MEM	28	0	0	0.0994929	0.100715	0.0936034	0.0880539	0.102058	0.145263	0.0987709	0.119151	0.135789	0.125545	0.128267	0.127916	0.18416	0.176141	0.187661	0.19326
PC 12:0;0_16:1;0	PC	GPL	MEM	28	1	0	0.0944458	0.11627	0.125653	0.115327	0.202991	0.175614	0.235718	0.152624	0.6534	0.571451	0.649911	0.632917	0.860167	0.840145	0.822109	0.786349
PC 12:0;0_17:1;0	PC	GPL	MEM	29	1	0	0	0	0	0	0	0	0	0	0	0	0.00192174	0.00217084	0	0.00332054	0.00383828	0
PC 12:0;0_18:0;0	PC	GPL	MEM	30	0	0	0.0106711	0.0120388	0.0105699	0.00806873	0.0104289	0.0147738	0.0110763	0.0118241	0.00591763	0.00565372	0.00638528	0.00636432	0.00977698	0.0100854	0.00825147	0.0102108
PC 12:1;0_14:0;0	PC	GPL	MEM	26	1	0	0	0	0	0	0	0	0	0	0.00117797	0	0	0.00210271	0	0	0.149281	0.161142
PC 12:1;0_16:0;0	PC	GPL	MEM	28	1	0	0	0	0	0	0	0	0	0	0.0228691	0.0205785	0.0234041	0.0235123	0.0308737	0.0337423	0.0353962	0.0339652
PC 12:1;0_16:1;0	PC	GPL	MEM	28	2	0	0	0	0	0	0	0	0	0	0.178484	0.227048	0.222826	0.163993	0.299127	0.297951	0	0.264475
PC 12:1;0_18:1;0	PC	GPL	MEM	30	2	0	0	0	0	0	0	0	0	0	0.129174	0	0	0.110216	0	0	0	0
PC 13:0;0_16:1;0	PC	GPL	MEM	29	1	0	0	0	0	0	0	0	0	0	0.0306205	0	0.0262635	0.0235223	0	0.0375022	0.0366369	0.0390048
PC 13:0;0_18:1;0	PC	GPL	MEM	31	1	0	0	0	0	0	0	0	0	0	0	0	0	0	0	0	0	0
PC 14:0;0_14:0;0	PC	GPL	MEM	28	0	0	0.00584802	0.00575484	0.00436158	0.00329295	0.00786857	0.00590056	0.00437199	0.00610737	0.0124515	0.00836895	0.00968909	0.0101595	0.0139427	0.0156034	0.0167482	0.0205523
PC 14:0;0_14:1;0	PC	GPL	MEM	28	1	0	0.00375985	0.00394763	0.00374269	0.00275699	0.0050175	0.00521117	0.00795931	0.00664609	0.0286448	0.0257188	0.0278939	0.0269596	0.0387463	0.0393786	0.041561	0.0408777
PC 14:0;0_15:1;0	PC	GPL	MEM	29	1	0	0	0	0	0	0	0	0	0.0204437	0.00499238	0.0330256	0.00657961	0.0066508	0.0493081	0.00911872	0.00876322	0.0101028
PC 14:0;0_16:0;0	PC	GPL	MEM	30	0	0	0.0443187	0.0448109	0.0382699	0.0330565	0.0290589	0.0484241	0.0315871	0.0405419	0.0202753	0.017062	0.0239449	0.0217705	0.0380533	0.0389424	0.0402973	0.0401581
PC 14:0;0_17:1;0	PC	GPL	MEM	31	1	0	0	0	0	0	0	0	0	0	0	0.00178631	0	0	0	0	0	0
PC 14:0;0_18:1;0	PC	GPL	MEM	32	1	0	0.154801	0.15072	0.159273	0.140125	0.17498	0.231584	0.161217	0.20879	0.128515	0.116768	0.133193	0.125981	0.200617	0.197705	0.21314	0.201825
PC 14:1;0_14:1;0	PC	GPL	MEM	28	2	0	0.0831352	0.0664805	0.0825321	0.0540873	0.128802	0	0	0.0669892	0.0125426	0.00731466	0.0127815	0.0096382	0.0142169	0.0145869	0.2864	0.0201493
PC 14:1;0_15:0;0	PC	GPL	MEM	29	1	0	0	0	0	0	0	0	0	0	0	0	0	0.00209879	0	0	0	0
PC 14:1;0_15:1;0	PC	GPL	MEM	29	2	0	0	0	0	0	0	0	0	0	0	0	0	0	0	0	0	0
PC 14:1;0_16:1;0	PC	GPL	MEM	30	2	0	0.283721	0.246678	0.292324	0.217732	0.384284	0.317424	0.326031	0.238493	0.51479	0.712949	0.733497	0.490617	0.893034	0.88503	0.834102	0.843738
PC 14:1;0_17:1;0	PC	GPL	MEM	31	2	0	0	0	0	0	0	0	0	0	0	0	0	0	0	0.00193012	0	0
PC 14:1;0_18:0;0	PC	GPL	MEM	32	1	0	0.0122255	0.0125871	0.012191	0.0123567	0.012143	0	0.0128483	0.0143933	0.0144725	0.0118452	0.0132413	0.0123634	0.0151441	0.0164202	0.0149179	0
PC 14:1;0_18:1;0	PC	GPL	MEM	32	2	0	0.0642424	0.0562887	0.0768916	0.0709654	0.0790665	0.076081	0.0720705	0.0761295	0.0946441	0.0854476	0.0903036	0.0915779	0.101433	0.107921	0.10845	0.105923
PC 15:0;0_16:1;0	PC	GPL	MEM	31	1	0	0.0828585	0.0786979	0.0785232	0.0875282	0.0808644	0.107212	0.0806592	0.0969808	0.118309	0.0961712	0.11627	0.111538	0.12714	0.11464	0.122028	0.133364
PC 15:0;0_18:1;0	PC	GPL	MEM	33	1	0	0.010528	0.0278379	0.00961552	0.0270805	0.012108	0.0161233	0.034718	0.0147438	0.0152438	0.0186256	0.0206103	0	0.0209984	0.0264519	0.0239788	0.0269333
PC 15:1;0_15:1;0	PC	GPL	MEM	30	2	0	0	0	0	0	0	0	0	0	0	0	0	0	0	0	0	0
PC 15:1;0_16:0;0	PC	GPL	MEM	31	1	0	0.0478927	0.0504069	0.0541948	0.0547601	0.0540219	0.0668676	0.0509779	0.0597271	0.0457028	0.0342565	0.0359688	0.0415472	0.0455792	0.0477449	0.048457	0.052149
PC 15:1;0_16:1;0	PC	GPL	MEM	31	2	0	0.121086	0.118729	0.121418	0.121913	0.141866	0.159893	0.156763	0.154786	0.209803	0.207144	0.240542	0.251705	0.252352	0.253742	0.252188	0.245199
PC 15:1;0_18:0;0	PC	GPL	MEM	33	1	0	0.00304503	0.00971009	0.00360764	0.00927257	0.00396342	0.0046933	0	0.00417476	0.00559955	0	0	0.0147032	0.00507065	0	0.00607891	0
PC 15:1;0_18:1;0	PC	GPL	MEM	33	2	0	0.0686397	0.0656	0.0707464	0.0801779	0.107457	0.102405	0.103441	0.106617	0.0793145	0.0774236	0.0872117	0.0959325	0.0994944	0.103533	0.101806	0.0912085
PC 16:0;0_16:1;0	PC	GPL	MEM	32	1	0	2.37804	2.26282	2.13687	1.94644	1.87018	2.95825	1.81323	2.44365	1.83515	1.71367	1.87811	1.90714	2.32594	2.23317	2.29075	2.25494
PC 16:0;0_16:2;0	PC	GPL	MEM	32	2	0	0	0	0	0	0	0	0	0	0	0	0	0	0	0	0	0
PC 16:0;0_17:1;0	PC	GPL	MEM	33	1	0	0.00216465	0.00524087	0.00211442	0.00458123	0.00185118	0.00354386	0.00571646	0.00308564	0.00318219	0.00330466	0.00445592	0.00905883	0.00513231	0.00648814	0.00681123	0.00697228
PC 16:0;0_18:1;0	PC	GPL	MEM	34	1	0	0.923477	0.885802	0.828475	0.764493	1.14544	1.21247	1.04261	1.03613	0.555792	0.558343	0.594875	0.609411	0.720839	0.704126	0.734944	0.710246
PC 16:0;0_18:2;0	PC	GPL	MEM	34	2	0	0	0.00222577	0	0	0	0	0	0	0	0	0	0.0157574	0	0	0	0
PC 16:0;0_20:1;0	PC	GPL	MEM	36	1	0	0.00373495	0	0	0	0	0.0048403	0	0.00437637	0.0110113	0	0.00433541	0	0	0	0	0
PC 16:1;0_16:1;0	PC	GPL	MEM	32	2	0	4.67033	4.55364	4.75876	4.64658	5.39143	5.39803	5.85845	5.19687	9.09252	8.848	9.67422	9.64379	9.83688	9.6484	9.7443	9.55254
PC 16:1;0_16:2;0	PC	GPL	MEM	32	3	0	0	0	0.103007	0.109114	0.112688	0	0.100905	0.119198	0.130874	0.134216	0.136463	0.122739	0.134156	0.137677	0.137355	0.142375
PC 16:1;0_17:0;0	PC	GPL	MEM	33	1	0	0.0280373	0	0.0255793	0	0.0227815	0.038846	0	0.0378346	0	0	0	0	0	0	0	0
PC 16:1;0_17:1;0	PC	GPL	MEM	33	2	0	0.0433222	0.0415744	0.0396731	0.0410304	0.0542548	0.0573818	0.0637075	0.0584736	0.059956	0.0601762	0.0721701	0.0654527	0.075299	0.0733167	0.0829553	0.0744237
PC 16:1;0_18:0;0	PC	GPL	MEM	34	1	0	0.500448	0.47359	0.457352	0.424718	0	0.566224	0	0.482634	0	0	0	0	0	0	0	0
PC 16:1;0_18:1;0	PC	GPL	MEM	34	2	0	4.92448	4.75253	5.13894	4.98897	6.44843	6.29513	6.76526	6.14964	5.83604	5.75922	6.32557	6.33605	6.79162	6.65305	6.95534	6.54487
PC 16:1;0_18:2;0	PC	GPL	MEM	34	3	0	0.0117281	0.0108037	0.0119124	0	0.0151252	0	0.0136254	0.0117828	0.017241	0.0180865	0.00845157	0.0338351	0.0170711	0.0152865	0.0155932	0.0168927
PC 16:1;0_20:0;0	PC	GPL	MEM	36	1	0	0.0593075	0	0	0.051288	0.0527131	0.0544929	0.0385137	0	0	0.02501	0	0.0226831	0.0207357	0	0	0
PC 16:1;0_20:1;0	PC	GPL	MEM	36	2	0	0.0357903	0.04717	0.0446882	0.0411794	0.0428434	0.0405605	0.0323863	0.0324779	0.0384364	0.036464	0.0323699	0.0307455	0.0345866	0.0340026	0.031842	0.0401719
PC 16:2;0_18:1;0	PC	GPL	MEM	34	3	0	0	0	0	0	0	0	0	0	0	0	0.00752695	0.00788465	0	0	0	0
PC 17:1;0_18:1;0	PC	GPL	MEM	35	2	0	0.0170405	0.0167639	0.0168506	0.0208201	0.0249285	0.0234785	0.0262201	0.0261274	0.0144669	0.0153649	0.0173913	0.0185232	0.022465	0.0194275	0.0216372	0.0189422
PC 18:0;0_18:1;0	PC	GPL	MEM	36	1	0	0.128871	0.182932	0.166561	0.112553	0.10896	0.155112	0.107033	0.179143	0.0559152	0.0466404	0.0676346	0.0522503	0.0611921	0.0793635	0.0797021	0.0727857
PC 18:0;0_18:2;0	PC	GPL	MEM	36	2	0	0	0	0	0	0	0	0	0	0	0	0	0.00193642	0	0	0	0
PC 18:1;0_18:1;0	PC	GPL	MEM	36	2	0	0.44561	0.41047	0.449904	0.455225	0.555075	0.517241	0.561324	0.521139	0.281301	0.301914	0.334714	0.326941	0.339135	0.334082	0.365918	0.310206
PC 18:1;0_20:1;0	PC	GPL	MEM	38	2	0	0	0.0113369	0	0	0.0131542	0.0116973	0.0113811	0	0	0	0	0	0	0	0	0
PC 18:1;0_24:0;0	PC	GPL	MEM	42	1	0	0	0	0	0	0	0	0	0	0	0	0	0	0	0	0	0
PE 10:0;0_16:0;0	PE	GPL	MEM	26	0	0	0	0	0	0.0265798	0	0	0.0562021	0	0	0	0.0527895	0.0486525	0	0	0	0
PE 10:0;0_16:1;0	PE	GPL	MEM	26	1	0	0	0.0213823	0	0.0181054	0	0	0.0436542	0	0.0394015	0	0.0378178	0	0	0.071013	0	0
PE 10:0;0_18:0;0	PE	GPL	MEM	28	0	0	0	0	0.00383464	0	0	0	0	0	0	0	0	0.00505683	0.00647576	0.00692919	0	0
PE 10:0;0_18:1;0	PE	GPL	MEM	28	1	0	0	0.00907682	0	0	0	0	0	0.0104967	0.00875174	0	0.00996061	0	0	0	0.0139756	0
PE 10:1;0_16:0;0	PE	GPL	MEM	26	1	0	0	0	0	0	0	0	0	0	0	0.0392804	0	0.0396152	0	0	0	0
PE 12:0;0_14:0;0	PE	GPL	MEM	26	0	0	0.0395287	0.0367036	0.0375902	0.00388368	0.070105	0.0719272	0.00763376	0.0631689	0.0630369	0.0606809	0.00969113	0.00915185	0.112388	0.102619	0.107572	0.112287
PE 12:0;0_16:0;0	PE	GPL	MEM	28	0	0	0.0425297	0.0425184	0.0353458	0.0338641	0.057924	0.0649158	0.0524143	0.0552662	0.0402536	0.0390697	0.0418186	0.0379285	0.0561155	0.0571894	0.066362	0.0633171
PE 12:0;0_16:1;0	PE	GPL	MEM	28	1	0	0.0949197	0.0851297	0.0911823	0.0816539	0.139052	0.151707	0.139144	0.124605	0.114307	0.125029	0.12394	0.125796	0.180548	0.18161	0.178603	0.190397
PE 12:0;0_18:0;0	PE	GPL	MEM	30	0	0	0.00280004	0.00236118	0.00195957	0.0019946	0.00296128	0.00446157	0	0.00401939	0.00531772	0	0	0	0.00240359	0	0	0
PE 12:0;0_18:1;0	PE	GPL	MEM	30	1	0	0.0177742	0.0182776	0.016015	0.0168858	0.0242725	0.0251374	0.0204492	0.0225196	0.0207606	0.019542	0.0228038	0.0230953	0.0299667	0.0344834	0.0302161	0.0305631
PE 12:1;0_16:0;0	PE	GPL	MEM	28	1	0	0	0	0	0	0	0	0	0	0.00389543	0.00395393	0.00496021	0.00555002	0.00728386	0.00925408	0.00821901	0.00827822
PE 12:1;0_18:1;0	PE	GPL	MEM	30	2	0	0	0	0	0	0	0	0	0	0	0	0.00329626	0.00297413	0	0.00471717	0	0
PE 14:0;0_14:0;0	PE	GPL	MEM	28	0	0	0.00229337	0.00226721	0.000776771	0.00157201	0.00243849	0.00254167	0.00131093	0.00224052	0.0020057	0.00171435	0.00221129	0.00175005	0.00256416	0.00277901	0.00291179	0.00305543
PE 14:0;0_14:1;0	PE	GPL	MEM	28	1	0	0.0027416	0.00214593	0	0	0.00334621	0.0033299	0	0.00298702	0.00559151	0.00600339	0.00663107	0.00596624	0.00814278	0.0100402	0.00945525	0.00746977
PE 14:0;0_16:0;0	PE	GPL	MEM	30	0	0	0.010223	0.0094076	0.00820728	0.00788192	0.00840648	0.014149	0.0105155	0.011175	0	0	0	0.00558355	0.00631984	0	0.0105439	0.0112736
PE 14:0;0_16:1;0	PE	GPL	MEM	30	1	0	0.188692	0.184696	0.164237	0.163314	0.205537	0.214578	0.190148	0.195466	0.248648	0.245992	0.268734	0.250627	0.29896	0.317782	0.329238	0.321283
PE 14:0;0_17:1;0	PE	GPL	MEM	31	1	0	0	0	0	0	0.00282222	0.00312773	0	0	0	0.00371682	0	0	0.00441986	0	0.00472554	0
PE 14:0;0_18:1;0	PE	GPL	MEM	32	1	0	0.248764	0.242814	0.23476	0.226092	0.343224	0.2934	0.311578	0.275864	0.306146	0.313122	0.34452	0.308907	0.37025	0.390995	0.376421	0.367908
PE 14:1;0_16:0;0	PE	GPL	MEM	30	1	0	0.0185487	0.0180453	0.0179443	0.0163358	0.0273381	0.0273101	0.025224	0.0224764	0.0284769	0.0259231	0.0322047	0.0275673	0.0391542	0.0441869	0.0432266	0.0439911
PE 14:1;0_16:1;0	PE	GPL	MEM	30	2	0	0.0239472	0.0227808	0.0235584	0.0211923	0.0247851	0.029361	0.0251764	0.0266117	0.0370733	0.0365006	0.0373935	0.0369193	0.0455986	0.0455371	0.0483073	0.048914
PE 14:1;0_18:0;0	PE	GPL	MEM	32	1	0	0.00142252	0.00181945	0.00162249	0	0.00250897	0	0	0.00302678	0	0	0.00362341	0	0.00519957	0.00451074	0	0.00495506
PE 14:1;0_18:1;0	PE	GPL	MEM	32	2	0	0.013398	0.0121102	0.0127493	0.0120247	0.0165112	0.0171789	0.0143991	0.0126924	0.0206573	0.0214099	0.02351	0.0189245	0.0301108	0.0273592	0.0278539	0.0270913
PE 15:0;0_16:1;0	PE	GPL	MEM	31	1	0	0.0244099	0.0237779	0.0217415	0.0224926	0.0268324	0.0264866	0.0243733	0.0241939	0.0307554	0.0310371	0.0352694	0.0343375	0.0385433	0.0390878	0.0423545	0.0415773
PE 15:0;0_17:1;0	PE	GPL	MEM	32	1	0	0	0	0	0	0	0	0	0	0	0	0	0	0	0	0	0
PE 15:0;0_18:1;0	PE	GPL	MEM	33	1	0	0.0207598	0.0212712	0.0199054	0.0209851	0.0284178	0.0249217	0.0267526	0.0225293	0.0307595	0.0314785	0.0342543	0.0317491	0.0361921	0.0365968	0.0402774	0.0402627
PE 15:1;0_16:0;0	PE	GPL	MEM	31	1	0	0.0187912	0.019642	0.0172907	0.0145571	0.0246289	0.0262156	0.0193074	0.0158592	0.0166632	0.0171508	0.0203303	0.016214	0.0235653	0.0277416	0.0322776	0.03119
PE 15:1;0_16:1;0	PE	GPL	MEM	31	2	0	0.0129944	0.011689	0.0102483	0.0109503	0.0124045	0.0121013	0.00980477	0.012479	0.0146619	0.0145163	0.0195594	0.017285	0.0155162	0.0199505	0.0194309	0.017894
PE 15:1;0_18:0;0	PE	GPL	MEM	33	1	0	0	0.00165187	0	0	0.00193376	0.0019008	0	0.00094889	0	0	0	0	0	0	0	0
PE 15:1;0_18:1;0	PE	GPL	MEM	33	2	0	0.0154584	0.0125085	0.0140439	0.010455	0.0180188	0.0177465	0.0138397	0.0147976	0.0127803	0.0162833	0.0181822	0.0137377	0.0243707	0.0262101	0.0255601	0.023898
PE 16:0;0_16:1;0	PE	GPL	MEM	32	1	0	1.5778	1.56306	1.44495	1.40867	1.87017	1.92057	1.75182	1.70869	1.64108	1.63722	1.80469	1.69289	1.94815	2.06006	2.14376	2.10037
PE 16:0;0_16:2;0	PE	GPL	MEM	32	2	0	0	0	0	0	0	0	0	0	0.00468652	0	0	0	0	0	0	0
PE 16:0;0_17:1;0	PE	GPL	MEM	33	1	0	0.0136827	0.0143123	0.0132131	0.013176	0.0169312	0.0169328	0.0157774	0.015526	0.0143041	0.0134378	0.0165884	0.0147601	0.0179941	0.0185012	0.0175935	0.0194343
PE 16:0;0_18:1;0	PE	GPL	MEM	34	1	0	2.12993	2.08074	1.98402	1.92685	2.62299	2.35949	2.33877	2.19111	2.05992	2.1024	2.30608	2.16211	2.32186	2.44393	2.48457	2.41886
PE 16:0;0_18:2;0	PE	GPL	MEM	34	2	0	0	0	0	0	0.0032285	0	0	0	0	0.00369745	0	0.0168066	0	0	0.00738636	0.0074862
PE 16:0;0_18:3;0	PE	GPL	MEM	34	3	0	0	0	0	0	0	0	0	0	0	0	0	0.00501327	0	0	0	0
PE 16:0;0_20:1;0	PE	GPL	MEM	36	1	0	0.0149755	0	0	0	0.0209172	0	0.0181256	0	0.0689061	0	0	0	0	0	0	0
PE 16:1;0_16:1;0	PE	GPL	MEM	32	2	0	3.85048	3.63343	3.42994	3.28076	2.98098	3.77753	3.00662	3.40063	2.81246	2.99472	3.27891	3.04445	3.29117	3.35916	3.4283	3.3211
PE 16:1;0_17:0;0	PE	GPL	MEM	33	1	0	0.0193234	0.0184062	0.0188832	0.0177381	0.0226046	0.0243133	0.021442	0.0221959	0.0243491	0.0249252	0.0275109	0.0262237	0.0284805	0.0314465	0.0255871	0.02693
PE 16:1;0_17:1;0	PE	GPL	MEM	33	2	0	0.0792751	0.0808824	0.0849674	0.0723011	0.0773011	0.0864806	0.0650859	0.0897307	0.105797	0.115407	0.141128	0.118912	0.118572	0.138202	0.109915	0.101788
PE 16:1;0_18:0;0	PE	GPL	MEM	34	1	0	0	0	0	0	0	0	0	0	0	0	0	0	0	0	0	0
PE 16:1;0_18:1;0	PE	GPL	MEM	34	2	0	5.928	5.63315	5.53053	5.29949	6.04045	6.54587	5.7826	6.04198	5.38077	5.75936	6.31257	5.87943	6.25173	6.31688	6.3112	6.00574
PE 16:1;0_18:2;0	PE	GPL	MEM	34	3	0	0.00403233	0	0	0	0	0	0	0	0.00579363	0.00711502	0.00600708	0.0140691	0	0	0.00690094	0
PE 16:1;0_20:1;0	PE	GPL	MEM	36	2	0	0.0785116	0.0761817	0.0772336	0.0724216	0.101867	0.100918	0.0903388	0.0961294	0.103236	0.108123	0.12871	0.119759	0.125802	0.130827	0.104514	0.11527
PE 16:2;0_18:1;0	PE	GPL	MEM	34	3	0	0.00139936	0	0	0	0	0	0	0	0	0	0.00126699	0.00207293	0	0	0	0
PE 17:0;0_18:1;0	PE	GPL	MEM	35	1	0	0	0	0	0.0222043	0.0328756	0.0278528	0	0.0263388	0	0	0	0	0	0	0	0.0275861
PE 17:1;0_18:0;0	PE	GPL	MEM	35	1	0	0.0234426	0	0	0	0	0	0	0	0	0	0	0	0	0	0	0
PE 17:1;0_18:1;0	PE	GPL	MEM	35	2	0	0.0794623	0.0792429	0.0858017	0.0738475	0.100627	0.0990922	0.0923436	0.0958371	0.143179	0.171303	0.189249	0.16782	0.174349	0.193244	0.141716	0.13888
PE 18:0;0_18:1;0	PE	GPL	MEM	36	1	0	0.104585	0.115108	0.111923	0.112524	0.13497	0	0.110118	0	0	0	0	0	0	0	0	0
PE 18:0;0_18:2;0	PE	GPL	MEM	36	2	0	0	0	0	0	0.00129145	0	0	0	0	0	0	0	0	0	0	0
PE 18:1;0_18:1;0	PE	GPL	MEM	36	2	0	0.520271	0.492393	0.481719	0.470973	0.617519	0.616272	0.567641	0.594614	0.417348	0.473379	0.510279	0.49178	0.540112	0.56069	0.511657	0.514147
PE 18:1;0_20:1;0	PE	GPL	MEM	38	2	0	0	0.0153533	0	0	0.0225015	0.019225	0	0.022177	0	0	0	0.0156083	0.0190404	0.0201818	0	0
PG 14:0;0_17:1;0	PG	GPL	MEM	31	1	0	0	0	0	0	0	0	0	0	0	0	0	0	0	0	0	0
PG 14:0;0_18:1;0	PG	GPL	MEM	32	1	0	0	0.00263144	0	0	0	0	0	0.003157	0	0.0023328	0	0.00279997	0.00355878	0.00390237	0.00381317	0
PG 14:1;0_17:1;0	PG	GPL	MEM	31	2	0	0	0	0	0	0	0	0	0	0	0	0	0	0	0	0	0
PG 15:0;0_16:1;0	PG	GPL	MEM	31	1	0	0	0	0	0	0	0	0	0	0	0	0	0	0	0	0	0
PG 16:0;0_16:1;0	PG	GPL	MEM	32	1	0	0.0100988	0.00649233	0.00917162	0.0081977	0.00936051	0.0124828	0.00902107	0.00657065	0.00796553	0.0043017	0.00803723	0.00429468	0.00656917	0.00740894	0.00682649	0.0112583
PG 16:0;0_18:1;0	PG	GPL	MEM	34	1	0	0.0179472	0.0139765	0.0125183	0.00689484	0.0130619	0.0202146	0.0119614	0.014151	0.00440536	0.00884922	0.00459241	0.00941809	0.00782889	0.0132535	0.00870073	0.00784484
PG 16:1;0_16:1;0	PG	GPL	MEM	32	2	0	0.00732752	0.00555381	0.00485311	0.00431291	0.0069908	0.00729732	0.00500804	0.00533159	0.00691002	0.00746521	0.00821549	0	0.0066003	0.00820179	0.00845902	0.00804476
PG 16:1;0_18:0;0	PG	GPL	MEM	34	1	0	0	0	0	0.00542896	0	0	0	0	0.00417533	0	0.00510467	0	0.00491987	0	0.00541121	0.00486803
PG 16:1;0_18:1;0	PG	GPL	MEM	34	2	0	0.00901785	0.00919053	0.00743912	0.00747651	0.00944333	0.0103787	0.00787365	0.00867246	0.00787469	0.00759666	0.00950736	0.010492	0.00591382	0.0105392	0.0105358	0.0124442
PG 16:1;0_18:2;0	PG	GPL	MEM	34	3	0	0	0	0	0	0	0	0	0	0	0	0	0	0	0	0	0
PG 17:0;0_17:1;0	PG	GPL	MEM	34	1	0	0	0	0.000411902	0	0.000412203	0	0	0.00047531	0	0	0	0	0	0	0	0
PG 17:1;0_17:1;0	PG	GPL	MEM	34	2	0	0	0	0	0	0	0	0	0	0	0	0	0	0	0	0	0
PI 10:0;0_14:0;0	PI	GPL	MEM	24	0	0	0.0130056	0.0117902	0.0118334	0.0123024	0.0445144	0.0253852	0.0437779	0.0319895	0.0848505	0.0631706	0.0708388	0.0836439	0.11126	0.116319	0.09796	0.111949
PI 10:0;0_15:0;0	PI	GPL	MEM	25	0	0	0	0	0	0	0	0	0	0	0.00848934	0	0	0	0.0103576	0	0.00902494	0.0107177
PI 10:0;0_16:0;0	PI	GPL	MEM	26	0	0	0.563047	0.505449	0.515468	0.54846	1.38951	0.972142	1.4308	1.16482	1.67981	1.64442	1.47039	1.65328	2.18108	2.20116	1.91512	2.08933
PI 10:0;0_16:1;0	PI	GPL	MEM	26	1	0	0.0124497	0.013867	0.0144013	0.0107294	0.0451388	0.0271488	0.0367434	0.032534	0.0766863	0	0.0691616	0.0802912	0.105893	0.101821	0.0768918	0.0817089
PI 10:0;0_17:0;0	PI	GPL	MEM	27	0	0	0	0	0	0	0	0	0.00246961	0	0	0.000434597	0.000840406	0.00108303	0.000847259	0.000786946	0.000861083	0
PI 10:0;0_18:0;0	PI	GPL	MEM	28	0	0	0.216894	0.199532	0.205345	0.203974	0.212984	0.214237	0.224374	0.237843	0.367171	0.369958	0.331098	0.346208	0.253901	0.267959	0.250406	0.262975
PI 10:0;0_18:1;0	PI	GPL	MEM	28	1	0	0.00880879	0.00801876	0.00635901	0	0.0137559	0	0.0156845	0.0115199	0.0255544	0.023341	0.020865	0.0225902	0.0269795	0	0.0221439	0.0244888
PI 10:0;0_20:0;0	PI	GPL	MEM	30	0	0	0	0.000642259	0	0	0.000954627	0	0	0	0	0	0.000957529	0	0.00152216	0.0020501	0.00118959	0.00138184
PI 10:1;0_16:0;0	PI	GPL	MEM	26	1	0	0.00645403	0	0	0.004594	0	0	0.0125585	0	0.0320865	0	0.0299816	0.0330887	0.0365663	0.0388935	0.034184	0.0351385
PI 10:1;0_18:0;0	PI	GPL	MEM	28	1	0	0	0	0.00242824	0	0.00335302	0	0	0	0	0	0.0123839	0.0128484	0	0.0126172	0.00749262	0.00933922
PI 11:0;0_16:0;0	PI	GPL	MEM	27	0	0	0	0	0	0	0.00556389	0	0	0	0	0.0149037	0.0121317	0.0133576	0.0151799	0.0150991	0.0152415	0.0166933
PI 11:0;0_18:0;0	PI	GPL	MEM	29	0	0	0	0	0	0	0	0	0	0	0	0	0.00279934	0.00279001	0.00269123	0	0.00299254	0
PI 12:0;0_12:0;0	PI	GPL	MEM	24	0	0	0	0	0.000348484	0.000464147	0.000671167	0	0.000571399	0.000953933	0.00124149	0	0.000994975	0.00186687	0.00114657	0.001627	0.000860762	0.00181051
PI 12:0;0_14:0;0	PI	GPL	MEM	26	0	0	0.0288561	0.0274989	0.0285197	0.0305797	0.0759864	0.0502617	0.0756583	0.0595152	0.129685	0.117476	0.113765	0.117653	0.16668	0.173092	0.151904	0.156105
PI 12:0;0_14:1;0	PI	GPL	MEM	26	1	0	0	0	0.000617418	0	0.0011976	0	0.00081337	0	0.00142735	0	0.00126182	0	0.00228588	0	0	0.00226031
PI 12:0;0_15:0;0	PI	GPL	MEM	27	0	0	0	0	0	0	0.00264842	0.00520191	0.00650218	0	0.0178589	0.00182348	0.00253832	0.0029358	0.00367159	0.00332592	0.00441258	0.00423052
PI 12:0;0_16:0;0	PI	GPL	MEM	28	0	0	0.734773	0.709424	0.729144	0.765629	1.34552	1.07161	1.38596	1.22166	1.33605	1.30838	1.24659	1.29514	1.60105	1.62653	1.5331	1.5917
PI 12:0;0_16:1;0	PI	GPL	MEM	28	1	0	0.0264391	0.022949	0.0214481	0.0310268	0.0722979	0.0512124	0.0758851	0.0475893	0.117144	0.107667	0.102896	0.10836	0.150057	0.155513	0.122113	0.127078
PI 12:0;0_17:0;0	PI	GPL	MEM	29	0	0	0	0	0	0	0	0	0	0	0	0	0.000289957	0	0.000281521	0	0.000284375	0.000658725
PI 12:0;0_18:0;0	PI	GPL	MEM	30	0	0	0.17434	0.185232	0.178046	0.182328	0.141604	0.148057	0.149091	0.151341	0.157957	0.156145	0.160464	0.162084	0.109188	0.11331	0.118748	0.119449
PI 12:0;0_18:1;0	PI	GPL	MEM	30	1	0	0.0116887	0.0119174	0.0123012	0.0130005	0.0288751	0.0158254	0.0262708	0.021003	0.0317222	0.0264722	0.0270279	0.0331678	0.0341544	0.032489	0.030802	0.0291591
PI 12:1;0_14:0;0	PI	GPL	MEM	26	1	0	0	0	0	0	0	0	0	0	0	0	0	0	0	0	0.00239144	0.00239848
PI 12:1;0_16:0;0	PI	GPL	MEM	28	1	0	0	0	0.00367323	0.00527873	0.00579576	0	0.00506593	0.00725274	0.0354062	0.0365573	0.0290022	0.0296551	0.035354	0.0432838	0.0347639	0.0367583
PI 12:1;0_18:0;0	PI	GPL	MEM	30	1	0	0	0	0	0	0	0	0	0	0.0163716	0.016068	0.014081	0.0154247	0.0103859	0.014185	0.0117157	0.0117457
PI 13:0;0_16:0;0	PI	GPL	MEM	29	0	0	0	0	0	0	0	0	0	0	0.00683185	0	0.00279988	0.00295855	0.00259574	0.0061139	0.00314076	0.00625932
PI 14:0;0_14:0;0	PI	GPL	MEM	28	0	0	0.015082	0.0135923	0.0150381	0.0132806	0.030425	0.0215871	0.028783	0.0223748	0.0393524	0.0379997	0.0370112	0.0380258	0.058205	0.0517121	0.04974	0.0579786
PI 14:0;0_14:1;0	PI	GPL	MEM	28	1	0	0.00190054	0.00271725	0.00268687	0.00359911	0.00707733	0.00539347	0.0082594	0.00444722	0.0198308	0.0147136	0.0157544	0.0164039	0.0247498	0.0245449	0.0222908	0.0219309
PI 14:0;0_15:0;0	PI	GPL	MEM	29	0	0	0	0	0	0	0	0	0	0	0	0	0	0.000135764	0.000243613	0.000444575	0.000302925	0.000542629
PI 14:0;0_16:0;0	PI	GPL	MEM	30	0	0	0.169003	0.183208	0.163695	0.160158	0.233398	0.226629	0.250991	0.223084	0.163182	0.14086	0.164039	0.162091	0.205389	0.193865	0.216851	0.220542
PI 14:0;0_16:1;0	PI	GPL	MEM	30	1	0	0.0874934	0.0910019	0.0933721	0.107352	0.306341	0.150418	0.321013	0.184029	0.497913	0.438643	0.479787	0.500639	0.654671	0.660691	0.638926	0.640842
PI 14:0;0_17:1;0	PI	GPL	MEM	31	1	0	0	0.00255129	0	0.0028685	0	0.00346546	0.00299344	0.00502632	0.00493859	0.0062048	0.00368637	0.00417502	0.00430948	0.00583103	0.00469884	0
PI 14:0;0_18:0;0	PI	GPL	MEM	32	0	0	0	0.00348282	0	0	0	0	0	0	0	0	0	0	0	0	0	0
PI 14:0;0_18:1;0	PI	GPL	MEM	32	1	0	0.116596	0.125801	0.139137	0.147895	0.337363	0.180058	0.387338	0.215254	0.537055	0.588531	0.521377	0.491366	0.652473	0.651607	0.63479	0.613215
PI 14:0;0_18:2;0	PI	GPL	MEM	32	2	0	0	0	0	0	0	0	0	0	0	0	0	0.00232905	0	0	0	0
PI 14:1;0_16:0;0	PI	GPL	MEM	30	1	0	0.0740833	0.0756871	0.0780435	0.0857204	0.17266	0.108082	0.179493	0.123691	0.230566	0.212103	0.22138	0.230284	0.268626	0.270161	0.252131	0.254331
PI 14:1;0_16:1;0	PI	GPL	MEM	30	2	0	0	0.00468937	0	0	0.0130049	0.00771785	0.0129368	0.00767979	0.0252222	0.0238536	0.0237369	0.0237316	0.0298231	0.0283423	0.0232461	0.0230439
PI 14:1;0_18:0;0	PI	GPL	MEM	32	1	0	0.0362803	0.0425253	0.0378883	0.0346402	0.0298423	0.0268142	0.0316481	0.0308862	0.0512189	0.0646669	0.0454906	0.0565628	0.0241398	0.0259249	0.0281574	0.0288338
PI 14:1;0_18:1;0	PI	GPL	MEM	32	2	0	0.00583034	0.00498883	0.0055439	0.00589351	0.00937721	0.00668792	0.00906214	0.00731245	0.00995749	0.00913931	0.0103008	0.00924951	0.00969888	0.0106321	0.00824524	0.00865985
PI 14:1;0_19:0;0	PI	GPL	MEM	33	1	0	0	0	0	0	0	0	0	0	0	0	0	0	0	0	0	0
PI 15:0;0_15:0;0	PI	GPL	MEM	30	0	0	0	0	0.000813867	0.00041784	0	0	0.000592443	0.000854727	0.000626855	0.0029931	0.000732703	0.000960718	0.000535575	0.0012464	0.00197192	0.000832395
PI 15:0;0_16:1;0	PI	GPL	MEM	31	1	0	0.0231283	0.0208395	0.0185844	0.0232118	0.0362392	0.0278301	0.0384688	0.0358574	0.0522588	0.0448129	0.0468547	0.0510431	0.053106	0.0559897	0.0549068	0.0591579
PI 15:0;0_18:1;0	PI	GPL	MEM	33	1	0	0.00694278	0.00786248	0.0068236	0.0084752	0.0160923	0.00792493	0.0174173	0.0081774	0.0195742	0.0159924	0.0250325	0.0211326	0.0239836	0.0244404	0.0280422	0.0248222
PI 15:1;0_16:0;0	PI	GPL	MEM	31	1	0	0.0254638	0.0241059	0.0210658	0.0231409	0.0372426	0.0327056	0.0370412	0.0371342	0.0433665	0.0491051	0.0403575	0.0457363	0.0418349	0.0497369	0.0453372	0.040772
PI 15:1;0_16:1;0	PI	GPL	MEM	31	2	0	0	0	0	0	0	0	0	0	0	0	0	0	0	0	0	0
PI 15:1;0_18:0;0	PI	GPL	MEM	33	1	0	0.00310762	0.00314253	0.00377821	0.00390538	0.00398241	0.00382727	0.00601719	0.00474123	0.00758049	0.00731524	0.00771731	0.0080084	0.00654164	0	0.00863884	0.00670013
PI 15:1;0_18:1;0	PI	GPL	MEM	33	2	0	0	0	0	0	0	0	0	0	0	0	0	0	0	0	0	0
PI 16:0;0_16:1;0	PI	GPL	MEM	32	1	0	2.62215	2.66718	2.8985	3.05103	5.15735	3.39861	5.61782	3.96049	5.76071	6.52339	5.61487	5.82977	5.98469	5.98658	5.99862	5.8827
PI 16:0;0_16:2;0	PI	GPL	MEM	32	2	0	0	0	0	0	0	0	0.00842109	0	0.0120657	0	0.00870804	0.0124891	0.0104552	0.0116678	0.00821742	0.00784909
PI 16:0;0_17:1;0	PI	GPL	MEM	33	1	0	0.0121699	0.0116891	0.0134163	0.0140895	0.0184137	0.0135327	0.0244006	0.0177221	0.022866	0.0245353	0.0221418	0.0253869	0.023153	0.0297054	0.0257084	0.0223973
PI 16:0;0_18:1;0	PI	GPL	MEM	34	1	0	3.02088	3.22029	3.51536	3.53193	5.37217	3.58883	5.86748	4.12599	6.44351	7.42757	6.27919	6.61525	6.42485	6.30206	6.29212	6.06376
PI 16:0;0_18:2;0	PI	GPL	MEM	34	2	0	0	0.00575062	0.00705284	0.00662882	0.00869538	0.00680791	0.00964347	0.00787871	0.0114629	0.0117363	0.00910009	0.0444207	0.0105466	0.011317	0.00999354	0.0089973
PI 16:0;0_18:3;0	PI	GPL	MEM	34	3	0	0	0	0	0	0	0	0	0	0	0	0	0.00253444	0	0	0	0
PI 16:0;0_20:1;0	PI	GPL	MEM	36	1	0	0.0076794	0.0056631	0.00799292	0	0.00944003	0.00729904	0.0113468	0.00709465	0.0113431	0.015863	0.00997271	0.0113254	0.00755547	0.01216	0.00973229	0.00782909
PI 16:0;0_20:4;0	PI	GPL	MEM	36	4	0	0	0	0	0	0	0	0	0	0	0	0	0.0074543	0	0	0	0
PI 16:1;0_16:1;0	PI	GPL	MEM	32	2	0	0.211502	0.209861	0.233675	0.248129	0.529614	0.29379	0.600791	0.384641	0.596966	0.635978	0.613468	0.639925	0.691999	0.665885	0.60867	0.583318
PI 16:1;0_17:0;0	PI	GPL	MEM	33	1	0	0.00493304	0.00497986	0.0046992	0.00572695	0.00828366	0.00497974	0.00913474	0.00502269	0.00678477	0.004925	0.00765876	0.00654303	0.00631796	0.00747092	0.00679119	0.00600599
PI 16:1;0_17:1;0	PI	GPL	MEM	33	2	0	0	0	0	0	0	0	0	0	0	0	0	0	0	0	0	0
PI 16:1;0_18:0;0	PI	GPL	MEM	34	1	0	1.15557	1.20401	1.25877	1.2427	1.00681	0.981353	1.0937	1.01481	1.20992	1.42771	1.18138	1.22674	0.668234	0.725061	0.746318	0.70856
PI 16:1;0_18:1;0	PI	GPL	MEM	34	2	0	0.263671	0.25442	0.294466	0.302535	0.633871	0.343664	0.709641	0.444763	0.660807	0.708667	0.666397	0.71016	0.713094	0.665771	0.643468	0.58327
PI 16:1;0_18:2;0	PI	GPL	MEM	34	3	0	0	0	0	0	0	0	0	0	0	0	0	0.0063224	0	0	0	0
PI 16:1;0_19:0;0	PI	GPL	MEM	35	1	0	0	0	0	0	0	0	0	0	0	0	0	0	0	0	0	0
PI 16:1;0_20:0;0	PI	GPL	MEM	36	1	0	0.0132496	0.0101988	0.011975	0.0123784	0.0121931	0.0120644	0.0121847	0.0112599	0.0143652	0.0168291	0.0138304	0.0137111	0.0112526	0.0113148	0.0110114	0.0102115
PI 16:1;0_20:1;0	PI	GPL	MEM	36	2	0	0	0.00494122	0	0.00530193	0.00737899	0	0.00757619	0.00545227	0.00858819	0	0.00638445	0.0064574	0.00610372	0	0.00542642	0.00540772
PI 16:1;0_22:0;0	PI	GPL	MEM	38	1	0	0	0	0.00276063	0.00234683	0.00239536	0	0	0	0	0	0	0.00331837	0	0	0.00266156	0
PI 16:1;0_24:0;0	PI	GPL	MEM	40	1	0	0	0	0	0	0	0	0	0	0	0	0	0	0	0	0	0
PI 16:1;0_26:0;0	PI	GPL	MEM	42	1	0	0.00418746	0.00559873	0.00639581	0.0057906	0.00389798	0.00460025	0.00612639	0	0.00586748	0	0.00630081	0.00518234	0.00501392	0	0	0.00586588
PI 17:0;0_18:1;0	PI	GPL	MEM	35	1	0	0.00290169	0.00263506	0.00309798	0.00381675	0.00502373	0.00312774	0.00423063	0.00190145	0.00183583	0	0.00229592	0.0022104	0.00155108	0	0.00183551	0.00141547
PI 17:1;0_17:1;0	PI	GPL	MEM	34	2	0	0	0	0.000399532	0	0	0.0003336	0	0	0.000889459	0	0	0	0	0	0	0.000449208
PI 17:1;0_18:0;0	PI	GPL	MEM	35	1	0	0.0060947	0.00550442	0.00743619	0.00685549	0.00673987	0.00634128	0.00782499	0.00639606	0.00758371	0	0.00721548	0.00796696	0.00613461	0	0.00681857	0.00642135
PI 18:0;0_18:1;0	PI	GPL	MEM	36	1	0	1.06827	1.18108	1.24044	1.17981	0.977476	0.849084	1.03759	0.893397	1.04668	1.06229	1.03621	1.12553	0.608817	0.583604	0.624659	0.56629
PI 18:0;0_18:2;0	PI	GPL	MEM	36	2	0	0	0	0	0	0	0	0	0	0	0	0	0.00433597	0	0	0	0
PI 18:0;0_20:1;0	PI	GPL	MEM	38	1	0	0	0.00163792	0	0	0	0	0	0	0	0	0	0	0	0	0	0
PI 18:1;0_18:1;0	PI	GPL	MEM	36	2	0	0.0413878	0.0385016	0.046527	0.0418544	0.0653698	0.044203	0.0710137	0.0487583	0.0574811	0.0720437	0.0594032	0.0564121	0.0506042	0.0584347	0.0489962	0.0408805
PI 18:1;0_18:2;0	PI	GPL	MEM	36	3	0	0	0	0	0	0	0	0	0	0	0	0	0.00873303	0	0	0	0
PI 18:1;0_20:0;0	PI	GPL	MEM	38	1	0	0	0.00569453	0.00322169	0.00335046	0.00334227	0.00596157	0	0	0	0	0.00662184	0.00361844	0	0	0.00299219	0
PI 18:1;0_22:0;0	PI	GPL	MEM	40	1	0	0	0	0	0	0	0	0	0	0	0	0	0	0	0	0	0
PI 18:1;0_24:0;0	PI	GPL	MEM	42	1	0	0.00196447	0.00244686	0.002682	0.00233476	0.00219829	0.00226269	0.00257301	0	0.00272169	0	0.00275497	0.00282785	0.00229718	0	0	0
PI 18:1;0_26:0;0	PI	GPL	MEM	44	1	0	0	0.00564404	0	0	0	0	0	0	0	0	0	0	0	0	0	0
PS 10:0;0_16:0;0	PS	GPL	MEM	26	0	0	0	0.0130564	0.0141195	0	0.0249554	0.0254676	0.0231762	0.0218082	0.0254673	0	0.0201652	0.0201088	0.0508617	0.041595	0.0336048	0.0382261
PS 10:0;0_16:1;0	PS	GPL	MEM	26	1	0	0	0	0	0	0	0	0	0	0	0	0	0	0.00846542	0.00776156	0	0
PS 10:0;0_18:0;0	PS	GPL	MEM	28	0	0	0.00300262	0	0.00248261	0	0.00238466	0.00387884	0	0.00349769	0	0	0	0.00324936	0	0	0	0
PS 10:0;0_18:1;0	PS	GPL	MEM	28	1	0	0.00250729	0.00226502	0.00251826	0.00231109	0.00289838	0	0	0	0	0	0	0.00306397	0	0.0026333	0.00283773	0
PS 12:0;0_14:0;0	PS	GPL	MEM	26	0	0	0	0	0	0.0111914	0.00237966	0	0.00181925	0.00165006	0.00264499	0	0.00233554	0.00271336	0	0.00396233	0.00271321	0.00320202
PS 12:0;0_16:0;0	PS	GPL	MEM	28	0	0	0.0221213	0.0236492	0.0212666	0.0215439	0.0294646	0.032023	0.0325013	0.0245772	0.0294026	0.0284523	0.0291842	0.0231539	0.0437378	0.0400759	0.0362112	0.0386161
PS 12:0;0_16:1;0	PS	GPL	MEM	28	1	0	0.00955287	0.00922738	0.0110765	0.00972691	0.013029	0.0173379	0.0146946	0.0144724	0.0282638	0.0262917	0.0241749	0.0236062	0.0385221	0.0287969	0.0229177	0.026069
PS 12:0;0_17:0;0	PS	GPL	MEM	29	0	0	0	0	0	0	0	0	0	0	0	0	0	0	0	0	0	0
PS 12:0;0_18:1;0	PS	GPL	MEM	30	1	0	0	0.00358798	0.00312978	0.00325159	0.00312503	0.00346281	0.00270477	0.00331286	0.00340935	0.00470714	0.00325598	0.00379114	0.00388775	0.00203349	0.00331764	0.00408565
PS 12:1;0_16:0;0	PS	GPL	MEM	28	1	0	0	0	0	0	0	0	0	0	0	0	0	0	0	0	0	0
PS 14:0;0_14:0;0	PS	GPL	MEM	28	0	0	0.00104116	0.000614559	0.000631921	0.000739164	0.000599212	0.000713258	0.000878978	0.000698273	0.000744095	0.000708541	0.000488514	0.000434064	0.000624665	0.000865572	0	0.000708613
PS 14:0;0_14:1;0	PS	GPL	MEM	28	1	0	0.0013922	0.00114713	0	0	0	0	0.00218595	0	0	0	0	0	0	0.00364568	0.00257561	0.00416568
PS 14:0;0_16:1;0	PS	GPL	MEM	30	1	0	0.0215273	0.0193429	0.0201001	0.0205236	0.0270694	0.0193071	0.0258726	0.0205697	0.0696794	0.0634559	0.0694727	0.0636835	0.0673575	0.069216	0.0569693	0.0553855
PS 14:0;0_17:1;0	PS	GPL	MEM	31	1	0	0.00190049	0	0.00236959	0	0.0014345	0.00243366	0.00184419	0.00173148	0.00177402	0	0	0	0	0	0	0
PS 14:0;0_18:1;0	PS	GPL	MEM	32	1	0	0.0826714	0.0822667	0.0998665	0.0905006	0.10351	0.0799058	0.103264	0.0712458	0.224255	0.241683	0.21702	0.214661	0.208679	0.208421	0.174529	0.164269
PS 14:0;0_18:2;0	PS	GPL	MEM	32	2	0	0	0	0.00164381	0	0	0	0	0	0	0.00970213	0	0	0	0	0	0
PS 14:1;0_16:0;0	PS	GPL	MEM	30	1	0	0.00595317	0.00498025	0.00548671	0.00573029	0.00806755	0.00696563	0.00685955	0.00732432	0.0133758	0.0163411	0.0132938	0.0118731	0.0167879	0.0184567	0.0139938	0.0147335
PS 14:1;0_18:0;0	PS	GPL	MEM	32	1	0	0	0.00236985	0.00153727	0.00249066	0.000975657	0.00138058	0	0	0	0.00377321	0	0	0.00239325	0.0031363	0.00191117	0.0024863
PS 14:1;0_18:1;0	PS	GPL	MEM	32	2	0	0.00849144	0.0073113	0.00804512	0.00852222	0.00872458	0	0.0104645	0.00977066	0.0102717	0.0123432	0.010091	0.0099729	0.00994975	0.00768708	0.00656486	0.00735857
PS 14:1;0_19:0;0	PS	GPL	MEM	33	1	0	0	0	0	0	0	0	0	0	0	0	0	0	0	0	0	0
PS 15:0;0_16:1;0	PS	GPL	MEM	31	1	0	0.031265	0.02582	0.0229313	0.0237159	0.0290946	0.0255261	0.0214219	0.0239073	0.0270633	0.019534	0.021058	0.0250332	0.0223894	0.021343	0.018606	0.017281
PS 15:0;0_18:1;0	PS	GPL	MEM	33	1	0	0.0178037	0.0163819	0.0161122	0.0165323	0.0195923	0.0171916	0.0151119	0.0149913	0.0155112	0.0154332	0.0169114	0.0175739	0.0164188	0.0159693	0.0161337	0.0151846
PS 15:1;0_16:0;0	PS	GPL	MEM	31	1	0	0	0	0	0	0	0	0	0	0.0132935	0	0.0107777	0	0	0	0	0
PS 16:0;0_16:1;0	PS	GPL	MEM	32	1	0	0.384616	0.396738	0.453915	0.421034	0.539062	0.470055	0.553624	0.40681	1.11766	1.15762	1.09241	1.04323	1.09932	1.12447	0.946391	0.917894
PS 16:0;0_17:1;0	PS	GPL	MEM	33	1	0	0.0213657	0.0235626	0.0247243	0.0249111	0.0222498	0.0292677	0.0216592	0.0275793	0.00610312	0.00963941	0.00589307	0.00596774	0.00635881	0.00471737	0.00612227	0.00583784
PS 16:0;0_18:1;0	PS	GPL	MEM	34	1	0	1.03648	1.055	1.28256	1.15369	1.23131	1.12347	1.14988	0.870874	2.27354	2.31332	2.23925	2.01418	2.00032	2.05139	1.71926	1.70513
PS 16:0;0_18:2;0	PS	GPL	MEM	34	2	0	0	0	0.0079728	0	0	0	0	0	0	0.0259718	0	0.0211938	0	0	0	0
PS 16:1;0_16:1;0	PS	GPL	MEM	32	2	0	0.219892	0.205182	0.247808	0.256713	0.209778	0.224098	0.221447	0.207905	0.419521	0.425459	0.42499	0.409987	0.423313	0.396205	0.309451	0.2972
PS 16:1;0_17:0;0	PS	GPL	MEM	33	1	0	0.0178645	0.0168852	0.0163289	0.0166832	0.0172052	0.0204689	0.0145792	0.0181561	0.00841566	0.00932808	0.0090791	0.00916824	0.00851255	0.00882404	0.00781291	0.00947793
PS 16:1;0_17:1;0	PS	GPL	MEM	33	2	0	0	0	0.015392	0.014742	0	0.0118056	0.00979195	0	0	0	0	0	0	0	0	0
PS 16:1;0_18:0;0	PS	GPL	MEM	34	1	0	0	0.0715919	0	0	0	0	0.0620957	0.0623716	0	0.107088	0	0.0885228	0	0	0.0732728	0
PS 16:1;0_18:1;0	PS	GPL	MEM	34	2	0	0.961039	0.950284	1.17999	1.15825	0.760013	0.843762	0.808003	0.818131	1.45429	1.53382	1.47215	1.39505	1.39396	1.26289	0.996621	0.926724
PS 17:0;0_18:1;0	PS	GPL	MEM	35	1	0	0	0.0797063	0.0702274	0	0.0632156	0	0	0	0.0243476	0	0.0154802	0	0.0201172	0.0146973	0.00886316	0
PS 17:1;0_17:1;0	PS	GPL	MEM	34	2	0	0.00119986	0.000725855	0.000770927	0.000782127	0.000641558	0.000914876	0.00110373	0.00149257	0.00148042	0.00177066	0.00111021	0.00103017	0.00114892	0.00175046	0.00122724	0.00128737
PS 17:1;0_18:0;0	PS	GPL	MEM	35	1	0	0.0773487	0	0.00778524	0	0	0.0811114	0	0	0	0	0	0.0186639	0	0	0.00423418	0
PS 17:1;0_18:1;0	PS	GPL	MEM	35	2	0	0.0236319	0.0238606	0.0245067	0.0245753	0.0173615	0.0196787	0.0175325	0.0195639	0	0	0	0	0	0	0	0
PS 18:0;0_18:1;0	PS	GPL	MEM	36	1	0	0.0232215	0.0246604	0.022366	0.0238129	0.0316023	0.0235461	0.0263647	0.0232072	0.0246089	0.0271774	0.026396	0.0276646	0.0260891	0.0224256	0.0240836	0.0224461
PS 18:0;0_18:2;0	PS	GPL	MEM	36	2	0	0.00136827	0	0	0	0	0	0	0	0	0	0	0	0	0	0	0
PS 18:1;0_18:1;0	PS	GPL	MEM	36	2	0	0.0396326	0.0412641	0.0451498	0.0437185	0.0411088	0.0376829	0.0382312	0.0420873	0.0389998	0.048251	0.0504711	0.041699	0.0431156	0.0414628	0.0427391	0.0382298
TAG 34:0;0	TAG	GL	STO	34	0	0	0	0	0	0	0	0	0	0	0	0	0	0	0	0	0	0
TAG 36:0;0	TAG	GL	STO	36	0	0	0	0	0.0152867	0	0	0	0	0.0105367	0	0	0	0	0	0	0	0
TAG 36:1;0	TAG	GL	STO	36	1	0	0	0	0	0	0	0	0	0	0	0	0	0	0	0	0	0
TAG 38:0;0	TAG	GL	STO	38	0	0	0.0115712	0.0121867	0.0122481	0	0	0	0	0.0106789	0	0	0	0	0	0	0	0
TAG 40:0;0	TAG	GL	STO	40	0	0	0.0457775	0.0495309	0.0500338	0.038328	0.0427025	0.0540564	0.0512067	0.0507653	0.0414834	0.0404415	0.0400212	0.0415644	0.0368911	0.0416378	0.0429319	0.0443983
TAG 40:1;0	TAG	GL	STO	40	1	0	0.0844654	0.0929841	0.0785137	0.0749985	0.0413148	0.0743005	0.0551958	0.0592575	0.046043	0.0448123	0.0451201	0.0470949	0.0353864	0.0368796	0.0378189	0.0327951
TAG 42:0;0	TAG	GL	STO	42	0	0	0.196096	0.20391	0.190671	0.174376	0.162997	0.241268	0.189462	0.201218	0.119172	0.109231	0.124981	0.127631	0.119221	0.121422	0.129323	0.116167
TAG 42:1;0	TAG	GL	STO	42	1	0	0.550671	0.527785	0.491088	0.44565	0.22309	0.417936	0.264433	0.341331	0.180506	0.207839	0.189536	0.21064	0.167711	0.174908	0.173884	0.157829
TAG 42:2;0	TAG	GL	STO	42	2	0	0.121372	0.121728	0.121551	0.103203	0.0551986	0.0876611	0.0712212	0.0792194	0.0546308	0.0595459	0.0483787	0.0583392	0	0.0451528	0.0326279	0.0311605
TAG 43:0;0	TAG	GL	STO	43	0	0	0	0	0	0	0	0	0	0	0	0	0	0	0	0	0	0
TAG 43:1;0	TAG	GL	STO	43	1	0	0	0	0	0	0	0	0	0	0	0	0	0	0	0	0	0
TAG 44:0;0	TAG	GL	STO	44	0	0	0.208207	0.217879	0.222971	0.188712	0.151886	0.223623	0.183414	0.186493	0.0860075	0.0942962	0.101797	0.105043	0.094505	0.101368	0.0983133	0.0924399
TAG 44:1;0	TAG	GL	STO	44	1	0	0.767838	0.758048	0.712695	0.647093	0.284366	0.570962	0.335666	0.478066	0.188766	0.207945	0.200108	0.215821	0.149091	0.162132	0.175999	0.153511
TAG 44:2;0	TAG	GL	STO	44	2	0	0.263023	0	0.241759	0.2157	0	0	0.120525	0	0	0.0829947	0	0	0	0	0.0485792	0
TAG 45:0;0	TAG	GL	STO	45	0	0	0	0	0.0226346	0	0	0	0	0	0	0	0	0	0	0	0	0
TAG 45:1;0	TAG	GL	STO	45	1	0	0	0	0.0220887	0	0	0.0211832	0	0	0	0	0	0	0	0	0	0
TAG 46:0;0	TAG	GL	STO	46	0	0	0.0997249	0.106829	0.127927	0.101797	0.0748521	0.109619	0.0840773	0.0907295	0.0339403	0.0335635	0.0390431	0.0370139	0.0422891	0.0512077	0.0478735	0.0419639
TAG 46:1;0	TAG	GL	STO	46	1	0	0.582867	0.574674	0.568787	0.501082	0.270286	0.445728	0.316851	0.381593	0.16084	0.162987	0.157271	0.169257	0.127942	0.137659	0.145752	0.143117
TAG 46:2;0	TAG	GL	STO	46	2	0	0.51363	0.494008	0.495331	0.456512	0.204791	0.348059	0.252103	0.308194	0.116424	0.138245	0.134988	0.149446	0.0958677	0.0980403	0.115104	0.0878228
TAG 46:3;0	TAG	GL	STO	46	3	0	0.047116	0.0453689	0.047247	0.0466645	0.0179347	0.0328658	0.0219101	0.0261831	0	0	0	0.0176109	0	0	0	0
TAG 47:0;0	TAG	GL	STO	47	0	0	0	0	0.0306637	0	0	0.014375	0	0	0	0	0	0	0	0	0	0
TAG 47:1;0	TAG	GL	STO	47	1	0	0.0191818	0.0182855	0.0400763	0.0219475	0.0134972	0.0356853	0.012764	0.017068	0	0	0	0	0	0	0	0
TAG 47:2;0	TAG	GL	STO	47	2	0	0.0322916	0.027693	0.0364943	0.031023	0.0130364	0.0259544	0.0182021	0.016902	0	0	0	0	0	0	0	0
TAG 47:3;0	TAG	GL	STO	47	3	0	0.0125349	0	0	0	0	0	0	0	0	0	0	0	0	0	0	0
TAG 48:0;0	TAG	GL	STO	48	0	0	0.0453927	0.0497034	0.0696778	0.0482769	0.0387503	0.0527297	0	0.0398833	0	0	0.0232435	0.0183698	0.0291342	0.0341843	0.0340438	0.0236478
TAG 48:1;0	TAG	GL	STO	48	1	0	0.735002	0.747233	0.758814	0.691726	0.425129	0.635337	0.481123	0.53166	0.265507	0.247983	0.226867	0.232671	0.187179	0.194474	0.225571	0.241422
TAG 48:2;0	TAG	GL	STO	48	2	0	2.0976	1.99427	2.01779	1.88311	0.880301	1.37111	1.02959	1.21949	0.335957	0.386695	0.368957	0.420498	0.277356	0.289457	0.31914	0.26101
TAG 48:3;0	TAG	GL	STO	48	3	0	1.55358	1.52197	1.49272	1.40898	0.565528	0.936175	0.684077	0.87408	0.208109	0.24305	0.231183	0.266155	0.174224	0.18937	0.203078	0.152828
TAG 49:0;0	TAG	GL	STO	49	0	0	0	0	0.0158263	0	0	0	0	0	0	0	0	0	0	0	0	0
TAG 49:1;0	TAG	GL	STO	49	1	0	0.0189762	0.0165082	0.0316146	0.0207258	0.0155848	0.0274816	0.0135243	0	0	0	0	0	0	0	0	0
TAG 49:2;0	TAG	GL	STO	49	2	0	0.0467489	0.0384222	0.0455157	0.0375089	0.0187451	0.031154	0.0183619	0.0261601	0	0	0	0	0	0	0	0
TAG 49:3;0	TAG	GL	STO	49	3	0	0.0165123	0.018408	0.0215515	0.0164296	0	0	0.0126161	0	0	0	0	0	0	0	0	0
TAG 50:0;0	TAG	GL	STO	50	0	0	0.020846	0.0159412	0	0.0284236	0	0.0303297	0	0.0222823	0	0	0.0226665	0	0	0	0	0
TAG 50:1;0	TAG	GL	STO	50	1	0	0.629796	0.622969	0.621227	0.573807	0.333778	0.487677	0.368082	0.42496	0.171417	0.177095	0.161702	0.169998	0.12565	0.137074	0.159167	0.151405
TAG 50:2;0	TAG	GL	STO	50	2	0	2.43974	2.31458	2.35926	2.17426	0.89209	1.47966	1.01403	1.30575	0.316932	0.371421	0.356809	0.387685	0.244663	0.265248	0.288351	0.235413
TAG 50:3;0	TAG	GL	STO	50	3	0	2.22816	2.14977	2.20172	2.03941	0.817619	1.3414	0.964332	1.2285	0.227653	0.295606	0.277222	0.340674	0.21023	0.218984	0.231613	0.173864
TAG 51:1;0	TAG	GL	STO	51	1	0	0	0	0.0156986	0	0	0	0	0	0	0	0	0	0	0	0	0
TAG 51:2;0	TAG	GL	STO	51	2	0	0.0266959	0.0230464	0.0260361	0.0255027	0	0.0221083	0	0.0117022	0	0	0	0	0	0	0	0
TAG 51:3;0	TAG	GL	STO	51	3	0	0.0130398	0	0.0179924	0.0129951	0	0	0	0	0	0	0	0	0	0	0	0
TAG 52:0;0	TAG	GL	STO	52	0	0	0.0309713	0.0293272	0	0.0370467	0.0274504	0	0	0.0352608	0.025526	0.0212473	0.033804	0.0319623	0.031195	0.0382702	0.0375664	0.0251807
TAG 52:1;0	TAG	GL	STO	52	1	0	0	0.289099	0	0.279182	0.194087	0.239809	0.207063	0.204304	0.0651831	0.0734025	0.0705548	0.0755152	0.0554776	0.0622333	0.0615711	0.0619107
TAG 52:2;0	TAG	GL	STO	52	2	0	1.23408	1.19496	1.22279	1.15842	0.410789	0.681846	0.429661	0.629312	0.130915	0.152414	0.128802	0.153945	0.0881105	0.102106	0.111897	0.0969169
TAG 52:3;0	TAG	GL	STO	52	3	0	0.984376	0.90734	0.990902	0.909354	0.332675	0.552654	0.365188	0.541144	0.0821759	0.0981006	0.0883839	0.108505	0.0646357	0.0692278	0.0846379	0.0613307
TAG 52:4;0	TAG	GL	STO	52	4	0	0	0	0	0	0	0	0	0	0	0	0	0	0	0	0	0
TAG 53:0;0	TAG	GL	STO	53	0	0	0	0	0	0	0	0	0	0	0	0	0	0	0	0	0	0
TAG 53:1;0	TAG	GL	STO	53	1	0	0	0	0	0	0	0	0	0	0	0	0	0	0	0	0	0
TAG 54:0;0	TAG	GL	STO	54	0	0	0.0264176	0.0251211	0.0344335	0.0308395	0.0124524	0.0296517	0.0154192	0.0246822	0	0	0.0177303	0	0	0.0209229	0	0
TAG 54:1;0	TAG	GL	STO	54	1	0	0.089381	0	0	0.0824334	0.0571021	0.0661489	0.0560221	0.0614297	0.0307377	0.0262323	0.0213527	0	0.0250965	0	0.0289679	0.0266459
TAG 54:2;0	TAG	GL	STO	54	2	0	0.307829	0.318958	0.315282	0.288414	0.127236	0.174956	0.115077	0.163224	0.0834563	0.08254	0.043241	0.0465709	0.0317341	0.0284621	0.0338816	0.0810102
TAG 54:3;0	TAG	GL	STO	54	3	0	0.121801	0.139111	0.137939	0.11488	0.057972	0.0700011	0.0486405	0.0679524	0.0692191	0.0638262	0	0.023973	0	0	0	0.0522539
TAG 54:4;0	TAG	GL	STO	54	4	0	0	0	0	0	0	0	0	0	0	0	0	0	0	0	0	0
TAG 54:5;0	TAG	GL	STO	54	5	0	0	0	0	0	0	0	0	0	0	0	0	0	0	0	0	0
TAG 54:6;0	TAG	GL	STO	54	6	0	0	0	0	0	0	0	0	0	0	0	0	0	0	0	0	0
TAG 56:0;0	TAG	GL	STO	56	0	0	0	0	0	0	0	0	0	0	0	0	0	0	0	0	0	0
TAG 56:1;0	TAG	GL	STO	56	1	0	0.0636848	0.0634537	0.0736396	0.0598828	0.0457087	0.05498	0.0400059	0.051896	0	0	0.0395472	0.0343644	0.0263838	0.0221311	0.0288822	0.0615337
TAG 56:2;0	TAG	GL	STO	56	2	0	0.0552363	0.0755312	0.0654261	0.0553279	0.0443515	0.0448264	0.0349464	0.0437752	0	0	0.0173293	0	0.0150778	0	0	0
TAG 56:3;0	TAG	GL	STO	56	3	0	0	0.0339367	0.0297275	0.0226704	0	0	0	0.0145487	0	0	0	0	0	0	0	0
TAG 58:1;0	TAG	GL	STO	58	1	0	0.0940306	0.0864388	0.0965302	0	0.0464547	0	0	0.0661551	0.0262842	0	0	0.0397581	0	0	0.0327599	0
TAG 58:2;0	TAG	GL	STO	58	2	0	0.0910275	0.0845458	0.0936041	0.0828143	0.0565372	0.0685779	0.065102	0.061589	0.0256813	0.0303495	0.0216148	0.0268375	0	0	0	0
TAG 60:1;0	TAG	GL	STO	60	1	0	0.067451	0	0.0697564	0	0.0324546	0	0	0.0446088	0	0	0	0	0	0	0	0
TAG 60:2;0	TAG	GL	STO	60	2	0	0.0765201	0.0663375	0.0822009	0	0.0452054	0.0605796	0	0.0523305	0	0	0	0	0	0	0	0
