# Supplementary material for: Regulated targeting of the monotopic hairpin membrane protein Erg1 requires the GET pathway
Source: J Cell Biol. 2022 May 19;221(6):e202201036. doi: 10.1083/jcb.202201036 (PMC9123286; doi:10.1083/jcb.202201036)
Supplement: Table S2 — list mass spectrometry analysis of Get3-TEV-GFP DE and Get3-TEV-GFP DE FIDD immunoprecipitates. [file JCB_202201036_TableS2.xlsx]

## Sheet: Processed data
DE FIDD 1	DE FIDD 2	DE FIDD 3	DE 1	DE 2	DE 3	Welch's t-test	Mean DE	Mean DE FIDD	MeanDE - MeanDEFIDD	Gene names	Fasta headers	-log10pvalue	Groups
32.6157	30.8021	31.6651	26.237	27.6081	29.0302	0.0183848	27.6251	31.6943	-4.06921	CRN1	sp|Q06440|CORO_YEAST Coronin-like protein OS=Saccharomyces cerevisiae (strain ATCC 204508 / S288c) GN=CRN1 PE=1 SV=1	1.73554	above threshold
30.3199	28.241	28.5782	26.7872	24.8629	26.2144	0.0234716	25.9548	29.0464	-3.09151	ARC35	sp|P53731|ARPC2_YEAST Actin-related protein 2/3 complex subunit 2 OS=Saccharomyces cerevisiae (strain ATCC 204508 / S288c) GN=ARC35 PE=1 SV=1	1.62946	above threshold
30.1248	30.3856	28.5278	26.5562	22.8091	25.901	0.0391359	25.0888	29.6794	-4.59061	RPS10A;RPS10B	sp|Q08745|RS10A_YEAST 40S ribosomal protein S10-A OS=Saccharomyces cerevisiae (strain ATCC 204508 / S288c) GN=RPS10A PE=1 SV=1;sp|P46784|RS10B_YEAST 40S ribosomal protein S10-B OS=Saccharomyces cerevisiae (strain ATCC 204508 / S288c) GN=RPS10B PE=1 SV=1	1.40742	above threshold
26.3598	26.4193	25.7525	31.5715	31.5226	30.8224	0.000101604	31.3055	26.1772	5.12831	SED5	sp|Q01590|SED5_YEAST Integral membrane protein SED5 OS=Saccharomyces cerevisiae (strain ATCC 204508 / S288c) GN=SED5 PE=1 SV=1	3.99309	above threshold
21.0028	21.874	21.8887	26.3326	25.8279	26.535	0.000368623	26.2318	21.5885	4.64336	YD089	sp|P38966|YD089_YEAST Uncharacterized protein YDR089W OS=Saccharomyces cerevisiae (strain ATCC 204508 / S288c) GN=YDR089W PE=1 SV=2	3.43342	above threshold
20.9349	20.1919	19.5545	26.4727	26.0598	25.3931	0.000462726	25.9752	20.2271	5.74809	MRPL17	sp|P36528|RM17_YEAST 54S ribosomal protein L17, mitochondrial OS=Saccharomyces cerevisiae (strain ATCC 204508 / S288c) GN=MRPL17 PE=1 SV=2	3.33468	above threshold
20.0608	20.3871	20.9053	26.2983	26.6444	25.2874	0.000831314	26.0767	20.4511	5.62562	MRP8	sp|P35719|MRP8_YEAST Uncharacterized protein MRP8 OS=Saccharomyces cerevisiae (strain ATCC 204508 / S288c) GN=MRP8 PE=1 SV=1	3.08023	above threshold
21.6327	22.7991	21.7205	26.4291	26.41	25.4338	0.00135576	26.091	22.0508	4.04022	HLJ1	sp|P48353|HLJ1_YEAST Protein HLJ1 OS=Saccharomyces cerevisiae (strain ATCC 204508 / S288c) GN=HLJ1 PE=1 SV=1	2.86782	above threshold
21.2312	19.4806	20.5246	26.3817	26.0093	24.9606	0.00143537	25.7839	20.4121	5.37175	SPT15	sp|P13393|TBP_YEAST TATA-box-binding protein OS=Saccharomyces cerevisiae (strain ATCC 204508 / S288c) GN=SPT15 PE=1 SV=3	2.84304	above threshold
21.8949	21.9441	20.9938	25.2706	25.6787	24.4777	0.0017794	25.1423	21.6109	3.53141	HSH155	sp|P49955|SF3B1_YEAST U2 snRNP component HSH155 OS=Saccharomyces cerevisiae (strain ATCC 204508 / S288c) GN=HSH155 PE=1 SV=1	2.74973	above threshold
21.098	21.3565	20.5651	24.8562	23.7869	24.7302	0.00180366	24.4578	21.0065	3.45123	MKT1	sp|P40850|MKT1_YEAST Protein MKT1 OS=Saccharomyces cerevisiae (strain ATCC 204508 / S288c) GN=MKT1 PE=1 SV=2	2.74384	above threshold
20.3807	21.6664	21.8675	27.0044	27.1792	25.4522	0.00209148	26.5453	21.3049	5.2404	UBC1	sp|P21734|UBC1_YEAST Ubiquitin-conjugating enzyme E2 1 OS=Saccharomyces cerevisiae (strain ATCC 204508 / S288c) GN=UBC1 PE=1 SV=1	2.67955	above threshold
19.9423	19.9836	21.2256	25.3699	24.6268	23.7452	0.00276112	24.5806	20.3838	4.19681	SSL2	sp|Q00578|RAD25_YEAST DNA repair helicase RAD25 OS=Saccharomyces cerevisiae (strain ATCC 204508 / S288c) GN=SSL2 PE=1 SV=1	2.55891	above threshold
21.9479	21.0497	20.8543	25.5648	25.7141	25.8294	0.00411008	25.7028	21.2839	4.41881	CHS1	sp|P08004|CHS1_YEAST Chitin synthase 1 OS=Saccharomyces cerevisiae (strain ATCC 204508 / S288c) GN=CHS1 PE=1 SV=2	2.38615	above threshold
20.7884	20.9781	21.6778	26.3302	26.1469	24.6423	0.00493701	25.7065	21.1481	4.55836	LOC1	sp|P43586|LOC1_YEAST 60S ribosomal subunit assembly/export protein LOC1 OS=Saccharomyces cerevisiae (strain ATCC 204508 / S288c) GN=LOC1 PE=1 SV=1;sp|A7A239|LOC1_YEAS7 60S ribosomal subunit assembly/export protein LOC1 OS=Saccharomyces cerevisiae (strain Y	2.30654	above threshold
19.8201	20.6508	19.3205	24.6211	24.4796	24.4868	0.00644665	24.5292	19.9305	4.59868	EAF3	sp|Q12432|EAF3_YEAST Chromatin modification-related protein EAF3 OS=Saccharomyces cerevisiae (strain ATCC 204508 / S288c) GN=EAF3 PE=1 SV=1	2.19067	above threshold
20.4162	20.8797	19.2392	24.268	24.8972	23.0128	0.00654855	24.0593	20.1784	3.88096	VID30	sp|P53076|VID30_YEAST Vacuolar import and degradation protein 30 OS=Saccharomyces cerevisiae (strain ATCC 204508 / S288c) GN=VID30 PE=1 SV=1	2.18385	above threshold
19.1521	20.4732	20.6223	23.821	22.5952	23.49	0.00656154	23.3021	20.0826	3.2195	HEL2	sp|Q05580|HEL2_YEAST E3 ubiquitin-protein ligase HEL2 OS=Saccharomyces cerevisiae (strain ATCC 204508 / S288c) GN=HEL2 PE=1 SV=1	2.18299	above threshold
19.8597	21.5892	21.7606	26.2442	25.8882	25.2589	0.00691115	25.7971	21.0698	4.7273	RPC25	sp|P35718|RPC8_YEAST DNA-directed RNA polymerase III subunit RPC8 OS=Saccharomyces cerevisiae (strain ATCC 204508 / S288c) GN=RPC25 PE=1 SV=1	2.16045	above threshold
20.8817	21.431	20.8022	26.3983	24.6776	26.2484	0.00735207	25.7748	21.0383	4.73649	RMD1	sp|Q03441|RMD1_YEAST Sporulation protein RMD1 OS=Saccharomyces cerevisiae (strain ATCC 204508 / S288c) GN=RMD1 PE=1 SV=1	2.13359	above threshold
20.9973	20.2702	21.9035	24.3161	24.9128	23.4986	0.00739585	24.2425	21.057	3.18549	TMA22	sp|A6ZPY2|DENR_YEAS7 Translation machinery-associated protein 22 OS=Saccharomyces cerevisiae (strain YJM789) GN=TMA22 PE=3 SV=1;sp|P47089|DENR_YEAST Translation machinery-associated protein 22 OS=Saccharomyces cerevisiae (strain ATCC 204508 / S288c) GN=TMA	2.13101	above threshold
20.3969	20.4904	19.4219	23.8711	22.39	23.8772	0.00769468	23.3794	20.1031	3.27636	CCC1	sp|P47818|CCC1_YEAST Protein CCC1 OS=Saccharomyces cerevisiae (strain ATCC 204508 / S288c) GN=CCC1 PE=1 SV=1	2.11381	above threshold
19.5528	21.788	21.0622	27.6619	27.7025	27.9092	0.00816542	27.7579	20.801	6.9569	RNQ1	sp|P25367|RNQ1_YEAST [PIN+] prion protein RNQ1 OS=Saccharomyces cerevisiae (strain ATCC 204508 / S288c) GN=RNQ1 PE=1 SV=2	2.08802	above threshold
21.0417	20.4139	20.6621	24.358	23.2753	24.7732	0.00851705	24.1355	20.7059	3.42955	MUM2	sp|P38236|MUM2_YEAST Protein MUM2 OS=Saccharomyces cerevisiae (strain ATCC 204508 / S288c) GN=MUM2 PE=1 SV=1	2.06971	above threshold
19.9783	19.4988	21.4705	25.7307	24.5191	23.3936	0.00961954	24.5478	20.3159	4.23193	YKL033W-A	sp|Q86ZR7|YKD3A_YEAST Putative uncharacterized hydrolase YKL033W-A OS=Saccharomyces cerevisiae (strain ATCC 204508 / S288c) GN=YKL033W-A PE=3 SV=2	2.01685	above threshold
22.1609	20.8368	22.2903	26.3264	26.3991	26.3257	0.00993831	26.3504	21.7627	4.58773		sp|Q12015|YO223_YEAST Transmembrane protein YOR223W OS=Saccharomyces cerevisiae (strain ATCC 204508 / S288c) GN=YOR223W PE=1 SV=1	2.00269	above threshold
21.509	22.5793	21.746	25.7782	25.4022	24.087	0.0103088	25.0891	21.9447	3.14441	SER33	sp|P40510|SER33_YEAST D-3-phosphoglycerate dehydrogenase 2 OS=Saccharomyces cerevisiae (strain ATCC 204508 / S288c) GN=SER33 PE=1 SV=1	1.98679	above threshold
19.9409	21.1437	21.7833	24.5043	24.2002	23.2491	0.0130434	23.9845	20.956	3.02855	NUG1	sp|P40010|NUG1_YEAST Nuclear GTP-binding protein NUG1 OS=Saccharomyces cerevisiae (strain ATCC 204508 / S288c) GN=NUG1 PE=1 SV=1	1.88461	above threshold
20.0484	21.7251	21.3666	24.868	24.6044	24.4321	0.0152003	24.6348	21.0467	3.58816	PRE8	sp|P23639|PSA2_YEAST Proteasome subunit alpha type-2 OS=Saccharomyces cerevisiae (strain ATCC 204508 / S288c) GN=PRE8 PE=1 SV=1	1.81815	above threshold
23.4953	21.5036	22.7728	26.2561	25.4491	25.2676	0.0183381	25.6576	22.5906	3.067	YPT32	sp|P51996|YPT32_YEAST GTP-binding protein YPT32/YPT11 OS=Saccharomyces cerevisiae (strain ATCC 204508 / S288c) GN=YPT32 PE=1 SV=3	1.73665	above threshold
22.6834	25.1241	24.4102	28.9228	29.7978	26.85	0.0183925	28.5235	24.0725	4.45099	RPS1B	sp|B3LLJ2|RS3A2_YEAS1 40S ribosomal protein S1-B OS=Saccharomyces cerevisiae (strain RM11-1a) GN=RPS1B PE=3 SV=1;sp|B5VP69|RS3A2_YEAS6 40S ribosomal protein S1-B OS=Saccharomyces cerevisiae (strain AWRI1631) GN=RPS1B PE=3 SV=1;sp|P23248|RS3A2_YEAST 40S rib	1.73536	above threshold
23.4396	25.6814	24.1338	28.9371	28.5068	28.6125	0.0200724	28.6855	24.4183	4.26722	TLG2	sp|Q08144|TLG2_YEAST t-SNARE affecting a late Golgi compartment protein 2 OS=Saccharomyces cerevisiae (strain ATCC 204508 / S288c) GN=TLG2 PE=1 SV=1	1.6974	above threshold
22.434	20.8477	23.209	26.2954	25.925	24.1397	0.0268814	25.4534	22.1636	3.2898	TAF10	sp|Q12030|TAF10_YEAST Transcription initiation factor TFIID subunit 10 OS=Saccharomyces cerevisiae (strain ATCC 204508 / S288c) GN=TAF10 PE=1 SV=1	1.57055	above threshold
25.4081	27.1094	27.2775	29.9728	29.9875	29.9397	0.0299572	29.9667	26.5983	3.36835	ERG1	sp|P32476|ERG1_YEAST Squalene monooxygenase OS=Saccharomyces cerevisiae (strain ATCC 204508 / S288c) GN=ERG1 PE=1 SV=2	1.5235	above threshold
21.1208	19.7366	19.7644	23.7996	24.5739	21.9562	0.0326402	23.4432	20.2073	3.23595	YDR514C	sp|Q04408|YD514_YEAST Uncharacterized protein YDR514C OS=Saccharomyces cerevisiae (strain ATCC 204508 / S288c) GN=YDR514C PE=1 SV=1	1.48625	above threshold
21.7116	20.6468	20.7255	26.7877	26.9276	23.7554	0.0331916	25.8236	21.028	4.79562	RPL15A;RPL15B	sp|P05748|RL15A_YEAST 60S ribosomal protein L15-A OS=Saccharomyces cerevisiae (strain ATCC 204508 / S288c) GN=RPL15A PE=1 SV=3;sp|P54780|RL15B_YEAST 60S ribosomal protein L15-B OS=Saccharomyces cerevisiae (strain ATCC 204508 / S288c) GN=RPL15B PE=1 SV=2	1.47897	above threshold
21.6645	21.4528	19.0067	24.2803	25.1438	23.9138	0.0332133	24.446	20.708	3.73795	VRG4	sp|P40107|GMT1_YEAST GDP-mannose transporter 1 OS=Saccharomyces cerevisiae (strain ATCC 204508 / S288c) GN=VRG4 PE=1 SV=1;sp|C8Z830|GMT1_YEAS8 GDP-mannose transporter 1 OS=Saccharomyces cerevisiae (strain Lalvin EC1118 / Prise de mousse) GN=VRG4 PE=3 SV=1;	1.47869	above threshold
23.1069	22.1058	20.3768	26.1246	25.619	25.8437	0.0339109	25.8624	21.8632	3.99928	COG6	sp|P53959|COG6_YEAST Conserved oligomeric Golgi complex subunit 6 OS=Saccharomyces cerevisiae (strain ATCC 204508 / S288c) GN=COG6 PE=1 SV=1;sp|A6ZS37|COG6_YEAS7 Conserved oligomeric Golgi complex subunit 6 OS=Saccharomyces cerevisiae (strain YJM789) GN=CO	1.46966	above threshold
20.7029	20.0566	22.8916	25.491	24.0571	24.8668	0.0349981	24.805	21.217	3.58795	HMX1	sp|P32339|HMX1_YEAST Heme-binding protein HMX1 OS=Saccharomyces cerevisiae (strain ATCC 204508 / S288c) GN=HMX1 PE=2 SV=3	1.45596	above threshold
23.2856	23.8268	23.6628	27.7114	27.2049	25.453	0.0369489	26.7898	23.5917	3.19805	SIN3	sp|P22579|SIN3_YEAST Transcriptional regulatory protein SIN3 OS=Saccharomyces cerevisiae (strain ATCC 204508 / S288c) GN=SIN3 PE=1 SV=2	1.4324	above threshold
25.1451	23.3002	22.6663	27.3631	26.8558	26.4717	0.0384781	26.8969	23.7039	3.19301	VTI1	sp|Q04338|VTI1_YEAST t-SNARE VTI1 OS=Saccharomyces cerevisiae (strain ATCC 204508 / S288c) GN=VTI1 PE=1 SV=3	1.41479	above threshold
21.3139	21.4731	23.7755	26.0618	27.003	24.1037	0.0390515	25.7228	22.1875	3.53536	SPN1	sp|Q06505|IWS1_YEAST Transcription factor SPN1 OS=Saccharomyces cerevisiae (strain ATCC 204508 / S288c) GN=SPN1 PE=1 SV=1	1.40836	above threshold
25.2515	25.9357	25.2534	29.1195	29.4827	27.1725	0.039052	28.5916	25.4802	3.11137	RPL13B;RPL13A	sp|P40212|RL13B_YEAST 60S ribosomal protein L13-B OS=Saccharomyces cerevisiae (strain ATCC 204508 / S288c) GN=RPL13B PE=1 SV=1;sp|Q12690|RL13A_YEAST 60S ribosomal protein L13-A OS=Saccharomyces cerevisiae (strain ATCC 204508 / S288c) GN=RPL13A PE=1 SV=1	1.40836	above threshold
22.0857	20.9227	18.6061	25.6514	25.6354	22.8548	0.0395683	24.7139	20.5382	4.17569	RTT101	sp|P47050|CUL8_YEAST Cullin-8 OS=Saccharomyces cerevisiae (strain ATCC 204508 / S288c) GN=RTT101 PE=1 SV=1	1.40265	above threshold
20.0907	20.421	22.6693	25.4726	25.5868	22.9062	0.0396775	24.6552	21.0603	3.59486	BRE1	sp|Q07457|BRE1_YEAST E3 ubiquitin-protein ligase BRE1 OS=Saccharomyces cerevisiae (strain ATCC 204508 / S288c) GN=BRE1 PE=1 SV=1	1.40146	above threshold
19.817	22.2819	22.1562	24.0894	25.2074	24.5946	0.0421454	24.6305	21.4183	3.21213	UBP2	sp|Q01476|UBP2_YEAST Ubiquitin carboxyl-terminal hydrolase 2 OS=Saccharomyces cerevisiae (strain ATCC 204508 / S288c) GN=UBP2 PE=1 SV=2	1.37525	above threshold
20.608	22.4382	21.2152	25.8115	25.8205	23.04	0.0433184	24.8907	21.4205	3.4702	GCN2	sp|P15442|GCN2_YEAST eIF-2-alpha kinase GCN2 OS=Saccharomyces cerevisiae (strain ATCC 204508 / S288c) GN=GCN2 PE=1 SV=3	1.36333	above threshold
20.096	20.8376	22.4645	24.2015	24.4472	24.2723	0.0439405	24.307	21.1327	3.17429	SGN1	sp|P40561|SGN1_YEAST RNA-binding protein SGN1 OS=Saccharomyces cerevisiae (strain ATCC 204508 / S288c) GN=SGN1 PE=1 SV=1	1.35713	above threshold
24.4811	21.1336	22.8452	26.8621	27.1812	25.177	0.0440269	26.4068	22.82	3.58679	ADK1	sp|P07170|KAD2_YEAST Adenylate kinase OS=Saccharomyces cerevisiae (strain ATCC 204508 / S288c) GN=ADK1 PE=1 SV=2;sp|B3LG61|KAD2_YEAS1 Adenylate kinase OS=Saccharomyces cerevisiae (strain RM11-1a) GN=ADK1 PE=3 SV=1;sp|A6ZYI0|KAD2_YEAS7 Adenylate kinase OS=S	1.35628	above threshold
32.4342	30.7974	29.5768	34.7842	33.9321	34.0464	0.0460302	34.2543	30.9361	3.31815	MDY2	sp|Q12285|MDY2_YEAST Ubiquitin-like protein MDY2 OS=Saccharomyces cerevisiae (strain ATCC 204508 / S288c) GN=MDY2 PE=1 SV=1	1.33696	above threshold
21.5193	19.9003	20.8442	24.6443	24.949	22.1608	0.0496686	23.918	20.7546	3.16342	PTK2	sp|P47116|PTK2_YEAST Serine/threonine-protein kinase PTK2/STK2 OS=Saccharomyces cerevisiae (strain ATCC 204508 / S288c) GN=PTK2 PE=1 SV=1	1.30392	above threshold
21.3751	22.0959	21.3603	25.0304	24.2966	24.4785	0.000836949	24.6018	21.6104	2.99142	SGM1	sp|P47166|SGM1_YEAST Protein SGM1 OS=Saccharomyces cerevisiae (strain ATCC 204508 / S288c) GN=SGM1 PE=1 SV=1	3.0773	other
31.3926	31.6079	31.5492	32.9784	32.9616	33.3299	0.00127068	33.09	31.5166	1.57339	SLY1	sp|P22213|SLY1_YEAST Protein SLY1 OS=Saccharomyces cerevisiae (strain ATCC 204508 / S288c) GN=SLY1 PE=1 SV=1	2.89596	other
29.1038	29.0319	28.8206	30.1145	29.8477	29.8807	0.00129173	29.9476	28.9854	0.962199	FET3	sp|P38993|FET3_YEAST Iron transport multicopper oxidase FET3 OS=Saccharomyces cerevisiae (strain ATCC 204508 / S288c) GN=FET3 PE=1 SV=2	2.88883	other
25.0824	25.4669	25.2876	26.5462	26.7248	27.0168	0.00131579	26.7626	25.2789	1.48368	YCF1	sp|P39109|YCFI_YEAST Metal resistance protein YCF1 OS=Saccharomyces cerevisiae (strain ATCC 204508 / S288c) GN=YCF1 PE=1 SV=2	2.88081	other
21.9546	22.035	21.8576	23.2633	22.948	23.1857	0.00144124	23.1323	21.9491	1.18327	VHS2	sp|P40463|VHS2_YEAST Protein VHS2 OS=Saccharomyces cerevisiae (strain ATCC 204508 / S288c) GN=VHS2 PE=1 SV=1	2.84126	other
20.8833	21.4877	21.1567	23.3352	23.3982	22.8031	0.001503	23.1788	21.1759	2.00292	CAF130	sp|P53280|CF130_YEAST Protein CAF130 OS=Saccharomyces cerevisiae (strain ATCC 204508 / S288c) GN=CAF130 PE=1 SV=1	2.82304	other
30.2105	30.1157	30.0499	30.7563	30.8501	31.0027	0.00186907	30.8697	30.1253	0.744334	MRH1	sp|Q12117|MRH1_YEAST Protein MRH1 OS=Saccharomyces cerevisiae (strain ATCC 204508 / S288c) GN=MRH1 PE=1 SV=1	2.72838	other
20.7209	21.1612	20.2304	23.2663	23.7047	23.0763	0.00205301	23.3491	20.7041	2.64497	PSR1	sp|Q07800|PSR1_YEAST Phosphatase PSR1 OS=Saccharomyces cerevisiae (strain ATCC 204508 / S288c) GN=PSR1 PE=1 SV=1	2.68761	other
24.0236	24.5195	24.1392	26.0202	25.4824	25.6733	0.00234323	25.7253	24.2275	1.49786	YIP5	sp|P53108|YIP5_YEAST Protein YIP5 OS=Saccharomyces cerevisiae (strain ATCC 204508 / S288c) GN=YIP5 PE=1 SV=1	2.63018	other
21.2828	20.3701	21.2128	23.8935	23.8582	23.1362	0.00246848	23.6293	20.9552	2.67407	RRP46	sp|P53256|RRP46_YEAST Exosome complex component RRP46 OS=Saccharomyces cerevisiae (strain ATCC 204508 / S288c) GN=RRP46 PE=1 SV=2	2.60757	other
26.9876	27.2731	26.6767	28.3878	28.4218	28.8667	0.00250778	28.5588	26.9791	1.57963	PMR1	sp|P13586|ATC1_YEAST Calcium-transporting ATPase 1 OS=Saccharomyces cerevisiae (strain ATCC 204508 / S288c) GN=PMR1 PE=1 SV=1	2.60071	other
20.5729	21.6138	20.6007	23.3857	23.9358	24.4544	0.0029984	23.9253	20.9292	2.99618	AAT1	sp|Q01802|AATM_YEAST Aspartate aminotransferase, mitochondrial OS=Saccharomyces cerevisiae (strain ATCC 204508 / S288c) GN=AAT1 PE=1 SV=2	2.52311	other
21.6061	21.3073	20.4689	23.4904	24.142	24.404	0.0031865	24.0122	21.1274	2.88474	ISC1	sp|P40015|ISC1_YEAST Inositol phosphosphingolipids phospholipase C OS=Saccharomyces cerevisiae (strain ATCC 204508 / S288c) GN=ISC1 PE=1 SV=1	2.49669	other
23.269	22.4909	23.6432	26.4496	26.2353	25.4146	0.00338796	26.0332	23.1343	2.89885	STV1	sp|P37296|STV1_YEAST V-type proton ATPase subunit a, Golgi isoform OS=Saccharomyces cerevisiae (strain ATCC 204508 / S288c) GN=STV1 PE=1 SV=2	2.47006	other
24.5603	24.3175	23.9688	25.9638	25.7566	25.5907	0.00349284	25.7704	24.2822	1.48819	VPS53	sp|P47061|VPS53_YEAST Vacuolar protein sorting-associated protein 53 OS=Saccharomyces cerevisiae (strain ATCC 204508 / S288c) GN=VPS53 PE=1 SV=1	2.45682	other
25.81	26.308	26.3434	27.7863	27.5966	27.3558	0.00356617	27.5796	26.1538	1.42579	DNF1	sp|P32660|ATC5_YEAST Phospholipid-transporting ATPase DNF1 OS=Saccharomyces cerevisiae (strain ATCC 204508 / S288c) GN=DNF1 PE=1 SV=2	2.4478	other
23.4135	23.4741	23.4529	26.2317	26.1904	25.7163	0.00369446	26.0461	23.4468	2.59932	GRX7	sp|P38068|GLRX7_YEAST Monothiol glutaredoxin-7 OS=Saccharomyces cerevisiae (strain ATCC 204508 / S288c) GN=GRX7 PE=1 SV=1	2.43245	other
26.2662	25.5782	26.4982	28.3866	28.6808	27.7977	0.00463174	28.2884	26.1142	2.17417	TIF4632	sp|P39936|IF4F2_YEAST Eukaryotic initiation factor 4F subunit p130 OS=Saccharomyces cerevisiae (strain ATCC 204508 / S288c) GN=TIF4632 PE=1 SV=1	2.33426	other
24.6573	24.9036	24.7965	26.8045	26.8115	26.2525	0.0047792	26.6228	24.7858	1.83705	TY1B-MR1	sp|Q04214|YM13B_YEAST Transposon Ty1-MR1 Gag-Pol polyprotein OS=Saccharomyces cerevisiae (strain ATCC 204508 / S288c) GN=TY1B-MR1 PE=1 SV=2	2.32065	other
24.1887	23.9838	24.4743	25.4477	25.1615	25.1081	0.00568925	25.2391	24.2156	1.02349	NAF1	sp|P53919|NAF1_YEAST H/ACA ribonucleoprotein complex non-core subunit NAF1 OS=Saccharomyces cerevisiae (strain ATCC 204508 / S288c) GN=NAF1 PE=1 SV=1;sp|A6ZRW0|NAF1_YEAS7 H/ACA ribonucleoprotein complex non-core subunit NAF1 OS=Saccharomyces cerevisiae (st	2.24495	other
26.0881	26.6528	26.3961	27.6636	27.7764	27.2707	0.00607233	27.5702	26.379	1.19124	KRE6	sp|P32486|KRE6_YEAST Beta-glucan synthesis-associated protein KRE6 OS=Saccharomyces cerevisiae (strain ATCC 204508 / S288c) GN=KRE6 PE=1 SV=2	2.21664	other
23.766	23.9492	23.5775	24.8058	24.824	24.7084	0.00629184	24.7794	23.7642	1.01516		sp|P38355|YB8B_YEAST Uncharacterized transporter YBR287W OS=Saccharomyces cerevisiae (strain ATCC 204508 / S288c) GN=YBR287W PE=1 SV=1	2.20122	other
22.7825	22.8777	23.6973	25.7843	25.0973	24.8426	0.00631575	25.2414	23.1192	2.12222	PET10	sp|P36139|PET10_YEAST Protein PET10 OS=Saccharomyces cerevisiae (strain ATCC 204508 / S288c) GN=PET10 PE=1 SV=3	2.19958	other
26.7572	27.5781	26.8442	28.5531	28.9206	29.1518	0.00663149	28.8751	27.0598	1.8153	MRT4	sp|P33201|MRT4_YEAST Ribosome assembly factor MRT4 OS=Saccharomyces cerevisiae (strain ATCC 204508 / S288c) GN=MRT4 PE=1 SV=1	2.17839	other
31.914	31.5213	31.9073	33.333	33.2675	32.7283	0.00669927	33.1096	31.7809	1.3287	TY1B-JR2	sp|P47100|YJ12B_YEAST Transposon Ty1-JR2 Gag-Pol polyprotein OS=Saccharomyces cerevisiae (strain ATCC 204508 / S288c) GN=TY1B-JR2 PE=3 SV=3	2.17397	other
24.3221	23.8844	23.9471	26.6425	25.7118	25.9905	0.00731485	26.115	24.0512	2.06377	PHB1	sp|P40961|PHB1_YEAST Prohibitin-1 OS=Saccharomyces cerevisiae (strain ATCC 204508 / S288c) GN=PHB1 PE=1 SV=2	2.13579	other
24.1365	24.2802	23.7146	25.5666	24.958	25.2223	0.00792141	25.249	24.0438	1.20521	PSE1	sp|P32337|IMB3_YEAST Importin subunit beta-3 OS=Saccharomyces cerevisiae (strain ATCC 204508 / S288c) GN=PSE1 PE=1 SV=2	2.1012	other
26.5983	26.3883	26.3837	27.7905	27.9058	27.3747	0.00796045	27.6903	26.4568	1.23357	RPL9B	sp|P51401|RL9B_YEAST 60S ribosomal protein L9-B OS=Saccharomyces cerevisiae (strain ATCC 204508 / S288c) GN=RPL9B PE=1 SV=1	2.09906	other
27.2302	27.0591	27.4041	25	25.7779	25.5651	0.00806546	25.4477	27.2312	-1.78346	NOC4	sp|Q06512|NOC4_YEAST Nucleolar complex protein 4 OS=Saccharomyces cerevisiae (strain ATCC 204508 / S288c) GN=NOC4 PE=1 SV=1	2.09337	other
23.4914	24.3126	23.9716	25.5355	25.7504	25.246	0.0082069	25.5106	23.9252	1.58543	ADA2	sp|Q02336|ADA2_YEAST Transcriptional adapter 2 OS=Saccharomyces cerevisiae (strain ATCC 204508 / S288c) GN=ADA2 PE=1 SV=1	2.08582	other
23.5624	24.0031	24.8035	26.5862	26.8292	26.0005	0.00839133	26.4719	24.123	2.34895	RPT5	sp|P33297|PRS6A_YEAST 26S proteasome regulatory subunit 6A OS=Saccharomyces cerevisiae (strain ATCC 204508 / S288c) GN=RPT5 PE=1 SV=3	2.07617	other
24.9516	25.0945	24.8771	25.7601	25.6882	25.4305	0.00851723	25.6263	24.9744	0.651883	KOG1	sp|P38873|KOG1_YEAST Target of rapamycin complex 1 subunit KOG1 OS=Saccharomyces cerevisiae (strain ATCC 204508 / S288c) GN=KOG1 PE=1 SV=2	2.0697	other
21.0869	22.0331	21.6396	23.541	23.5581	23.039	0.00861497	23.3794	21.5865	1.79282	UBX5	sp|Q06682|UBX5_YEAST UBX domain-containing protein 5 OS=Saccharomyces cerevisiae (strain ATCC 204508 / S288c) GN=UBX5 PE=1 SV=1	2.06475	other
24.0644	23.4631	24.4887	26.0172	25.478	26.1913	0.0086737	25.8955	24.0054	1.8901	YBT1	sp|P32386|YBT1_YEAST ATP-dependent bile acid permease OS=Saccharomyces cerevisiae (strain ATCC 204508 / S288c) GN=YBT1 PE=1 SV=2	2.0618	other
23.3653	24.0722	23.7805	26.2115	26.4723	25.3272	0.0089533	26.0037	23.7393	2.26436	POP2	sp|P39008|POP2_YEAST Poly(A) ribonuclease POP2 OS=Saccharomyces cerevisiae (strain ATCC 204508 / S288c) GN=POP2 PE=1 SV=2	2.04802	other
24.9853	24.503	25.3125	27.2436	27.0641	26.2284	0.00980591	26.8454	24.9336	1.91178	HCA4;DBP4	sp|P20448|DBP4_YEAST ATP-dependent RNA helicase HCA4 OS=Saccharomyces cerevisiae (strain ATCC 204508 / S288c) GN=HCA4 PE=1 SV=2;sp|A6ZPU3|DBP4_YEAS7 ATP-dependent RNA helicase DBP4 OS=Saccharomyces cerevisiae (strain YJM789) GN=DBP4 PE=3 SV=1	2.00851	other
23.158	21.5403	22.3924	25.8409	25.3374	24.5276	0.00981034	25.2353	22.3636	2.87172	RLI1	sp|Q03195|RLI1_YEAST Translation initiation factor RLI1 OS=Saccharomyces cerevisiae (strain ATCC 204508 / S288c) GN=RLI1 PE=1 SV=1	2.00832	other
21.8121	22.3179	22.4454	23.8341	23.6313	23.7438	0.0101807	23.7364	22.1918	1.54463	GEF1	sp|P37020|GEF1_YEAST Anion/proton exchange transporter GEF1 OS=Saccharomyces cerevisiae (strain ATCC 204508 / S288c) GN=GEF1 PE=1 SV=2	1.99222	other
22.3972	23.1582	22.4756	25.8145	25.1964	24.438	0.0102126	25.1496	22.677	2.47261	CDC28	sp|P00546|CDK1_YEAST Cyclin-dependent kinase 1 OS=Saccharomyces cerevisiae (strain ATCC 204508 / S288c) GN=CDC28 PE=1 SV=1	1.99086	other
21.5613	21.914	22.4751	24.0114	23.7322	23.1808	0.010267	23.6415	21.9835	1.65799	VTS1	sp|Q08831|VTS1_YEAST Protein VTS1 OS=Saccharomyces cerevisiae (strain ATCC 204508 / S288c) GN=VTS1 PE=1 SV=1	1.98856	other
27.4621	27.7577	27.8697	28.5462	28.3023	28.4942	0.0103508	28.4476	27.6965	0.751053	GAS3	sp|Q03655|GAS3_YEAST Probable 1,3-beta-glucanosyltransferase GAS3 OS=Saccharomyces cerevisiae (strain ATCC 204508 / S288c) GN=GAS3 PE=1 SV=1	1.98503	other
23.9565	24.8691	24.6372	26.4886	25.9806	25.9508	0.0107958	26.14	24.4876	1.6524	DNF2	sp|Q12675|ATC4_YEAST Phospholipid-transporting ATPase DNF2 OS=Saccharomyces cerevisiae (strain ATCC 204508 / S288c) GN=DNF2 PE=1 SV=1	1.96675	other
20.2975	19.6053	20.0239	21.3996	21.3847	21.6016	0.0109679	21.462	19.9756	1.48641	PRS5	sp|Q12265|KPR5_YEAST Ribose-phosphate pyrophosphokinase 5 OS=Saccharomyces cerevisiae (strain ATCC 204508 / S288c) GN=PRS5 PE=1 SV=1	1.95987	other
27.9997	27.6484	27.1216	29.2572	28.9113	29.3648	0.011299	29.1778	27.5899	1.5879	YPT31	sp|P38555|YPT31_YEAST GTP-binding protein YPT31/YPT8 OS=Saccharomyces cerevisiae (strain ATCC 204508 / S288c) GN=YPT31 PE=1 SV=3	1.94696	other
23.1711	22.5787	23.923	25.4535	26.0735	24.9604	0.0117205	25.4958	23.2242	2.27157	RIC1	sp|P40395|RIC1_YEAST Guanine nucleotide exchange factor subunit RIC1 OS=Saccharomyces cerevisiae (strain ATCC 204508 / S288c) GN=RIC1 PE=1 SV=1	1.93105	other
25.5917	25.7337	25.3477	26.2626	26.388	26.2151	0.011759	26.2886	25.5577	0.730837	TOM22	sp|P49334|TOM22_YEAST Mitochondrial import receptor subunit TOM22 OS=Saccharomyces cerevisiae (strain ATCC 204508 / S288c) GN=TOM22 PE=1 SV=3	1.92963	other
22.8368	21.5105	21.3925	24.4315	25.2041	24.8117	0.0122456	24.8158	21.9133	2.90252	TUB1	sp|P09733|TBA1_YEAST Tubulin alpha-1 chain OS=Saccharomyces cerevisiae (strain ATCC 204508 / S288c) GN=TUB1 PE=1 SV=2	1.91202	other
24.775	23.9949	24.2474	26.1448	25.7095	25.3521	0.0126209	25.7355	24.3391	1.39637	CBF2	sp|P32504|CBF3A_YEAST Centromere DNA-binding protein complex CBF3 subunit A OS=Saccharomyces cerevisiae (strain ATCC 204508 / S288c) GN=CBF2 PE=1 SV=1	1.89891	other
21.54	20.8594	21.423	22.6729	22.567	22.1429	0.0127288	22.461	21.2741	1.18683	TOF1	sp|P53840|TOF1_YEAST Topoisomerase 1-associated factor 1 OS=Saccharomyces cerevisiae (strain ATCC 204508 / S288c) GN=TOF1 PE=1 SV=1	1.89521	other
21.7011	20.231	20.966	24.509	22.8449	23.9582	0.0129031	23.7707	20.966	2.80466	SLC1	sp|P33333|PLSC_YEAST Probable 1-acyl-sn-glycerol-3-phosphate acyltransferase OS=Saccharomyces cerevisiae (strain ATCC 204508 / S288c) GN=SLC1 PE=1 SV=1	1.88931	other
23.6816	23.2822	24.2841	26.2147	26.3702	25.145	0.012974	25.91	23.7493	2.16064	RRF1	sp|P38771|RRF1_YEAST Ribosome-recycling factor, mitochondrial OS=Saccharomyces cerevisiae (strain ATCC 204508 / S288c) GN=RRF1 PE=1 SV=1	1.88693	other
20.7998	20.8604	22.0454	23.0469	24.4142	23.5069	0.0132524	23.656	21.2352	2.42079	MSB1	sp|P21339|MSB1_YEAST Morphogenesis-related protein MSB1 OS=Saccharomyces cerevisiae (strain ATCC 204508 / S288c) GN=MSB1 PE=1 SV=1	1.87771	other
25.5953	26.0215	26.421	27.654	27.3964	26.9847	0.0134703	27.345	26.0126	1.33244	SUR7	sp|P54003|SUR7_YEAST Protein SUR7 OS=Saccharomyces cerevisiae (strain ATCC 204508 / S288c) GN=SUR7 PE=1 SV=1	1.87062	other
26.0682	26.3449	26.7873	27.6422	27.7609	27.2888	0.0135303	27.564	26.4002	1.16382	VPS34	sp|P22543|VPS34_YEAST Phosphatidylinositol 3-kinase VPS34 OS=Saccharomyces cerevisiae (strain ATCC 204508 / S288c) GN=VPS34 PE=1 SV=1	1.86869	other
23.3774	24.1404	23.262	25.4381	24.7418	25.1439	0.0138341	25.1079	23.5933	1.51468	UFD4	sp|P33202|UFD4_YEAST Ubiquitin fusion degradation protein 4 OS=Saccharomyces cerevisiae (strain ATCC 204508 / S288c) GN=UFD4 PE=1 SV=1	1.85905	other
21.3171	21.241	22.3742	23.2929	23.9536	23.8722	0.0142577	23.7062	21.6441	2.06214	INP53	sp|Q12271|INP53_YEAST Polyphosphatidylinositol phosphatase INP53 OS=Saccharomyces cerevisiae (strain ATCC 204508 / S288c) GN=INP53 PE=1 SV=1	1.84595	other
26.7013	27.6333	27.4583	29.082	28.965	28.413	0.0142983	28.82	27.2643	1.55569	RPN6	sp|Q12377|RPN6_YEAST 26S proteasome regulatory subunit RPN6 OS=Saccharomyces cerevisiae (strain ATCC 204508 / S288c) GN=RPN6 PE=1 SV=3	1.84472	other
22.0638	21.7555	22.7467	24.8809	24.4759	23.5592	0.0145341	24.3053	22.1886	2.11667	CAF40	sp|P53829|CAF40_YEAST Protein CAF40 OS=Saccharomyces cerevisiae (strain ATCC 204508 / S288c) GN=CAF40 PE=1 SV=1	1.83761	other
21.1696	19.5453	20.0374	23.4054	23.8095	22.1437	0.0145697	23.1195	20.2508	2.86873	PIN2	sp|Q12057|PIN2_YEAST [PSI+] induction protein 2 OS=Saccharomyces cerevisiae (strain ATCC 204508 / S288c) GN=PIN2 PE=1 SV=1	1.83655	other
33.139	33.0848	32.7484	33.9483	33.9149	33.4966	0.0146529	33.7866	32.9907	0.795877	RPP0	sp|P05317|RLA0_YEAST 60S acidic ribosomal protein P0 OS=Saccharomyces cerevisiae (strain ATCC 204508 / S288c) GN=RPP0 PE=1 SV=2	1.83408	other
22.3227	21.902	22.2104	23.8766	23.2909	23.1206	0.0148462	23.4294	22.1451	1.28433	YKU70	sp|P32807|KU70_YEAST ATP-dependent DNA helicase II subunit 1 OS=Saccharomyces cerevisiae (strain ATCC 204508 / S288c) GN=YKU70 PE=1 SV=2	1.82839	other
24.2199	24.3561	23.5772	26.3434	25.8699	25.2139	0.0149063	25.8091	24.051	1.75806	SPT8	sp|P38915|SPT8_YEAST Transcription factor SPT8 OS=Saccharomyces cerevisiae (strain ATCC 204508 / S288c) GN=SPT8 PE=1 SV=1	1.82663	other
25.3046	25.5769	25.6492	26.2135	26.7553	26.2982	0.0151078	26.4224	25.5102	0.912116	SMC6	sp|Q12749|SMC6_YEAST Structural maintenance of chromosomes protein 6 OS=Saccharomyces cerevisiae (strain ATCC 204508 / S288c) GN=SMC6 PE=1 SV=1	1.8208	other
29.2949	29.087	29.6314	30.0727	30.4753	30.0602	0.0151094	30.2027	29.3378	0.864939	CDC12	sp|P32468|CDC12_YEAST Cell division control protein 12 OS=Saccharomyces cerevisiae (strain ATCC 204508 / S288c) GN=CDC12 PE=1 SV=1	1.82075	other
30.3397	30.4846	30.7711	31.1619	31.0872	31.3795	0.0151707	31.2095	30.5318	0.677728	PDR5	sp|P33302|PDR5_YEAST Pleiotropic ABC efflux transporter of multiple drugs OS=Saccharomyces cerevisiae (strain ATCC 204508 / S288c) GN=PDR5 PE=1 SV=1	1.81899	other
25.8439	26.2662	26.1742	27.1995	26.6633	27.1423	0.0152493	27.0017	26.0948	0.906925	ENA5;ENA2	sp|Q12691|ATN5_YEAST Sodium transport ATPase 5 OS=Saccharomyces cerevisiae (strain ATCC 204508 / S288c) GN=ENA5 PE=1 SV=1;sp|Q01896|ATN2_YEAST Sodium transport ATPase 2 OS=Saccharomyces cerevisiae (strain ATCC 204508 / S288c) GN=ENA2 PE=1 SV=1	1.81675	other
27.133	26.1778	26.5219	27.9563	28.5014	27.8183	0.0155251	28.092	26.6109	1.48111	CCT3	sp|P39077|TCPG_YEAST T-complex protein 1 subunit gamma OS=Saccharomyces cerevisiae (strain ATCC 204508 / S288c) GN=CCT3 PE=1 SV=2	1.80896	other
23.9657	23.7326	23.8704	24.894	25.2126	25.6319	0.0158079	25.2462	23.8562	1.38993	CHO1	sp|P08456|PSS_YEAST CDP-diacylglycerol--serine O-phosphatidyltransferase OS=Saccharomyces cerevisiae (strain ATCC 204508 / S288c) GN=CHO1 PE=1 SV=3	1.80112	other
22.0795	21.4361	22.9088	24.2476	25.0786	23.8992	0.015881	24.4085	22.1415	2.26701	PRP11	sp|Q07350|PRP11_YEAST Pre-mRNA-splicing factor PRP11 OS=Saccharomyces cerevisiae (strain ATCC 204508 / S288c) GN=PRP11 PE=1 SV=1	1.79912	other
26.1018	26.8258	26.6402	28.0292	27.8926	27.7866	0.0164364	27.9028	26.5226	1.3802	CDC33	sp|P07260|IF4E_YEAST Eukaryotic translation initiation factor 4E OS=Saccharomyces cerevisiae (strain ATCC 204508 / S288c) GN=CDC33 PE=1 SV=1	1.78419	other
22.2142	22.2226	23.2339	24.5405	23.8755	24.522	0.0169709	24.3127	22.5569	1.75574	SMF3	sp|Q12078|SMF3_YEAST Iron transporter SMF3 OS=Saccharomyces cerevisiae (strain ATCC 204508 / S288c) GN=SMF3 PE=1 SV=1	1.77029	other
27.2882	27.5947	27.4551	28.0729	27.972	28.425	0.0170877	28.1566	27.446	0.710599	SNQ2	sp|P32568|SNQ2_YEAST Protein SNQ2 OS=Saccharomyces cerevisiae (strain ATCC 204508 / S288c) GN=SNQ2 PE=1 SV=2	1.76732	other
26.7129	26.6791	26.9117	29.7083	30.4217	28.9804	0.0171433	29.7035	26.7679	2.93559	RPS5	sp|P26783|RS5_YEAST 40S ribosomal protein S5 OS=Saccharomyces cerevisiae (strain ATCC 204508 / S288c) GN=RPS5 PE=1 SV=3	1.76591	other
24.5457	24.3472	24.535	26.3048	25.6247	25.6793	0.0171948	25.8696	24.476	1.39362	PDR12	sp|Q02785|PDR12_YEAST ATP-dependent permease PDR12 OS=Saccharomyces cerevisiae (strain ATCC 204508 / S288c) GN=PDR12 PE=1 SV=1	1.7646	other
24.0128	25.3504	25.135	27.2953	26.8604	28.6728	0.0177995	27.6095	24.8327	2.77675	PHO84	sp|P25297|PHO84_YEAST Inorganic phosphate transporter PHO84 OS=Saccharomyces cerevisiae (strain ATCC 204508 / S288c) GN=PHO84 PE=1 SV=2	1.74959	other
28.74	28.9784	28.2388	30.151	29.8173	29.455	0.0178033	29.8078	28.6524	1.15536	SEC4	sp|P07560|SEC4_YEAST Ras-related protein SEC4 OS=Saccharomyces cerevisiae (strain ATCC 204508 / S288c) GN=SEC4 PE=1 SV=1	1.7495	other
21.7344	21.2911	21.5527	23.6249	24.0649	22.8916	0.0180164	23.5271	21.5261	2.00104	MFT1	sp|P33441|MFT1_YEAST THO complex subunit MFT1 OS=Saccharomyces cerevisiae (strain ATCC 204508 / S288c) GN=MFT1 PE=1 SV=1	1.74433	other
24.0057	23.9784	22.91	25.9294	25.8386	26.1343	0.0184039	25.9674	23.6314	2.33604	SCC2	sp|Q04002|SCC2_YEAST Sister chromatid cohesion protein 2 OS=Saccharomyces cerevisiae (strain ATCC 204508 / S288c) GN=SCC2 PE=1 SV=1	1.73509	other
26.4481	26.5361	27.2034	28.4675	27.8392	27.7083	0.0188527	28.005	26.7292	1.27577	ATP3	sp|P38077|ATPG_YEAST ATP synthase subunit gamma, mitochondrial OS=Saccharomyces cerevisiae (strain ATCC 204508 / S288c) GN=ATP3 PE=1 SV=1	1.72463	other
20.2908	21.1901	19.5015	22.0317	23.469	22.9201	0.0189849	22.8069	20.3274	2.47949	RRN6	sp|P32786|RRN6_YEAST RNA polymerase I-specific transcription initiation factor RRN6 OS=Saccharomyces cerevisiae (strain ATCC 204508 / S288c) GN=RRN6 PE=1 SV=2	1.72159	other
23.9585	23.3679	22.95	24.428	25.1781	25.0663	0.0189908	24.8908	23.4255	1.46529	RAD50	sp|P12753|RAD50_YEAST DNA repair protein RAD50 OS=Saccharomyces cerevisiae (strain ATCC 204508 / S288c) GN=RAD50 PE=1 SV=1	1.72146	other
21.4824	22.7622	21.2438	24.7431	23.8881	24.0819	0.0192884	24.2377	21.8295	2.40823	MRPL13	sp|Q02204|RM13_YEAST 54S ribosomal protein L13, mitochondrial OS=Saccharomyces cerevisiae (strain ATCC 204508 / S288c) GN=MRPL13 PE=1 SV=2	1.7147	other
20.9801	20.266	20.5823	24.1832	22.4842	23.259	0.0192893	23.3088	20.6095	2.69932	DOS2	sp|P54858|DOS2_YEAST Protein DOS2 OS=Saccharomyces cerevisiae (strain ATCC 204508 / S288c) GN=DOS2 PE=1 SV=1	1.71468	other
21.4757	20.7554	20.745	22.6732	22.5258	22.6044	0.01929	22.6011	20.992	1.6091	ERP6	sp|P53198|ERP6_YEAST Protein ERP6 OS=Saccharomyces cerevisiae (strain ATCC 204508 / S288c) GN=ERP6 PE=1 SV=1	1.71467	other
23.6725	24.4835	24.1567	25.5376	25.2654	25.0484	0.019409	25.2838	24.1042	1.17959	PTI1	sp|P39927|PTI1_YEAST Protein PTI1 OS=Saccharomyces cerevisiae (strain ATCC 204508 / S288c) GN=PTI1 PE=1 SV=2	1.712	other
25.0186	24.5095	25.1942	26.177	26.2679	26.307	0.0196499	26.2507	24.9074	1.34321	ATG19	sp|P35193|ATG19_YEAST Autophagy-related protein 19 OS=Saccharomyces cerevisiae (strain ATCC 204508 / S288c) GN=ATG19 PE=1 SV=1;sp|A6ZNC8|ATG19_YEAS7 Autophagy-related protein 19 OS=Saccharomyces cerevisiae (strain YJM789) GN=ATG19 PE=3 SV=1	1.70664	other
22.1389	22.2225	22.1237	24.7042	25.6127	24.2888	0.0197003	24.8686	22.1617	2.70688	COY1	sp|P34237|CASP_YEAST Protein CASP OS=Saccharomyces cerevisiae (strain ATCC 204508 / S288c) GN=COY1 PE=1 SV=2	1.70553	other
24.8426	25.657	25.7123	27.7136	28.1148	26.6819	0.0197543	27.5034	25.404	2.09946	YRA1	sp|Q12159|YRA1_YEAST RNA annealing protein YRA1 OS=Saccharomyces cerevisiae (strain ATCC 204508 / S288c) GN=YRA1 PE=1 SV=2	1.70434	other
20.7943	21.1127	19.454	23.6657	23.1183	23.0456	0.0200345	23.2765	20.4537	2.82287	PMC1	sp|P38929|ATC2_YEAST Calcium-transporting ATPase 2 OS=Saccharomyces cerevisiae (strain ATCC 204508 / S288c) GN=PMC1 PE=1 SV=1	1.69822	other
29.5246	29.0472	29.3056	29.7839	30.3156	30.2271	0.0201267	30.1089	29.2925	0.816398	SFB2	sp|P53953|SFB2_YEAST SED5-binding protein 2 OS=Saccharomyces cerevisiae (strain ATCC 204508 / S288c) GN=SFB2 PE=1 SV=1	1.69623	other
27.7727	28.2428	28.0403	28.9475	28.5107	28.6797	0.0205503	28.7126	28.0186	0.694056	MRN1	sp|Q08925|MRN1_YEAST RNA-binding protein MRN1 OS=Saccharomyces cerevisiae (strain ATCC 204508 / S288c) GN=MRN1 PE=1 SV=1	1.68718	other
20.1721	20.8601	20.0228	23.1726	22.6425	21.6813	0.0205798	22.4988	20.3517	2.14713	TMN2	sp|Q04562|TMN2_YEAST Transmembrane 9 superfamily member 2 OS=Saccharomyces cerevisiae (strain ATCC 204508 / S288c) GN=TMN2 PE=1 SV=1	1.68656	other
33.8981	33.2817	32.5422	35.5963	35.1837	34.6126	0.020815	35.1309	33.2407	1.89022	SGT2	sp|Q12118|SGT2_YEAST Small glutamine-rich tetratricopeptide repeat-containing protein 2 OS=Saccharomyces cerevisiae (strain ATCC 204508 / S288c) GN=SGT2 PE=1 SV=1	1.68162	other
27.3619	28.8	29.3465	31.8329	31.8783	30.4343	0.0208568	31.3818	28.5028	2.87907	RPL7B	sp|Q12213|RL7B_YEAST 60S ribosomal protein L7-B OS=Saccharomyces cerevisiae (strain ATCC 204508 / S288c) GN=RPL7B PE=1 SV=3	1.68075	other
26.55	25.7148	25.7073	26.9871	27.5795	27.4595	0.0209272	27.342	25.9907	1.3513	MNP1	sp|P53163|MNP1_YEAST 54S ribosomal protein L12, mitochondrial OS=Saccharomyces cerevisiae (strain ATCC 204508 / S288c) GN=MNP1 PE=1 SV=1	1.67929	other
28.0943	28.4069	27.6316	29.7578	30.2373	29.0622	0.0210775	29.6858	28.0443	1.64151	MIS1	sp|P09440|C1TM_YEAST C-1-tetrahydrofolate synthase, mitochondrial OS=Saccharomyces cerevisiae (strain ATCC 204508 / S288c) GN=MIS1 PE=1 SV=1	1.67618	other
19.9357	20.4473	19.3884	21.6417	21.6035	20.9317	0.021214	21.3923	19.9238	1.46848	FMP42	sp|Q04991|FMP42_YEAST Protein FMP42 OS=Saccharomyces cerevisiae (strain ATCC 204508 / S288c) GN=FMP42 PE=1 SV=1	1.67338	other
20.7893	20.9303	21.6374	23.0967	22.9248	22.0476	0.0213544	22.6897	21.119	1.57071	IBD2	sp|P53892|IBD2_YEAST Protein IBD2 OS=Saccharomyces cerevisiae (strain ATCC 204508 / S288c) GN=IBD2 PE=1 SV=1;sp|A6ZRR9|IBD2_YEAS7 Protein IBD2 OS=Saccharomyces cerevisiae (strain YJM789) GN=IBD2 PE=3 SV=1	1.67051	other
20.5867	21.7993	21.221	23.3899	23.7379	22.3961	0.0215448	23.1746	21.2023	1.9723	SMY1	sp|P32364|SMY1_YEAST Kinesin-related protein SMY1 OS=Saccharomyces cerevisiae (strain ATCC 204508 / S288c) GN=SMY1 PE=1 SV=1	1.66666	other
27.6978	27.6009	27.9174	28.6747	28.1734	28.4425	0.0216884	28.4302	27.7387	0.6915	PEP3	sp|P27801|PEP3_YEAST Vacuolar membrane protein PEP3 OS=Saccharomyces cerevisiae (strain ATCC 204508 / S288c) GN=PEP3 PE=1 SV=1	1.66377	other
28.7185	27.8895	28.8707	30.2844	29.9067	29.5827	0.0226291	29.9246	28.4929	1.43168	RHO3	sp|Q00245|RHO3_YEAST GTP-binding protein RHO3 OS=Saccharomyces cerevisiae (strain ATCC 204508 / S288c) GN=RHO3 PE=1 SV=2	1.64533	other
28.3376	27.9567	27.93	25.7698	26.6546	26.7971	0.0226355	26.4072	28.0748	-1.66761	PUT2	sp|P07275|PUT2_YEAST Delta-1-pyrroline-5-carboxylate dehydrogenase, mitochondrial OS=Saccharomyces cerevisiae (strain ATCC 204508 / S288c) GN=PUT2 PE=1 SV=2	1.64521	other
24.6981	26.0907	25.4718	27.703	27.0889	27.5511	0.0226383	27.4477	25.4202	2.02748	ERG27	sp|Q12452|ERG27_YEAST 3-keto-steroid reductase OS=Saccharomyces cerevisiae (strain ATCC 204508 / S288c) GN=ERG27 PE=1 SV=1	1.64516	other
24.2871	23.1193	23.9759	25.7538	25.7096	24.8876	0.0226585	25.4504	23.7941	1.65625	DRS2	sp|P39524|ATC3_YEAST Probable phospholipid-transporting ATPase DRS2 OS=Saccharomyces cerevisiae (strain ATCC 204508 / S288c) GN=DRS2 PE=1 SV=2	1.64477	other
24.4079	23.6545	25.1266	26.8287	27.0364	25.7148	0.0226858	26.5266	24.3964	2.13028	NOT3	sp|P06102|NOT3_YEAST General negative regulator of transcription subunit 3 OS=Saccharomyces cerevisiae (strain ATCC 204508 / S288c) GN=NOT3 PE=1 SV=2	1.64425	other
20.724	22.0313	22.2994	23.8255	25.1893	23.5728	0.0229738	24.1958	21.6849	2.51095	VPS4	sp|P52917|VPS4_YEAST Vacuolar protein sorting-associated protein 4 OS=Saccharomyces cerevisiae (strain ATCC 204508 / S288c) GN=VPS4 PE=1 SV=1	1.63877	other
29.154	29.7133	29.4332	30.4691	30.466	30.4207	0.0233529	30.4519	29.4335	1.0184	CIC1	sp|P38779|CIC1_YEAST Proteasome-interacting protein CIC1 OS=Saccharomyces cerevisiae (strain ATCC 204508 / S288c) GN=CIC1 PE=1 SV=1	1.63166	other
29.1202	28.875	29.349	29.946	29.6197	29.6829	0.0234449	29.7495	29.1147	0.634819	TOM70	sp|P07213|TOM70_YEAST Mitochondrial import receptor subunit TOM70 OS=Saccharomyces cerevisiae (strain ATCC 204508 / S288c) GN=TOM70 PE=1 SV=2;sp|A6ZRW3|TOM70_YEAS7 Mitochondrial import receptor subunit TOM70 OS=Saccharomyces cerevisiae (strain YJM789) GN=T	1.62995	other
20.8537	20.1978	21.2978	24.0613	24.5615	22.5258	0.0237161	23.7162	20.7831	2.93312	STP22	sp|P25604|STP22_YEAST Suppressor protein STP22 of temperature-sensitive alpha-factor receptor and arginine permease OS=Saccharomyces cerevisiae (strain ATCC 204508 / S288c) GN=STP22 PE=1 SV=3	1.62496	other
23.1661	23.5851	22.5588	24.9713	24.9045	24.7915	0.0238627	24.8891	23.1034	1.78576	MET31	sp|Q03081|MET31_YEAST Transcriptional regulator MET31 OS=Saccharomyces cerevisiae (strain ATCC 204508 / S288c) GN=MET31 PE=1 SV=1	1.62228	other
20.8076	20.4416	20.2197	22.0407	21.5534	21.2064	0.0241318	21.6002	20.4896	1.11053	BAP3	sp|P41815|BAP3_YEAST Valine amino-acid permease OS=Saccharomyces cerevisiae (strain ATCC 204508 / S288c) GN=BAP3 PE=1 SV=2	1.61741	other
20.118	19.2172	20.405	23.1135	23.2435	21.4384	0.0241929	22.5985	19.9134	2.68507	SGT1	sp|Q08446|SGT1_YEAST Protein SGT1 OS=Saccharomyces cerevisiae (strain ATCC 204508 / S288c) GN=SGT1 PE=1 SV=1	1.61631	other
20.7886	21.7627	21.3773	22.9601	22.6104	22.7834	0.0245048	22.7847	21.3095	1.47511	PRS1	sp|P32895|KPR1_YEAST Ribose-phosphate pyrophosphokinase 1 OS=Saccharomyces cerevisiae (strain ATCC 204508 / S288c) GN=PRS1 PE=1 SV=1	1.61075	other
21.0397	21.4647	22.145	24.3823	24.9398	23.0643	0.0245064	24.1288	21.5498	2.57901	SEC15	sp|P22224|SEC15_YEAST Exocyst complex component SEC15 OS=Saccharomyces cerevisiae (strain ATCC 204508 / S288c) GN=SEC15 PE=1 SV=2	1.61072	other
20.8113	21.0057	21.3984	22.9758	22.6204	21.9239	0.0248053	22.5067	21.0718	1.43491	STR3	sp|P53101|STR3_YEAST Cystathionine beta-lyase OS=Saccharomyces cerevisiae (strain ATCC 204508 / S288c) GN=STR3 PE=1 SV=1	1.60546	other
29.0486	29.0645	29.1172	29.5773	29.4265	29.3411	0.0249727	29.4483	29.0768	0.371515	SEC17	sp|P32602|SEC17_YEAST Alpha-soluble NSF attachment protein OS=Saccharomyces cerevisiae (strain ATCC 204508 / S288c) GN=SEC17 PE=1 SV=4	1.60253	other
24.4471	25.2714	25.2476	26.3854	26.5662	25.798	0.0250352	26.2499	24.9887	1.26116	RPO41	sp|P13433|RPOM_YEAST DNA-directed RNA polymerase, mitochondrial OS=Saccharomyces cerevisiae (strain ATCC 204508 / S288c) GN=RPO41 PE=3 SV=2	1.60145	other
20.4956	21.6309	21.4154	23.4945	22.2438	23.2999	0.0251102	23.0127	21.1806	1.83211	GCR2	sp|Q01722|GCR2_YEAST Glycolytic genes transcriptional activator GCR2 OS=Saccharomyces cerevisiae (strain ATCC 204508 / S288c) GN=GCR2 PE=1 SV=1	1.60015	other
25.0266	26.2148	26.3954	28.2596	28.5966	27.1633	0.0251173	28.0065	25.879	2.12754	CCR4	sp|P31384|CCR4_YEAST Glucose-repressible alcohol dehydrogenase transcriptional effector OS=Saccharomyces cerevisiae (strain ATCC 204508 / S288c) GN=CCR4 PE=1 SV=2	1.60003	other
24.6765	25.2314	24.6206	25.9665	25.7069	25.7985	0.0251583	25.824	24.8428	0.981156	COQ9	sp|Q05779|COQ9_YEAST Ubiquinone biosynthesis protein COQ9, mitochondrial OS=Saccharomyces cerevisiae (strain ATCC 204508 / S288c) GN=COQ9 PE=1 SV=1	1.59932	other
36.8274	36.4782	36.6127	37.3045	37.1256	36.9644	0.0253834	37.1315	36.6394	0.492062	SSA2	sp|P10592|HSP72_YEAST Heat shock protein SSA2 OS=Saccharomyces cerevisiae (strain ATCC 204508 / S288c) GN=SSA2 PE=1 SV=3	1.59545	other
24.2217	24.14	24.3207	25.6351	25.0769	25.057	0.0254462	25.2563	24.2275	1.02886	CIT2	sp|P08679|CISY2_YEAST Citrate synthase, peroxisomal OS=Saccharomyces cerevisiae (strain ATCC 204508 / S288c) GN=CIT2 PE=1 SV=1	1.59438	other
27.9767	27.8056	27.5184	28.2933	28.525	28.3301	0.0258831	28.3828	27.7669	0.615904	PHO88	sp|P38264|PHO88_YEAST SRP-independent targeting protein 3 OS=Saccharomyces cerevisiae (strain ATCC 204508 / S288c) GN=PHO88 PE=1 SV=1	1.58698	other
21.2844	20.6585	19.9059	23.3169	22.4021	21.9647	0.0260088	22.5612	20.6163	1.94497	BPT1	sp|P14772|BPT1_YEAST Bile pigment transporter 1 OS=Saccharomyces cerevisiae (strain ATCC 204508 / S288c) GN=BPT1 PE=1 SV=2	1.58488	other
28.1063	27.4608	28.1179	29.1458	28.8857	28.9576	0.0260223	28.9964	27.895	1.10133	YLR419W	sp|Q06698|YL419_YEAST Putative ATP-dependent RNA helicase YLR419W OS=Saccharomyces cerevisiae (strain ATCC 204508 / S288c) GN=YLR419W PE=1 SV=1	1.58465	other
25.9223	25.5273	25.7556	27.4684	28.3693	27.1368	0.026214	27.6582	25.7351	1.9231	SFB3	sp|P38810|SFB3_YEAST SED5-binding protein 3 OS=Saccharomyces cerevisiae (strain ATCC 204508 / S288c) GN=SFB3 PE=1 SV=1	1.58147	other
29.6592	30.259	30.0204	31.0308	30.6224	30.6317	0.0263567	30.7616	29.9795	0.782096	COR1	sp|P07256|QCR1_YEAST Cytochrome b-c1 complex subunit 1, mitochondrial OS=Saccharomyces cerevisiae (strain ATCC 204508 / S288c) GN=COR1 PE=1 SV=1	1.57911	other
29.121	29.3564	29.5215	30.3324	30.1985	29.7628	0.0264688	30.0979	29.3329	0.764964	APE2	sp|P32454|APE2_YEAST Aminopeptidase 2, mitochondrial OS=Saccharomyces cerevisiae (strain ATCC 204508 / S288c) GN=APE2 PE=1 SV=4	1.57727	other
21.4437	22.0546	21.5819	24.048	24.001	22.8007	0.0269283	23.6166	21.6934	1.92319	TCD2	sp|P36101|TCD2_YEAST tRNA threonylcarbamoyladenosine dehydratase 2 OS=Saccharomyces cerevisiae (strain ATCC 204508 / S288c) GN=TCD2 PE=1 SV=1	1.56979	other
28.5042	28.9676	28.9382	29.864	30.2656	29.4427	0.026943	29.8575	28.8034	1.05412	NOP4	sp|P37838|NOP4_YEAST Nucleolar protein 4 OS=Saccharomyces cerevisiae (strain ATCC 204508 / S288c) GN=NOP4 PE=1 SV=1	1.56955	other
26.9706	26.6897	27.0182	27.9114	27.4822	27.397	0.0270811	27.5969	26.8928	0.704039	ITC1	sp|P53125|ITC1_YEAST Imitation switch two complex protein 1 OS=Saccharomyces cerevisiae (strain ATCC 204508 / S288c) GN=ITC1 PE=1 SV=1	1.56733	other
28.2024	28.0158	28.7459	30.0121	29.5378	29.064	0.0275689	29.538	28.3214	1.2166	STH1	sp|P32597|STH1_YEAST Nuclear protein STH1/NPS1 OS=Saccharomyces cerevisiae (strain ATCC 204508 / S288c) GN=STH1 PE=1 SV=1	1.55958	other
21.9134	22.8592	21.0141	25.3558	23.6177	24.2374	0.0283931	24.4036	21.9289	2.47472	ALG2	sp|P43636|ALG2_YEAST Alpha-1,3/1,6-mannosyltransferase ALG2 OS=Saccharomyces cerevisiae (strain ATCC 204508 / S288c) GN=ALG2 PE=1 SV=2	1.54679	other
27.1502	28.0155	27.0991	28.824	29.0452	28.2776	0.0288098	28.7156	27.4216	1.29402	DSK2	sp|P48510|DSK2_YEAST Ubiquitin domain-containing protein DSK2 OS=Saccharomyces cerevisiae (strain ATCC 204508 / S288c) GN=DSK2 PE=1 SV=2	1.54046	other
25.8251	26.2347	26.4053	27.5123	26.8934	26.8534	0.0292436	27.0864	26.155	0.931337	SNC2	sp|P33328|SNC2_YEAST Synaptobrevin homolog 2 OS=Saccharomyces cerevisiae (strain ATCC 204508 / S288c) GN=SNC2 PE=1 SV=2	1.53397	other
23.03	22.2084	22.6784	23.8647	23.9139	24.006	0.0293514	23.9282	22.6389	1.28926	OLE1	sp|P21147|ACO1_YEAST Acyl-CoA desaturase 1 OS=Saccharomyces cerevisiae (strain ATCC 204508 / S288c) GN=OLE1 PE=1 SV=2	1.53237	other
25.5208	26.612	27.3228	29.5153	28.4055	28.2913	0.0296104	28.7373	26.4852	2.25214	SEC28	sp|P40509|COPE_YEAST Coatomer subunit epsilon OS=Saccharomyces cerevisiae (strain ATCC 204508 / S288c) GN=SEC28 PE=1 SV=2	1.52856	other
21.1965	20.7391	22.6522	25.0097	23.9645	23.2713	0.0299007	24.0818	21.5293	2.55253	SPC25	sp|P40014|SPC25_YEAST Kinetochore protein SPC25 OS=Saccharomyces cerevisiae (strain ATCC 204508 / S288c) GN=SPC25 PE=1 SV=1	1.52432	other
23.612	23.8106	24.2621	26.288	25.7209	24.9266	0.0301333	25.6452	23.8949	1.75027	PDR1	sp|P12383|PDR1_YEAST Transcription factor PDR1 OS=Saccharomyces cerevisiae (strain ATCC 204508 / S288c) GN=PDR1 PE=1 SV=2	1.52095	other
20.3522	20.9072	22.1581	23.9345	23.137	23.6176	0.030279	23.5631	21.1392	2.4239	SEC10	sp|Q06245|SEC10_YEAST Exocyst complex component SEC10 OS=Saccharomyces cerevisiae (strain ATCC 204508 / S288c) GN=SEC10 PE=1 SV=1	1.51886	other
32.7998	33.3114	33.2386	34.0256	34.3153	33.6172	0.0303827	33.986	33.1166	0.869434	TEF1	sp|P02994|EF1A_YEAST Elongation factor 1-alpha OS=Saccharomyces cerevisiae (strain ATCC 204508 / S288c) GN=TEF1 PE=1 SV=1	1.51737	other
30.3905	29.8609	29.8354	28.2489	28.2685	29.2605	0.0309523	28.5926	30.0289	-1.43626	SRP1	sp|Q02821|IMA1_YEAST Importin subunit alpha OS=Saccharomyces cerevisiae (strain ATCC 204508 / S288c) GN=SRP1 PE=1 SV=1	1.50931	other
20.3748	21.0205	21.2076	22.5318	23.5086	22.0459	0.030997	22.6954	20.8676	1.8278	NCS6	sp|P53088|CTU1_YEAST Cytoplasmic tRNA 2-thiolation protein 1 OS=Saccharomyces cerevisiae (strain ATCC 204508 / S288c) GN=NCS6 PE=1 SV=3;sp|B3LHQ7|CTU1_YEAS1 Cytoplasmic tRNA 2-thiolation protein 1 OS=Saccharomyces cerevisiae (strain RM11-1a) GN=NCS6 PE=3 S	1.50868	other
20.6085	21.5581	22.0149	23.6482	23.3859	23.5981	0.0312638	23.5441	21.3938	2.15023	HIP1	sp|P06775|HIP1_YEAST Histidine permease OS=Saccharomyces cerevisiae (strain ATCC 204508 / S288c) GN=HIP1 PE=1 SV=2	1.50496	other
23.7893	24.2034	23.0006	25.1512	25.8381	24.7118	0.0313582	25.2337	23.6644	1.56928	RNR1	sp|P21524|RIR1_YEAST Ribonucleoside-diphosphate reductase large chain 1 OS=Saccharomyces cerevisiae (strain ATCC 204508 / S288c) GN=RNR1 PE=1 SV=2	1.50365	other
23.4202	23.2693	23.8601	25.0772	24.5797	24.1723	0.0317206	24.6097	23.5165	1.0932	PBP2	sp|P38151|PBP2_YEAST PAB1-binding protein 2 OS=Saccharomyces cerevisiae (strain ATCC 204508 / S288c) GN=PBP2 PE=1 SV=1	1.49866	other
26.7839	26.6101	26.2195	27.0069	27.523	27.2627	0.032056	27.2642	26.5378	0.726329	BUD4	sp|P47136|BUD4_YEAST Bud site selection protein 4 OS=Saccharomyces cerevisiae (strain ATCC 204508 / S288c) GN=BUD4 PE=1 SV=2;sp|A6ZQ47|BUD4_YEAS7 Bud site selection protein 4 OS=Saccharomyces cerevisiae (strain YJM789) GN=BUD4 PE=3 SV=1	1.49409	other
24.0256	22.141	22.9479	25.3696	25.852	24.7669	0.0322668	25.3295	23.0382	2.29132	SEC5	sp|P89102|SEC5_YEAST Exocyst complex component SEC5 OS=Saccharomyces cerevisiae (strain ATCC 204508 / S288c) GN=SEC5 PE=1 SV=1	1.49124	other
27.4573	28.1247	27.5561	29.4292	29.7416	28.525	0.0330481	29.2319	27.7127	1.51923	RPN2	sp|P32565|RPN2_YEAST 26S proteasome regulatory subunit RPN2 OS=Saccharomyces cerevisiae (strain ATCC 204508 / S288c) GN=RPN2 PE=1 SV=4	1.48085	other
28.9514	28.0533	28.2552	30.0364	30.8146	29.4135	0.0330899	30.0882	28.42	1.66822	SEC24	sp|P40482|SEC24_YEAST Protein transport protein SEC24 OS=Saccharomyces cerevisiae (strain ATCC 204508 / S288c) GN=SEC24 PE=1 SV=1;sp|Q876F5|SC242_SACU7 Protein transport protein SEC24-2 OS=Saccharomyces uvarum (strain ATCC 76518 / CBS 7001 / CLIB 283 / NBR	1.4803	other
26.9361	26.9679	28.1844	29.5988	29.4585	29.3939	0.0331967	29.4837	27.3628	2.12096	RPB5	sp|P20434|RPAB1_YEAST DNA-directed RNA polymerases I, II, and III subunit RPABC1 OS=Saccharomyces cerevisiae (strain ATCC 204508 / S288c) GN=RPB5 PE=1 SV=1	1.47891	other
21.2796	20.7858	19.8375	22.4694	23.1909	21.8112	0.0332664	22.4905	20.6343	1.85621	CDC16	sp|P09798|CDC16_YEAST Anaphase-promoting complex subunit CDC16 OS=Saccharomyces cerevisiae (strain ATCC 204508 / S288c) GN=CDC16 PE=1 SV=1	1.47799	other
29.6776	29.0217	29.8761	30.8823	31.1726	30.2116	0.0332691	30.7555	29.5252	1.23035	CLU1	sp|Q03690|CLU_YEAST Clustered mitochondria protein 1 OS=Saccharomyces cerevisiae (strain ATCC 204508 / S288c) GN=CLU1 PE=1 SV=1	1.47796	other
23.6704	24.4946	24.7258	26.7144	26.0466	25.2815	0.0333424	26.0142	24.2969	1.71722	ELP2	sp|P42935|ELP2_YEAST Elongator complex protein 2 OS=Saccharomyces cerevisiae (strain ATCC 204508 / S288c) GN=ELP2 PE=1 SV=1	1.477	other
20.9145	21.9421	22.0209	24.5801	23.502	22.8905	0.0333943	23.6575	21.6259	2.03169	SUA5	sp|P32579|SUA5_YEAST Threonylcarbamoyl-AMP synthase OS=Saccharomyces cerevisiae (strain ATCC 204508 / S288c) GN=SUA5 PE=1 SV=1	1.47633	other
24.2474	24.3274	23.0685	25.6692	26.0431	25.7888	0.0334046	25.8337	23.8811	1.95261	CLC1	sp|P17891|CLC1_YEAST Clathrin light chain OS=Saccharomyces cerevisiae (strain ATCC 204508 / S288c) GN=CLC1 PE=1 SV=1	1.47619	other
19.9368	22.0845	21.4464	24.6161	23.3843	23.2911	0.0335613	23.7638	21.1559	2.6079	CAF20	sp|P12962|CAF20_YEAST Cap-associated protein CAF20 OS=Saccharomyces cerevisiae (strain ATCC 204508 / S288c) GN=CAF20 PE=1 SV=2;sp|A6ZPB3|CAF20_YEAS7 Cap-associated protein CAF20 OS=Saccharomyces cerevisiae (strain YJM789) GN=CAF20 PE=3 SV=1	1.47416	other
21.7219	21.5121	19.937	24.0998	23.7107	22.4979	0.03375	23.4361	21.057	2.37911	RRN9	sp|P53437|RRN9_YEAST RNA polymerase I-specific transcription initiation factor RRN9 OS=Saccharomyces cerevisiae (strain ATCC 204508 / S288c) GN=RRN9 PE=1 SV=1	1.47173	other
23.6032	23.5272	23.5739	24.542	24.7081	24.1253	0.0340693	24.4585	23.5681	0.890364	RTT107	sp|P38850|RT107_YEAST Regulator of Ty1 transposition protein 107 OS=Saccharomyces cerevisiae (strain ATCC 204508 / S288c) GN=RTT107 PE=1 SV=1	1.46764	other
22.3509	21.0001	22.8969	24.9723	24.416	23.7501	0.034242	24.3795	22.0826	2.29685	SNU114	sp|P36048|SN114_YEAST Pre-mRNA-splicing factor SNU114 OS=Saccharomyces cerevisiae (strain ATCC 204508 / S288c) GN=SNU114 PE=1 SV=1	1.46544	other
21.1778	21.2341	20.7374	24.0132	24.3486	22.5502	0.0345006	23.6373	21.0498	2.58755	GIP4	sp|P39732|GIP4_YEAST GLC7-interacting protein 4 OS=Saccharomyces cerevisiae (strain ATCC 204508 / S288c) GN=GIP4 PE=1 SV=2	1.46217	other
23.6292	24.2605	24.8934	26.0733	25.8724	25.5214	0.0346042	25.8224	24.261	1.56138	NOP9	sp|P47077|NOP9_YEAST Nucleolar protein 9 OS=Saccharomyces cerevisiae (strain ATCC 204508 / S288c) GN=NOP9 PE=1 SV=1;sp|C8ZBK1|NOP9_YEAS8 Nucleolar protein 9 OS=Saccharomyces cerevisiae (strain Lalvin EC1118 / Prise de mousse) GN=NOP9 PE=3 SV=2;sp|C7GV42|NO	1.46087	other
25.3574	24.8555	25.9838	27.6091	26.8713	26.3532	0.0347668	26.9445	25.3989	1.54562	FES1	sp|P38260|FES1_YEAST Hsp70 nucleotide exchange factor FES1 OS=Saccharomyces cerevisiae (strain ATCC 204508 / S288c) GN=FES1 PE=1 SV=1	1.45884	other
24.2296	24.8319	25.0134	25.6622	25.5935	25.9087	0.0348592	25.7215	24.6916	1.02987	KIN3	sp|P22209|KIN3_YEAST Serine/threonine-protein kinase KIN3 OS=Saccharomyces cerevisiae (strain ATCC 204508 / S288c) GN=KIN3 PE=3 SV=2	1.45768	other
25.9995	26.808	26.0605	27.1211	27.6406	27.2734	0.0349225	27.345	26.2893	1.05569	ERV41	sp|Q04651|ERV41_YEAST ER-derived vesicles protein ERV41 OS=Saccharomyces cerevisiae (strain ATCC 204508 / S288c) GN=ERV41 PE=1 SV=1	1.45689	other
27.4036	28.0145	27.8622	29.3405	29.2693	28.3883	0.0351696	28.9994	27.7601	1.23931	SEC65	sp|P29478|SEC65_YEAST Signal recognition particle subunit SEC65 OS=Saccharomyces cerevisiae (strain ATCC 204508 / S288c) GN=SEC65 PE=1 SV=1	1.45383	other
21.3088	21.8969	22.1704	25.8094	24.1833	23.6983	0.0352251	24.5636	21.792	2.77161	SPT7	sp|P35177|SPT7_YEAST Transcriptional activator SPT7 OS=Saccharomyces cerevisiae (strain ATCC 204508 / S288c) GN=SPT7 PE=1 SV=1	1.45315	other
28.3985	29.0221	28.6122	30.1246	29.5468	29.3087	0.0352693	29.66	28.6776	0.982431	SSO2	sp|P39926|SSO2_YEAST Protein SSO2 OS=Saccharomyces cerevisiae (strain ATCC 204508 / S288c) GN=SSO2 PE=1 SV=2	1.4526	other
30.2238	29.7722	29.5163	29.0313	28.7813	29.1203	0.0352907	28.9776	29.8375	-0.859837	FAR8	sp|Q05040|FAR8_YEAST Factor arrest protein 8 OS=Saccharomyces cerevisiae (strain ATCC 204508 / S288c) GN=FAR8 PE=1 SV=1	1.45234	other
22.7858	24.7416	24.246	27.2188	26.8783	25.3607	0.0353096	26.4859	23.9245	2.56147	GCD7	sp|P32502|EI2BB_YEAST Translation initiation factor eIF-2B subunit beta OS=Saccharomyces cerevisiae (strain ATCC 204508 / S288c) GN=GCD7 PE=1 SV=1	1.45211	other
26.3492	26.2141	26.8509	27.2599	27.5857	27.0001	0.0353801	27.2819	26.4714	0.81052	SSQ1	sp|Q05931|HSP7Q_YEAST Heat shock protein SSQ1, mitochondrial OS=Saccharomyces cerevisiae (strain ATCC 204508 / S288c) GN=SSQ1 PE=1 SV=1	1.45124	other
24.1458	22.8708	22.5525	26.1502	25.6629	24.4142	0.0355159	25.4091	23.1897	2.2194	SWI3	sp|P32591|SWI3_YEAST SWI/SNF complex subunit SWI3 OS=Saccharomyces cerevisiae (strain ATCC 204508 / S288c) GN=SWI3 PE=1 SV=1	1.44958	other
25.504	26.3372	25.3025	27.3525	27.5162	26.4802	0.0360276	27.1163	25.7146	1.40173	TIF35	sp|Q04067|EIF3G_YEAST Eukaryotic translation initiation factor 3 subunit G OS=Saccharomyces cerevisiae (strain ATCC 204508 / S288c) GN=TIF35 PE=1 SV=1;sp|A6ZZ25|EIF3G_YEAS7 Eukaryotic translation initiation factor 3 subunit G OS=Saccharomyces cerevisiae (s	1.44336	other
25.9605	24.9676	25.4538	26.4576	26.3519	27.1592	0.0360728	26.6563	25.4606	1.19564	GDA1	sp|P32621|GDA1_YEAST Guanosine-diphosphatase OS=Saccharomyces cerevisiae (strain ATCC 204508 / S288c) GN=GDA1 PE=1 SV=1	1.44282	other
28.148	27.166	28.1281	30.2838	29.6121	28.7774	0.0364564	29.5578	27.8141	1.74371	PRX1	sp|P34227|PRX1_YEAST Peroxiredoxin PRX1, mitochondrial OS=Saccharomyces cerevisiae (strain ATCC 204508 / S288c) GN=PRX1 PE=1 SV=1	1.43823	other
26.2094	25.8956	26.5027	27.9612	28.0999	26.9619	0.0364747	27.6743	26.2026	1.47178	SKI2	sp|P35207|SKI2_YEAST Antiviral helicase SKI2 OS=Saccharomyces cerevisiae (strain ATCC 204508 / S288c) GN=SKI2 PE=1 SV=2	1.43801	other
22.9843	24.0695	24.2883	25.6199	25.6558	25.0777	0.0365532	25.4511	23.7807	1.67041	BUD14	sp|P27637|BUD14_YEAST Bud site selection protein 14 OS=Saccharomyces cerevisiae (strain ATCC 204508 / S288c) GN=BUD14 PE=1 SV=4	1.43707	other
20.8875	21.6943	20.4308	22.9529	22.4503	22.028	0.0365541	22.477	21.0042	1.47282	LYP1	sp|P32487|LYP1_YEAST Lysine-specific permease OS=Saccharomyces cerevisiae (strain ATCC 204508 / S288c) GN=LYP1 PE=1 SV=2	1.43706	other
25.9725	25.4613	25.2919	26.4586	26.5473	26.1665	0.0372482	26.3908	25.5752	0.81557	LSM4	sp|P40070|LSM4_YEAST U6 snRNA-associated Sm-like protein LSm4 OS=Saccharomyces cerevisiae (strain ATCC 204508 / S288c) GN=LSM4 PE=1 SV=1	1.42889	other
29.0506	29.9347	29.7661	30.8855	30.8123	30.5585	0.0372843	30.7521	29.5838	1.16832	FAA4	sp|P47912|LCF4_YEAST Long-chain-fatty-acid--CoA ligase 4 OS=Saccharomyces cerevisiae (strain ATCC 204508 / S288c) GN=FAA4 PE=1 SV=1	1.42847	other
25.5359	27.102	26.5663	28.5536	28.4196	27.6939	0.037501	28.2223	26.4014	1.82093	RPN7	sp|Q06103|RPN7_YEAST 26S proteasome regulatory subunit RPN7 OS=Saccharomyces cerevisiae (strain ATCC 204508 / S288c) GN=RPN7 PE=1 SV=3	1.42596	other
23.3516	22.3903	22.2514	24.8558	24.0781	23.6246	0.0381036	24.1861	22.6645	1.52169	YLR177W	sp|Q06251|YL177_YEAST Uncharacterized protein YLR177W OS=Saccharomyces cerevisiae (strain ATCC 204508 / S288c) GN=YLR177W PE=1 SV=1	1.41903	other
21.331	20.8878	21.0377	23.6512	22.4975	22.3906	0.038318	22.8464	21.0855	1.76093	EAF5	sp|P39995|EAF5_YEAST Chromatin modification-related protein EAF5 OS=Saccharomyces cerevisiae (strain ATCC 204508 / S288c) GN=EAF5 PE=1 SV=1	1.4166	other
26.4724	26.5481	26.7486	27.2443	26.8577	26.9969	0.0384062	27.033	26.5897	0.443253	VPS33	sp|P20795|VPS33_YEAST Vacuolar protein sorting-associated protein 33 OS=Saccharomyces cerevisiae (strain ATCC 204508 / S288c) GN=VPS33 PE=1 SV=1	1.4156	other
26.1936	25.3551	25.0233	26.9918	27.1901	26.6532	0.0384497	26.945	25.524	1.42103	PBP4	sp|Q07362|PBP4_YEAST Protein PBP4 OS=Saccharomyces cerevisiae (strain ATCC 204508 / S288c) GN=PBP4 PE=1 SV=1	1.41511	other
28.0936	28.2271	27.965	28.5975	28.637	29.1239	0.0385436	28.7861	28.0952	0.690917	VTC3	sp|Q02725|VTC3_YEAST Vacuolar transporter chaperone 3 OS=Saccharomyces cerevisiae (strain ATCC 204508 / S288c) GN=VTC3 PE=1 SV=1	1.41405	other
21.6898	20.3167	21.4167	24.0447	22.2335	23.7957	0.0388705	23.358	21.1411	2.21689	LEA1	sp|Q08963|RU2A_YEAST U2 small nuclear ribonucleoprotein A OS=Saccharomyces cerevisiae (strain ATCC 204508 / S288c) GN=LEA1 PE=1 SV=1	1.41038	other
27.9489	27.6225	27.8104	29.2019	28.4425	28.6033	0.0389589	28.7492	27.7939	0.955299	RPO31	sp|P04051|RPC1_YEAST DNA-directed RNA polymerase III subunit RPC1 OS=Saccharomyces cerevisiae (strain ATCC 204508 / S288c) GN=RPO31 PE=1 SV=1	1.40939	other
26.404	27.0255	26.0975	27.9744	27.7362	27.1543	0.0390005	27.6217	26.509	1.11265	YMR295C	sp|Q03559|YM8V_YEAST Uncharacterized protein YMR295C OS=Saccharomyces cerevisiae (strain ATCC 204508 / S288c) GN=YMR295C PE=1 SV=1	1.40893	other
22.7086	21.2618	23.0774	24.2816	25.5345	23.9509	0.0390097	24.589	22.3493	2.23975	TFC7	sp|Q12415|TFC7_YEAST Transcription factor tau 55 kDa subunit OS=Saccharomyces cerevisiae (strain ATCC 204508 / S288c) GN=TFC7 PE=1 SV=1	1.40883	other
29.2363	28.9574	28.9869	30.338	30.5452	29.6752	0.0390312	30.1861	29.0602	1.12588	NAM7	sp|P30771|NAM7_YEAST ATP-dependent helicase NAM7 OS=Saccharomyces cerevisiae (strain ATCC 204508 / S288c) GN=NAM7 PE=1 SV=1	1.40859	other
24.7756	23.8545	24.5991	26.0242	25.2792	25.3218	0.0393264	25.5417	24.4097	1.132	RSR1	sp|P13856|RSR1_YEAST Ras-related protein RSR1 OS=Saccharomyces cerevisiae (strain ATCC 204508 / S288c) GN=RSR1 PE=3 SV=1	1.40532	other
20.4086	20.8105	22.7765	25.2389	23.5534	23.7336	0.0394005	24.1753	21.3318	2.84347	SOV1	sp|Q04748|SOV1_YEAST Protein SOV1, mitochondrial OS=Saccharomyces cerevisiae (strain ATCC 204508 / S288c) GN=SOV1 PE=1 SV=1	1.4045	other
19.4006	21.6206	21.1724	23.9046	23.6759	22.4589	0.0396141	23.3465	20.7312	2.6153	PRP46	sp|Q12417|PRP46_YEAST Pre-mRNA-splicing factor PRP46 OS=Saccharomyces cerevisiae (strain ATCC 204508 / S288c) GN=PRP46 PE=1 SV=1	1.40215	other
30.1603	30.1388	29.9844	31.1509	31.4272	30.6705	0.0397268	31.0829	30.0945	0.988362	ERB1	sp|Q04660|ERB1_YEAST Ribosome biogenesis protein ERB1 OS=Saccharomyces cerevisiae (strain ATCC 204508 / S288c) GN=ERB1 PE=1 SV=1;sp|A6ZMA9|ERB1_YEAS7 Ribosome biogenesis protein ERB1 OS=Saccharomyces cerevisiae (strain YJM789) GN=ERB1 PE=3 SV=1	1.40092	other
23.5366	23.4956	25.043	26.145	26.5423	26.1066	0.0399907	26.2646	24.0251	2.23957	HGH1	sp|P48362|HGH1_YEAST Protein HGH1 OS=Saccharomyces cerevisiae (strain ATCC 204508 / S288c) GN=HGH1 PE=1 SV=2	1.39804	other
21.1108	22.8981	20.6372	24.2917	25.6309	23.3316	0.0402341	24.4181	21.5487	2.86934	RFC5	sp|P38251|RFC5_YEAST Replication factor C subunit 5 OS=Saccharomyces cerevisiae (strain ATCC 204508 / S288c) GN=RFC5 PE=1 SV=1	1.39541	other
30.4345	31.5764	31.0991	33.1958	33.1714	31.8596	0.0404169	32.7423	31.0367	1.70564	SSE2	sp|P32590|HSP79_YEAST Heat shock protein homolog SSE2 OS=Saccharomyces cerevisiae (strain ATCC 204508 / S288c) GN=SSE2 PE=1 SV=3	1.39344	other
24.6523	24.7702	23.1968	27.7691	26.7565	25.5558	0.040709	26.6938	24.2065	2.48732	YPL260W	sp|Q08977|YP260_YEAST UPF0662 protein YPL260W OS=Saccharomyces cerevisiae (strain ATCC 204508 / S288c) GN=YPL260W PE=1 SV=1	1.39031	other
25.0512	25.6957	25.5785	26.347	26.7332	25.9507	0.0407709	26.3437	25.4418	0.901857	APL6	sp|P46682|AP3B_YEAST AP-3 complex subunit beta OS=Saccharomyces cerevisiae (strain ATCC 204508 / S288c) GN=APL6 PE=1 SV=2	1.38965	other
26.1058	26.4162	26.5785	27.0748	26.9397	27.6742	0.0408254	27.2295	26.3668	0.862741	YOR1	sp|P53049|YOR1_YEAST Oligomycin resistance ATP-dependent permease YOR1 OS=Saccharomyces cerevisiae (strain ATCC 204508 / S288c) GN=YOR1 PE=1 SV=1	1.38907	other
22.2373	22.4927	22.6975	24.1363	24.2176	23.1719	0.0410406	23.8419	22.4758	1.36609	RRP43	sp|P25359|RRP43_YEAST Exosome complex component RRP43 OS=Saccharomyces cerevisiae (strain ATCC 204508 / S288c) GN=RRP43 PE=1 SV=2	1.38679	other
30.1682	30.5049	29.6662	28.9406	28.5087	29.4986	0.0410529	28.9827	30.1131	-1.13043	MLC1	sp|P53141|MLC1_YEAST Myosin light chain 1 OS=Saccharomyces cerevisiae (strain ATCC 204508 / S288c) GN=MLC1 PE=1 SV=1	1.38666	other
27.4118	27.1449	25.5813	29.491	29.1747	29.0038	0.0411299	29.2232	26.7127	2.51054	HSP42	sp|Q12329|HSP42_YEAST Heat shock protein 42 OS=Saccharomyces cerevisiae (strain ATCC 204508 / S288c) GN=HSP42 PE=1 SV=1	1.38584	other
23.233	24.916	24.862	27.1712	27.7156	25.6204	0.041211	26.8358	24.337	2.49878	RPL8A	sp|P17076|RL8A_YEAST 60S ribosomal protein L8-A OS=Saccharomyces cerevisiae (strain ATCC 204508 / S288c) GN=RPL8A PE=1 SV=4	1.38499	other
24.3655	23.8395	24.8558	25.7024	25.5973	25.2957	0.0414235	25.5318	24.3536	1.17817	DPB2	sp|P24482|DPB2_YEAST DNA polymerase epsilon subunit B OS=Saccharomyces cerevisiae (strain ATCC 204508 / S288c) GN=DPB2 PE=1 SV=3	1.38275	other
23.8048	24.4508	25.2353	26.4808	26.0221	25.8874	0.0422522	26.1301	24.497	1.63313	NGG1	sp|P32494|NGG1_YEAST Chromatin-remodeling complexes subunit NGG1 OS=Saccharomyces cerevisiae (strain ATCC 204508 / S288c) GN=NGG1 PE=1 SV=1	1.37415	other
26.106	26.6057	26.5873	27.8176	27.0883	27.1011	0.0430584	27.3357	26.433	0.902679	MNN11	sp|P46985|MNN11_YEAST Probable alpha-1,6-mannosyltransferase MNN11 OS=Saccharomyces cerevisiae (strain ATCC 204508 / S288c) GN=MNN11 PE=1 SV=2	1.36594	other
23.7566	23.0194	22.4658	26.3939	27.1697	24.5628	0.0434265	26.0421	23.0806	2.96151	GGA1	sp|Q06336|GGA1_YEAST ADP-ribosylation factor-binding protein GGA1 OS=Saccharomyces cerevisiae (strain ATCC 204508 / S288c) GN=GGA1 PE=1 SV=1	1.36225	other
25.9858	25.9388	26.4828	27.3963	27.0859	26.5842	0.043795	27.0221	26.1358	0.886356	SMC1	sp|P32908|SMC1_YEAST Structural maintenance of chromosomes protein 1 OS=Saccharomyces cerevisiae (strain ATCC 204508 / S288c) GN=SMC1 PE=1 SV=1	1.35857	other
28.1629	27.0068	27.4248	25.6068	25.8892	26.7955	0.0438236	26.0972	27.5315	-1.43433	PCS60	sp|P38137|FAT2_YEAST Peroxisomal-coenzyme A synthetase OS=Saccharomyces cerevisiae (strain ATCC 204508 / S288c) GN=PCS60 PE=1 SV=1	1.35829	other
27.8324	27.5837	27.581	29.0653	29.4518	28.3929	0.0439054	28.97	27.6657	1.30425	RPN1	sp|P38764|RPN1_YEAST 26S proteasome regulatory subunit RPN1 OS=Saccharomyces cerevisiae (strain ATCC 204508 / S288c) GN=RPN1 PE=1 SV=3	1.35748	other
28.9786	29.4313	29.4869	30.5761	30.0305	29.8174	0.043966	30.1414	29.2989	0.842421	ITR1	sp|P30605|ITR1_YEAST Myo-inositol transporter 1 OS=Saccharomyces cerevisiae (strain ATCC 204508 / S288c) GN=ITR1 PE=1 SV=2	1.35688	other
21.7326	23.2846	23.1391	24.9009	25.4245	23.8103	0.0440146	24.7119	22.7188	1.9931	BCD1	sp|P38772|BCD1_YEAST Box C/D snoRNA protein 1 OS=Saccharomyces cerevisiae (strain ATCC 204508 / S288c) GN=BCD1 PE=1 SV=1	1.3564	other
22.5579	22.4598	23.0698	25.4111	26.3634	24.1774	0.0440677	25.3173	22.6958	2.62149	CHS5	sp|Q12114|CHS5_YEAST Chitin biosynthesis protein CHS5 OS=Saccharomyces cerevisiae (strain ATCC 204508 / S288c) GN=CHS5 PE=1 SV=1	1.35588	other
24.8348	24.775	25.4947	27.2595	27.2452	25.8627	0.0442253	26.7891	25.0348	1.75432	GCD6	sp|P32501|EI2BE_YEAST Translation initiation factor eIF-2B subunit epsilon OS=Saccharomyces cerevisiae (strain ATCC 204508 / S288c) GN=GCD6 PE=1 SV=1	1.35433	other
31.5186	31.0577	30.48	32.9458	32.5456	31.7151	0.0442624	32.4022	31.0188	1.38339	RPL1B;RPL1A	sp|P0CX44|RL1B_YEAST 60S ribosomal protein L1-B OS=Saccharomyces cerevisiae (strain ATCC 204508 / S288c) GN=RPL1B PE=1 SV=1;sp|P0CX43|RL1A_YEAST 60S ribosomal protein L1-A OS=Saccharomyces cerevisiae (strain ATCC 204508 / S288c) GN=RPL1A PE=1 SV=1;sp|Q6FRF	1.35397	other
23.4806	24.0972	23.639	24.9639	24.1693	24.8006	0.0447084	24.6446	23.7389	0.905685	VPS68	sp|Q12016|VPS68_YEAST Vacuolar protein sorting-associated protein 68 OS=Saccharomyces cerevisiae (strain ATCC 204508 / S288c) GN=VPS68 PE=1 SV=1	1.34961	other
22.9272	21.9095	21.2794	23.9112	24.251	23.2455	0.0453192	23.8026	22.0387	1.76386	VPS54	sp|Q12071|VPS54_YEAST Vacuolar protein sorting-associated protein 54 OS=Saccharomyces cerevisiae (strain ATCC 204508 / S288c) GN=VPS54 PE=1 SV=1	1.34372	other
21.3047	21.2403	20.7672	22.1022	21.7624	22.7878	0.0454365	22.2175	21.104	1.11343	APT1	sp|P49435|APT1_YEAST Adenine phosphoribosyltransferase 1 OS=Saccharomyces cerevisiae (strain ATCC 204508 / S288c) GN=APT1 PE=1 SV=3	1.3426	other
23.1814	23.0641	23.7179	21.0307	22.2461	22.2094	0.0454374	21.8287	23.3211	-1.49241	VAC7	sp|P53950|VAC7_YEAST Vacuolar segregation protein 7 OS=Saccharomyces cerevisiae (strain ATCC 204508 / S288c) GN=VAC7 PE=1 SV=1	1.34259	other
24.9346	25.6398	25.5351	26.7307	26.0398	26.0569	0.0457811	26.2758	25.3698	0.905969	STE4	sp|P18851|GBB_YEAST Guanine nucleotide-binding protein subunit beta OS=Saccharomyces cerevisiae (strain ATCC 204508 / S288c) GN=STE4 PE=1 SV=2	1.33931	other
27.066	27.39	27.6586	28.3847	27.8974	27.8795	0.0457896	28.0539	27.3715	0.682327	POL1	sp|P13382|DPOA_YEAST DNA polymerase alpha catalytic subunit A OS=Saccharomyces cerevisiae (strain ATCC 204508 / S288c) GN=POL1 PE=1 SV=2	1.33923	other
22.704	21.1071	20.6064	24.3369	23.56	24.0153	0.0458138	23.9707	21.4725	2.49819	BNI5	sp|P53890|BNI5_YEAST Bud neck protein 5 OS=Saccharomyces cerevisiae (strain ATCC 204508 / S288c) GN=BNI5 PE=1 SV=1	1.339	other
21.7063	21.3124	22.0202	22.4663	22.4982	23.3869	0.0458521	22.7838	21.6796	1.10417	SFK1	sp|P35735|SFK1_YEAST Protein SFK1 OS=Saccharomyces cerevisiae (strain ATCC 204508 / S288c) GN=SFK1 PE=1 SV=1	1.33864	other
28.0326	28.6824	28.5061	30.1263	30.0383	29.0108	0.0461977	29.7251	28.407	1.31808	VID22	sp|Q05934|VID22_YEAST Vacuolar import and degradation protein 22 OS=Saccharomyces cerevisiae (strain ATCC 204508 / S288c) GN=VID22 PE=1 SV=1	1.33538	other
26.336	27.1936	26.2231	27.9174	27.9415	27.2641	0.0462574	27.7077	26.5842	1.12344	RPN10	sp|P38886|RPN10_YEAST 26S proteasome regulatory subunit RPN10 OS=Saccharomyces cerevisiae (strain ATCC 204508 / S288c) GN=RPN10 PE=1 SV=3	1.33482	other
23.4972	23.5574	23.0224	24.6248	23.993	23.9223	0.0466785	24.1801	23.359	0.821049	DIM1	sp|P41819|DIM1_YEAST Dimethyladenosine transferase OS=Saccharomyces cerevisiae (strain ATCC 204508 / S288c) GN=DIM1 PE=3 SV=1;sp|Q6FKY3|DIM1_CANGA Dimethyladenosine transferase OS=Candida glabrata (strain ATCC 2001 / CBS 138 / JCM 3761 / NBRC 0622 / NRRL Y	1.33088	other
24.8314	25.21	24.532	27.0723	26.2855	25.6827	0.0471134	26.3468	24.8578	1.48907	MRPL15	sp|P36523|RM15_YEAST 54S ribosomal protein L15, mitochondrial OS=Saccharomyces cerevisiae (strain ATCC 204508 / S288c) GN=MRPL15 PE=1 SV=3	1.32686	other
27.8807	27.8463	27.1514	28.2149	28.7133	28.526	0.0473495	28.4847	27.6261	0.85859	MRD1	sp|Q06106|MRD1_YEAST Multiple RNA-binding domain-containing protein 1 OS=Saccharomyces cerevisiae (strain ATCC 204508 / S288c) GN=MRD1 PE=1 SV=1	1.32468	other
24.9115	25.7834	25.3882	25.9816	27.1868	26.7479	0.0474399	26.6388	25.361	1.27778	CCT7	sp|P42943|TCPH_YEAST T-complex protein 1 subunit eta OS=Saccharomyces cerevisiae (strain ATCC 204508 / S288c) GN=CCT7 PE=1 SV=1	1.32386	other
24.6993	25.4143	26.1343	27.24	27.0309	26.5624	0.0476009	26.9444	25.416	1.52844	ZRC1	sp|P20107|ZRC1_YEAST Zinc/cadmium resistance protein OS=Saccharomyces cerevisiae (strain ATCC 204508 / S288c) GN=ZRC1 PE=1 SV=2	1.32238	other
27.4497	27.3081	27.5833	25.8444	26.1922	26.8257	0.0476612	26.2874	27.447	-1.15963	RSC9	sp|Q03124|RSC9_YEAST Chromatin structure-remodeling complex subunit RSC9 OS=Saccharomyces cerevisiae (strain ATCC 204508 / S288c) GN=RSC9 PE=1 SV=1	1.32183	other
23.4434	22.6174	23.2313	24.6528	24.8862	23.6952	0.0477343	24.4114	23.0974	1.31401	MPD1	sp|Q12404|MPD1_YEAST Protein disulfide-isomerase MPD1 OS=Saccharomyces cerevisiae (strain ATCC 204508 / S288c) GN=MPD1 PE=1 SV=1	1.32117	other
28.6933	27.8947	28.4482	29.3026	29.3787	29.0968	0.047914	29.2594	28.3454	0.913982	DOP1	sp|Q03921|DOP1_YEAST Protein dopey OS=Saccharomyces cerevisiae (strain ATCC 204508 / S288c) GN=DOP1 PE=1 SV=1	1.31954	other
23.1412	22.4221	22.9952	23.8569	23.3037	24.071	0.0483207	23.7438	22.8528	0.891027	NPA3	sp|P47122|GPN1_YEAST GPN-loop GTPase 1 OS=Saccharomyces cerevisiae (strain ATCC 204508 / S288c) GN=NPA3 PE=1 SV=1	1.31587	other
34.7598	32.8882	33.4053	31.1397	31.7834	31.7024	0.0484224	31.5418	33.6844	-2.14261	ACT1	sp|P60011|ACT_SACBA Actin OS=Saccharomyces bayanus GN=ACT1 PE=1 SV=1;sp|P60009|ACT_CANGA Actin OS=Candida glabrata (strain ATCC 2001 / CBS 138 / JCM 3761 / NBRC 0622 / NRRL Y-65) GN=ACT1 PE=3 SV=1;sp|P60010|ACT_YEAST Actin OS=Saccharomyces cerevisiae (stra	1.31495	other
19.7581	22.2257	20.3949	23.1681	24.3183	22.8391	0.0485141	23.4418	20.7929	2.6489		sp|P25631|YCU1_YEAST Ankyrin repeat-containing protein YCR051W OS=Saccharomyces cerevisiae (strain ATCC 204508 / S288c) GN=YCR051W PE=1 SV=1	1.31413	other
21.6273	22.6433	22.6994	23.6535	23.8481	23.2382	0.049256	23.5799	22.3233	1.25662		sp|Q12204|YOR22_YEAST Probable phospholipase YOR022C, mitochondrial OS=Saccharomyces cerevisiae (strain ATCC 204508 / S288c) GN=YOR022C PE=1 SV=1	1.30754	other
26.6562	24.5218	25.8319	28.029	28.3997	27.2916	0.0492952	27.9067	25.67	2.23678	RKR1	sp|Q04781|LTN1_YEAST E3 ubiquitin-protein ligase listerin OS=Saccharomyces cerevisiae (strain ATCC 204508 / S288c) GN=RKR1 PE=1 SV=1	1.3072	other
25.8834	25.9507	26.5683	27.7286	27.307	26.6674	0.0495619	27.2343	26.1341	1.10017	ARX1	sp|Q03862|ARX1_YEAST Probable metalloprotease ARX1 OS=Saccharomyces cerevisiae (strain ATCC 204508 / S288c) GN=ARX1 PE=1 SV=1	1.30485	other
30.2784	30.8587	31.1186	31.7755	31.4664	31.7762	0.0497649	31.6727	30.7519	0.920767	CHC1	sp|P22137|CLH_YEAST Clathrin heavy chain OS=Saccharomyces cerevisiae (strain ATCC 204508 / S288c) GN=CHC1 PE=1 SV=1	1.30308	other
28.9265	28.7555	27.5279	30.3036	30.5688	29.2772	0.0501782	30.0499	28.4033	1.64654	RPS20	sp|P38701|RS20_YEAST 40S ribosomal protein S20 OS=Saccharomyces cerevisiae (strain ATCC 204508 / S288c) GN=RPS20 PE=1 SV=3	1.29948	other
30.4394	31.17	31.1524	32.5973	32.4243	31.4674	0.0503774	32.163	30.9206	1.24244	URA2	sp|P07259|PYR1_YEAST Protein URA2 OS=Saccharomyces cerevisiae (strain ATCC 204508 / S288c) GN=URA2 PE=1 SV=5	1.29776	other
23.839	24.6905	25.8598	27.1115	27.4031	27.1746	0.0504626	27.2297	24.7964	2.43331	COQ1	sp|P18900|COQ1_YEAST Hexaprenyl pyrophosphate synthase, mitochondrial OS=Saccharomyces cerevisiae (strain ATCC 204508 / S288c) GN=COQ1 PE=1 SV=1	1.29703	other
26.5774	26.9371	27.1086	28.6902	28.4795	27.495	0.0508979	28.2216	26.8744	1.34721	NOP13	sp|P53883|NOP13_YEAST Nucleolar protein 13 OS=Saccharomyces cerevisiae (strain ATCC 204508 / S288c) GN=NOP13 PE=1 SV=2	1.2933	other
31.1096	30.0029	30.3856	28.729	29.3714	29.747	0.0509998	29.2824	30.4994	-1.21691	APE1	sp|P14904|AMPL_YEAST Vacuolar aminopeptidase 1 OS=Saccharomyces cerevisiae (strain ATCC 204508 / S288c) GN=APE1 PE=1 SV=2	1.29243	other
33.0003	31.7173	30.1518	35.1575	34.6479	35.0812	0.0512195	34.9622	31.6232	3.339	GET4	sp|Q12125|GET4_YEAST Golgi to ER traffic protein 4 OS=Saccharomyces cerevisiae (strain ATCC 204508 / S288c) GN=GET4 PE=1 SV=1	1.29057	other
21.0228	22.0805	22.4047	23.3314	23.1389	23.6761	0.0516517	23.3821	21.836	1.54613	ZRT3	sp|P34240|ZRT3_YEAST Zinc-regulated transporter 3 OS=Saccharomyces cerevisiae (strain ATCC 204508 / S288c) GN=ZRT3 PE=1 SV=2	1.28692	other
26.0774	24.6481	26.6089	28.8673	29.8084	27.09	0.0517046	28.5886	25.7781	2.81046	GGA2	sp|P38817|GGA2_YEAST ADP-ribosylation factor-binding protein GGA2 OS=Saccharomyces cerevisiae (strain ATCC 204508 / S288c) GN=GGA2 PE=1 SV=1	1.28647	other
21.4387	21.5929	23.3151	24.9368	25.6925	23.335	0.0518723	24.6548	22.1156	2.53921	GDE1	sp|Q02979|GDE1_YEAST Glycerophosphocholine phosphodiesterase GDE1 OS=Saccharomyces cerevisiae (strain ATCC 204508 / S288c) GN=GDE1 PE=1 SV=1	1.28506	other
24.0031	19.2068	21.208	27.5868	26.5966	26.1149	0.0519882	26.7661	21.4726	5.29349	DPB4	sp|Q04603|DPB4_YEAST DNA polymerase epsilon subunit D OS=Saccharomyces cerevisiae (strain ATCC 204508 / S288c) GN=DPB4 PE=1 SV=1	1.2841	other
20.8911	22.134	20.8721	23.5037	24.4354	22.3295	0.05233	23.4229	21.2991	2.12384	MSH6	sp|Q03834|MSH6_YEAST DNA mismatch repair protein MSH6 OS=Saccharomyces cerevisiae (strain ATCC 204508 / S288c) GN=MSH6 PE=1 SV=1	1.28125	other
22.693	20.8314	21.9946	23.831	24.3301	23.0399	0.0523321	23.7337	21.8397	1.89402	TMA20	sp|P89886|TMA20_YEAST Translation machinery-associated protein 20 OS=Saccharomyces cerevisiae (strain ATCC 204508 / S288c) GN=TMA20 PE=1 SV=1	1.28123	other
27.9197	27.8332	27.7088	27.2182	26.9594	27.515	0.0524069	27.2309	27.8206	-0.58973	NUP57	sp|P48837|NUP57_YEAST Nucleoporin NUP57 OS=Saccharomyces cerevisiae (strain ATCC 204508 / S288c) GN=NUP57 PE=1 SV=1	1.28061	other
21.5499	22.2353	19.6495	24.3352	24.2072	23.3761	0.0526032	23.9728	21.1449	2.82792	THP3	sp|Q12049|THP3_YEAST Protein THP3 OS=Saccharomyces cerevisiae (strain ATCC 204508 / S288c) GN=THP3 PE=1 SV=1	1.27899	other
25.5445	25.4509	25.0762	22.3085	23.0283	24.2258	0.0527703	23.1875	25.3572	-2.16963	FRS2	sp|P15625|SYFA_YEAST Phenylalanine--tRNA ligase alpha subunit OS=Saccharomyces cerevisiae (strain ATCC 204508 / S288c) GN=FRS2 PE=1 SV=3	1.27761	other
24.9372	25.9378	25.4488	26.5985	26.3867	26.6558	0.0528307	26.547	25.4413	1.10571	HXT2	sp|P23585|HXT2_YEAST High-affinity glucose transporter HXT2 OS=Saccharomyces cerevisiae (strain ATCC 204508 / S288c) GN=HXT2 PE=1 SV=1	1.27711	other
31.615	31.1296	30.741	32.4468	31.9598	31.7697	0.0529359	32.0588	31.1619	0.896897	RFS1	sp|P38234|RFS1_YEAST Protein RFS1 OS=Saccharomyces cerevisiae (strain ATCC 204508 / S288c) GN=RFS1 PE=1 SV=1	1.27625	other
24.7486	24.7245	23.4043	27.0234	27.4921	25.2968	0.0530069	26.6041	24.2925	2.31162	RET3	sp|P53600|COPZ_YEAST Coatomer subunit zeta OS=Saccharomyces cerevisiae (strain ATCC 204508 / S288c) GN=RET3 PE=1 SV=1	1.27567	other
21.5531	19.6362	21.7345	22.2284	24.2598	23.979	0.0531455	23.4891	20.9746	2.51451	SPC19	sp|Q03954|SPC19_YEAST DASH complex subunit SPC19 OS=Saccharomyces cerevisiae (strain ATCC 204508 / S288c) GN=SPC19 PE=1 SV=1	1.27453	other
28.0441	28.2063	28.1683	28.8077	29.1141	28.5071	0.0531458	28.8097	28.1396	0.670066	PRP43	sp|P53131|PRP43_YEAST Pre-mRNA-splicing factor ATP-dependent RNA helicase PRP43 OS=Saccharomyces cerevisiae (strain ATCC 204508 / S288c) GN=PRP43 PE=1 SV=1	1.27453	other
23.2676	23.7484	24.1054	26.1646	25.5162	24.5066	0.0533367	25.3958	23.7071	1.68865	CTR1	sp|P49573|CTR1_YEAST Copper transport protein CTR1 OS=Saccharomyces cerevisiae (strain ATCC 204508 / S288c) GN=CTR1 PE=1 SV=1	1.27297	other
21.3251	21.3998	20.3791	24.2004	24.597	22.2061	0.0533423	23.6678	21.0347	2.63315	RRP40	sp|Q08285|RRP40_YEAST Exosome complex component RRP40 OS=Saccharomyces cerevisiae (strain ATCC 204508 / S288c) GN=RRP40 PE=1 SV=2	1.27293	other
20.5096	21.4682	22.3371	24.7682	24.9002	22.5493	0.0537078	24.0726	21.4383	2.63428	VIP1	sp|Q06685|VIP1_YEAST Inositol hexakisphosphate and diphosphoinositol-pentakisphosphate kinase OS=Saccharomyces cerevisiae (strain ATCC 204508 / S288c) GN=VIP1 PE=1 SV=1	1.26996	other
28.2859	28.6178	28.2152	29.9588	30.0997	28.9727	0.053816	29.6771	28.373	1.30412	NAB3	sp|P38996|NAB3_YEAST Nuclear polyadenylated RNA-binding protein 3 OS=Saccharomyces cerevisiae (strain ATCC 204508 / S288c) GN=NAB3 PE=1 SV=1	1.26909	other
24.1684	24.6982	24.6553	25.6164	26.1785	25.0643	0.0542391	25.6197	24.5073	1.11243	YLR422W	sp|Q06409|YL422_YEAST DOCK-like protein YLR422W OS=Saccharomyces cerevisiae (strain ATCC 204508 / S288c) GN=YLR422W PE=1 SV=1	1.26569	other
20.901	21.026	19.1661	22.4782	24.3003	21.9398	0.05444	22.9061	20.3644	2.54173	HSE1	sp|P38753|HSE1_YEAST Class E vacuolar protein-sorting machinery protein HSE1 OS=Saccharomyces cerevisiae (strain ATCC 204508 / S288c) GN=HSE1 PE=1 SV=1	1.26408	other
28.8308	28.8353	28.8658	30.0583	31.0101	29.8494	0.0547078	30.3059	28.844	1.46195	SEC31	sp|P38968|SEC31_YEAST Protein transport protein SEC31 OS=Saccharomyces cerevisiae (strain ATCC 204508 / S288c) GN=SEC31 PE=1 SV=3	1.26195	other
27.9143	28.4691	28.8192	29.5416	29.2996	29.2649	0.054979	29.3687	28.4009	0.967835	EMP47	sp|P43555|EMP47_YEAST Protein EMP47 OS=Saccharomyces cerevisiae (strain ATCC 204508 / S288c) GN=EMP47 PE=1 SV=1	1.2598	other
27.867	28.1595	26.5634	29.6373	29.268	29.1049	0.0551944	29.3367	27.53	1.80674	YPT52	sp|P36018|YPT52_YEAST GTP-binding protein YPT52 OS=Saccharomyces cerevisiae (strain ATCC 204508 / S288c) GN=YPT52 PE=1 SV=1	1.2581	other
26.8051	25.9573	25.2567	27.7341	28.6825	26.9738	0.0555183	27.7968	26.0064	1.79041	UBP3	sp|Q01477|UBP3_YEAST Ubiquitin carboxyl-terminal hydrolase 3 OS=Saccharomyces cerevisiae (strain ATCC 204508 / S288c) GN=UBP3 PE=1 SV=1	1.25556	other
22.14	21.964	20.8172	23.6377	22.4269	24.071	0.0556846	23.3785	21.6404	1.73814	VOA1	sp|P53262|VOA1_YEAST V0 assembly protein 1 OS=Saccharomyces cerevisiae (strain ATCC 204508 / S288c) GN=VOA1 PE=1 SV=1	1.25426	other
25.749	25.7081	24.6146	26.9214	26.705	26.2501	0.0558703	26.6255	25.3572	1.2683	CDC36	sp|P06100|NOT2_YEAST General negative regulator of transcription subunit 2 OS=Saccharomyces cerevisiae (strain ATCC 204508 / S288c) GN=CDC36 PE=1 SV=1	1.25282	other
21.7053	21.7624	24.2025	25.6381	26.602	24.151	0.0570185	25.4637	22.5567	2.90695	SEC18	sp|P18759|SEC18_YEAST Vesicular-fusion protein SEC18 OS=Saccharomyces cerevisiae (strain ATCC 204508 / S288c) GN=SEC18 PE=1 SV=2	1.24398	other
20.1974	21.9527	22.6818	25.6633	24.369	23.0984	0.0571421	24.3769	21.6106	2.76625	RSM7	sp|P47150|RT07_YEAST 37S ribosomal protein S7, mitochondrial OS=Saccharomyces cerevisiae (strain ATCC 204508 / S288c) GN=RSM7 PE=1 SV=1	1.24304	other
22.944	24.4516	21.5156	26.6337	25.7981	25.0803	0.05721	25.8373	22.9704	2.86697	CDC37	sp|P06101|CDC37_YEAST Hsp90 co-chaperone Cdc37 OS=Saccharomyces cerevisiae (strain ATCC 204508 / S288c) GN=CDC37 PE=1 SV=2	1.24253	other
20.0368	19.1579	21.1608	22.2404	21.9684	22.5401	0.057286	22.2496	20.1185	2.13112	SCY_4679	sp|P53925|YNL5_YEAST Uncharacterized vacuolar membrane protein YNL115C OS=Saccharomyces cerevisiae (strain ATCC 204508 / S288c) GN=YNL115C PE=1 SV=1;sp|A6ZRW8|YNL5_YEAS7 Uncharacterized vacuolar membrane protein SCY_4679 OS=Saccharomyces cerevisiae (strain	1.24195	other
24.1219	24.2045	25.0914	26.0082	25.088	26.4574	0.0573074	25.8512	24.4726	1.3786	YPT6	sp|Q99260|YPT6_YEAST GTP-binding protein YPT6 OS=Saccharomyces cerevisiae (strain ATCC 204508 / S288c) GN=YPT6 PE=1 SV=1	1.24179	other
25.2404	25.3986	25.7514	27.176	28.0709	26.3953	0.0578046	27.2141	25.4635	1.75062	SUB2	sp|Q07478|SUB2_YEAST ATP-dependent RNA helicase SUB2 OS=Saccharomyces cerevisiae (strain ATCC 204508 / S288c) GN=SUB2 PE=1 SV=1;sp|A6ZXP4|SUB2_YEAS7 ATP-dependent RNA helicase SUB2 OS=Saccharomyces cerevisiae (strain YJM789) GN=SUB2 PE=3 SV=1;sp|Q6FL17|SUB	1.23804	other
20.8852	23.4663	20.8303	25.3079	25.1112	24.9254	0.057887	25.1148	21.7273	3.38758	SEC3	sp|P33332|SEC3_YEAST Exocyst complex component SEC3 OS=Saccharomyces cerevisiae (strain ATCC 204508 / S288c) GN=SEC3 PE=1 SV=1	1.23742	other
23.3514	20.8594	21.3115	24.6537	24.9493	23.7269	0.0580751	24.4433	21.8407	2.60255	RSA4	sp|P25382|NLE1_YEAST Ribosome assembly protein 4 OS=Saccharomyces cerevisiae (strain ATCC 204508 / S288c) GN=RSA4 PE=1 SV=3	1.23601	other
27.62	27.9286	27.3365	28.9637	28.4788	28.0595	0.0581648	28.5007	27.6284	0.872293	AYR1	sp|P40471|AYR1_YEAST NADPH-dependent 1-acyldihydroxyacetone phosphate reductase OS=Saccharomyces cerevisiae (strain ATCC 204508 / S288c) GN=AYR1 PE=1 SV=1	1.23534	other
23.59	25.0029	25.4108	26.5939	27.7638	25.8408	0.0583094	26.7329	24.6679	2.06495	OLA1	sp|P38219|OLA1_YEAST Obg-like ATPase 1 OS=Saccharomyces cerevisiae (strain ATCC 204508 / S288c) GN=OLA1 PE=1 SV=1	1.23426	other
26.4708	24.8478	26.8276	28.1056	28.6074	28.1759	0.0583135	28.2963	26.0487	2.24756	RRS1	sp|Q08746|RRS1_YEAST Regulator of ribosome biosynthesis OS=Saccharomyces cerevisiae (strain ATCC 204508 / S288c) GN=RRS1 PE=1 SV=1	1.23423	other
23.4232	22.782	24.5774	26.3847	25.3202	24.7224	0.0586048	25.4758	23.5942	1.88158	MNN1	sp|P39106|MNN1_YEAST Alpha-1,3-mannosyltransferase MNN1 OS=Saccharomyces cerevisiae (strain ATCC 204508 / S288c) GN=MNN1 PE=1 SV=1	1.23207	other
22.849	21.996	22.7561	24.4176	24.0731	23.0897	0.0587213	23.8601	22.5337	1.32643	CAC2	sp|Q04199|CAC2_YEAST Chromatin assembly factor 1 subunit p60 OS=Saccharomyces cerevisiae (strain ATCC 204508 / S288c) GN=CAC2 PE=1 SV=1	1.2312	other
22.0424	24.5212	22.9041	26.1799	25.7319	25.4757	0.0587682	25.7958	23.1559	2.63993	EPS1	sp|P40557|EPS1_YEAST ER-retained PMA1-suppressing protein 1 OS=Saccharomyces cerevisiae (strain ATCC 204508 / S288c) GN=EPS1 PE=1 SV=1	1.23086	other
25.6054	23.7697	24.5303	25.7848	27.0794	26.3745	0.0589787	26.4129	24.6351	1.77775	TRP2	sp|P00899|TRPE_YEAST Anthranilate synthase component 1 OS=Saccharomyces cerevisiae (strain ATCC 204508 / S288c) GN=TRP2 PE=1 SV=4	1.2293	other
29.3566	28.2776	28.8957	31.0341	31.8251	29.7443	0.0593605	30.8678	28.8433	2.02457	VMA4	sp|P22203|VATE_YEAST V-type proton ATPase subunit E OS=Saccharomyces cerevisiae (strain ATCC 204508 / S288c) GN=VMA4 PE=1 SV=4	1.2265	other
25.9708	24.8778	25.5861	27.9646	26.7788	26.3948	0.0594044	27.0461	25.4782	1.56785	KAP120	sp|Q02932|KA120_YEAST Importin beta-like protein KAP120 OS=Saccharomyces cerevisiae (strain ATCC 204508 / S288c) GN=KAP120 PE=1 SV=1	1.22618	other
21.3825	20.3303	21.5165	23.3414	22.1786	22.0623	0.0594225	22.5274	21.0764	1.45097	FKH1	sp|P40466|FKH1_YEAST Fork head protein homolog 1 OS=Saccharomyces cerevisiae (strain ATCC 204508 / S288c) GN=FKH1 PE=1 SV=1	1.22605	other
31.7956	31.1519	30.9818	32.457	32.0344	31.9024	0.0595212	32.1313	31.3097	0.821565	GPM1	sp|P00950|PMG1_YEAST Phosphoglycerate mutase 1 OS=Saccharomyces cerevisiae (strain ATCC 204508 / S288c) GN=GPM1 PE=1 SV=3	1.22533	other
22.4957	21.1904	23.8915	25.5267	25.6073	25.0312	0.0602538	25.3884	22.5259	2.86258	MRPS35	sp|P53292|RT35_YEAST 37S ribosomal protein S35, mitochondrial OS=Saccharomyces cerevisiae (strain ATCC 204508 / S288c) GN=MRPS35 PE=1 SV=1	1.22002	other
28.1724	29.4569	28.442	31.0089	30.054	29.5386	0.0608786	30.2005	28.6905	1.51006	RPL8B	sp|P29453|RL8B_YEAST 60S ribosomal protein L8-B OS=Saccharomyces cerevisiae (strain ATCC 204508 / S288c) GN=RPL8B PE=1 SV=3	1.21554	other
24.0825	24.1331	23.3431	25.2081	25.6502	24.3784	0.0609369	25.0789	23.8529	1.22595	GUK1	sp|P15454|KGUA_YEAST Guanylate kinase OS=Saccharomyces cerevisiae (strain ATCC 204508 / S288c) GN=GUK1 PE=1 SV=2	1.21512	other
24.1969	25.9807	26.1359	28.0278	28.4888	26.5035	0.0609658	27.6733	25.4378	2.23551	SPT6	sp|P23615|SPT6_YEAST Transcription elongation factor SPT6 OS=Saccharomyces cerevisiae (strain ATCC 204508 / S288c) GN=SPT6 PE=1 SV=1	1.21491	other
22.0797	22.6358	22.1902	25.118	23.8604	23.374	0.0612632	24.1175	22.3019	1.81556	YPS7	sp|Q06325|YPS7_YEAST Aspartic proteinase yapsin-7 OS=Saccharomyces cerevisiae (strain ATCC 204508 / S288c) GN=YPS7 PE=1 SV=1	1.2128	other
26.7747	27.8619	27.0408	29.2985	29.0923	27.8252	0.0617292	28.7387	27.2258	1.51286	RPL14A	sp|P36105|RL14A_YEAST 60S ribosomal protein L14-A OS=Saccharomyces cerevisiae (strain ATCC 204508 / S288c) GN=RPL14A PE=1 SV=1	1.20951	other
22.1501	22.9691	20.5363	24.581	24.6868	24.1355	0.0618508	24.4678	21.8852	2.5826		sp|Q03649|YM60_YEAST Putative esterase YMR210W OS=Saccharomyces cerevisiae (strain ATCC 204508 / S288c) GN=YMR210W PE=1 SV=1	1.20865	other
20.5321	21.5896	22.8765	23.3511	24.2314	24.2163	0.0620958	23.9329	21.666	2.26689	SET3	sp|P36124|SET3_YEAST SET domain-containing protein 3 OS=Saccharomyces cerevisiae (strain ATCC 204508 / S288c) GN=SET3 PE=1 SV=1	1.20694	other
24.8284	25.7236	25.7655	26.3897	26.2913	26.7106	0.0623996	26.4639	25.4391	1.02471	TAT1	sp|P38085|TAT1_YEAST Valine/tyrosine/tryptophan amino-acid permease 1 OS=Saccharomyces cerevisiae (strain ATCC 204508 / S288c) GN=TAT1 PE=1 SV=1	1.20482	other
23.2235	22.9652	23.2808	24.4023	25.6168	24.2112	0.0629105	24.7434	23.1565	1.58693	YKL023W	sp|P36103|YKC3_YEAST Uncharacterized protein YKL023W OS=Saccharomyces cerevisiae (strain ATCC 204508 / S288c) GN=YKL023W PE=1 SV=2	1.20128	other
24.208	23.7066	23.4466	23.1144	22.9849	22.9035	0.0631723	23.0009	23.7871	-0.786146	GPX2	sp|P38143|GPX2_YEAST Glutathione peroxidase-like peroxiredoxin 2 OS=Saccharomyces cerevisiae (strain ATCC 204508 / S288c) GN=GPX2 PE=1 SV=1	1.19947	other
31.8663	31.7977	31.6246	32.0772	32.6707	32.2796	0.0635035	32.3425	31.7628	0.579663	SEC16	sp|P48415|SEC16_YEAST COPII coat assembly protein SEC16 OS=Saccharomyces cerevisiae (strain ATCC 204508 / S288c) GN=SEC16 PE=1 SV=2	1.1972	other
26.1878	25.0947	25.3733	26.7037	27.4283	26.2123	0.0635603	26.7815	25.5519	1.22951	STE23	sp|Q06010|STE23_YEAST A-factor-processing enzyme OS=Saccharomyces cerevisiae (strain ATCC 204508 / S288c) GN=STE23 PE=1 SV=2	1.19681	other
26.2177	26.5908	26.7452	27.9646	27.9196	26.9421	0.0637141	27.6088	26.5179	1.09087	RSC2	sp|Q06488|RSC2_YEAST Chromatin structure-remodeling complex subunit RSC2 OS=Saccharomyces cerevisiae (strain ATCC 204508 / S288c) GN=RSC2 PE=1 SV=1	1.19576	other
26.3167	27.022	25.1553	28.6608	28.6733	27.0331	0.0638001	28.1224	26.1646	1.95778	RPN5	sp|Q12250|RPN5_YEAST 26S proteasome regulatory subunit RPN5 OS=Saccharomyces cerevisiae (strain ATCC 204508 / S288c) GN=RPN5 PE=1 SV=3	1.19518	other
26.0459	27.6893	27.7484	29.5184	29.0904	28.2591	0.064066	28.956	27.1612	1.79479	EHT1	sp|P38295|MCFS2_YEAST Medium-chain fatty acid ethyl ester synthase/esterase 2 OS=Saccharomyces cerevisiae (strain ATCC 204508 / S288c) GN=EHT1 PE=1 SV=1	1.19337	other
23.0424	21.3476	24.0802	25.9207	26.2191	24.2021	0.0641883	25.4473	22.8234	2.62388	MOT2	sp|P34909|NOT4_YEAST General negative regulator of transcription subunit 4 OS=Saccharomyces cerevisiae (strain ATCC 204508 / S288c) GN=MOT2 PE=1 SV=1	1.19254	other
25.8286	25.5817	25.5677	26.0746	26.0371	25.7947	0.0642298	25.9688	25.6593	0.30944	VPS30	sp|Q02948|BECN1_YEAST Vacuolar protein sorting-associated protein 30 OS=Saccharomyces cerevisiae (strain ATCC 204508 / S288c) GN=VPS30 PE=1 SV=1	1.19226	other
26.1003	25.7318	25.3339	26.2358	27.3897	26.7551	0.0643484	26.7935	25.722	1.07154	BOS1	sp|P25385|BOS1_YEAST Protein transport protein BOS1 OS=Saccharomyces cerevisiae (strain ATCC 204508 / S288c) GN=BOS1 PE=1 SV=1	1.19146	other
26.8141	25.2186	27.9971	29.9073	29.3503	28.8923	0.0643909	29.3833	26.6766	2.70669	TIF6	sp|Q12522|IF6_YEAST Eukaryotic translation initiation factor 6 OS=Saccharomyces cerevisiae (strain ATCC 204508 / S288c) GN=TIF6 PE=1 SV=1	1.19118	other
23.6333	25.349	23.8931	26.7872	25.9954	25.345	0.064596	26.0425	24.2918	1.75071	RNA1	sp|P11745|RNA1_YEAST Ran GTPase-activating protein 1 OS=Saccharomyces cerevisiae (strain ATCC 204508 / S288c) GN=RNA1 PE=1 SV=2	1.18979	other
22.3797	23.3196	23.2877	23.6475	24.277	24.016	0.0647615	23.9801	22.9957	0.984446	MCM5	sp|P29496|MCM5_YEAST Minichromosome maintenance protein 5 OS=Saccharomyces cerevisiae (strain ATCC 204508 / S288c) GN=MCM5 PE=1 SV=1	1.18868	other
26.2341	22.8242	25.1061	28.4748	28.349	28.5095	0.06519	28.4444	24.7215	3.72295	ALO1	sp|P54783|ALO_YEAST D-arabinono-1,4-lactone oxidase OS=Saccharomyces cerevisiae (strain ATCC 204508 / S288c) GN=ALO1 PE=1 SV=1	1.18582	other
20.654	21.2161	20.1517	23.4978	24.8344	21.9667	0.0653774	23.4329	20.6739	2.75901	CTF4	sp|Q01454|CTF4_YEAST DNA polymerase alpha-binding protein OS=Saccharomyces cerevisiae (strain ATCC 204508 / S288c) GN=CTF4 PE=1 SV=2	1.18457	other
29.8596	30.6545	30.0291	31.2107	31.6741	30.6307	0.0654076	31.1718	30.1811	0.990749	RPL11B;RPL11A	sp|Q3E757|RL11B_YEAST 60S ribosomal protein L11-B OS=Saccharomyces cerevisiae (strain ATCC 204508 / S288c) GN=RPL11B PE=1 SV=3;sp|P0C0W9|RL11A_YEAST 60S ribosomal protein L11-A OS=Saccharomyces cerevisiae (strain ATCC 204508 / S288c) GN=RPL11A PE=1 SV=2	1.18437	other
20.2973	21.8304	21.994	23.3777	23.4148	22.9975	0.0654299	23.2633	21.3739	1.88944	GEA1	sp|P47102|GEA1_YEAST ARF guanine-nucleotide exchange factor 1 OS=Saccharomyces cerevisiae (strain ATCC 204508 / S288c) GN=GEA1 PE=1 SV=1	1.18422	other
32.2095	33.2225	33.0493	34.0913	33.8263	33.5906	0.0659991	33.836	32.8271	1.00896	CDC48	sp|P25694|CDC48_YEAST Cell division control protein 48 OS=Saccharomyces cerevisiae (strain ATCC 204508 / S288c) GN=CDC48 PE=1 SV=3	1.18046	other
26.767	25.9452	26.1714	28.1303	27.3707	26.8723	0.0660723	27.4578	26.2945	1.16321	SKI3	sp|P17883|SKI3_YEAST Superkiller protein 3 OS=Saccharomyces cerevisiae (strain ATCC 204508 / S288c) GN=SKI3 PE=1 SV=2	1.17998	other
25.8335	23.2562	24.6104	27.034	27.6061	26.1282	0.0663273	26.9228	24.5667	2.35605	RPT2	sp|P40327|PRS4_YEAST 26S proteasome regulatory subunit 4 homolog OS=Saccharomyces cerevisiae (strain ATCC 204508 / S288c) GN=RPT2 PE=1 SV=3	1.17831	other
25.373	22.8072	24.2407	25.6704	26.9893	26.8112	0.0665269	26.4903	24.1403	2.35003	SHP1	sp|P34223|UBX1_YEAST UBX domain-containing protein 1 OS=Saccharomyces cerevisiae (strain ATCC 204508 / S288c) GN=SHP1 PE=1 SV=1	1.177	other
22.9524	21.666	21.4234	24.4048	23.992	22.7712	0.0665341	23.7227	22.0139	1.70877	YJU2	sp|P28320|CWC16_YEAST Protein CWC16 OS=Saccharomyces cerevisiae (strain ATCC 204508 / S288c) GN=YJU2 PE=1 SV=1	1.17696	other
25.2664	26.1712	26.051	27.0579	26.599	26.52	0.0665975	26.7256	25.8295	0.896095	APL5	sp|Q08951|AP3D_YEAST AP-3 complex subunit delta OS=Saccharomyces cerevisiae (strain ATCC 204508 / S288c) GN=APL5 PE=1 SV=1	1.17654	other
24.3397	23.858	23.9785	24.8504	24.5243	25.4819	0.066654	24.9522	24.0588	0.893419	NUP170	sp|P38181|NU170_YEAST Nucleoporin NUP170 OS=Saccharomyces cerevisiae (strain ATCC 204508 / S288c) GN=NUP170 PE=1 SV=1	1.17617	other
28.1686	28.6941	28.8565	29.5999	29.4492	28.9001	0.066712	29.3164	28.5731	0.743331	NOC2	sp|P39744|NOC2_YEAST Nucleolar complex protein 2 OS=Saccharomyces cerevisiae (strain ATCC 204508 / S288c) GN=NOC2 PE=1 SV=2	1.1758	other
20.7756	22.7039	20.6156	22.9971	24.4906	23.0462	0.0667423	23.5113	21.365	2.14628	KAP104	sp|P38217|IMB2_YEAST Importin subunit beta-2 OS=Saccharomyces cerevisiae (strain ATCC 204508 / S288c) GN=KAP104 PE=1 SV=1	1.1756	other
26.6827	26.806	27.4402	28.0119	27.8608	27.3668	0.0670853	27.7465	26.9763	0.770171	MAK11	sp|P20484|MAK11_YEAST Protein MAK11 OS=Saccharomyces cerevisiae (strain ATCC 204508 / S288c) GN=MAK11 PE=1 SV=2	1.17337	other
26.2021	25.472	25.5686	26.6146	26.5764	26.5471	0.067112	26.5794	25.7476	0.831799	FAR11	sp|P53917|FAR11_YEAST Factor arrest protein 11 OS=Saccharomyces cerevisiae (strain ATCC 204508 / S288c) GN=FAR11 PE=1 SV=1	1.1732	other
30.3206	31.021	30.5272	32.0049	32.0777	31.0169	0.0671409	31.6998	30.6229	1.07694	RPL9A	sp|P05738|RL9A_YEAST 60S ribosomal protein L9-A OS=Saccharomyces cerevisiae (strain ATCC 204508 / S288c) GN=RPL9A PE=1 SV=2	1.17301	other
20.8712	22.4971	23.2595	25.3392	24.2994	23.675	0.0673561	24.4378	22.2093	2.22856	TAF1	sp|P46677|TAF1_YEAST Transcription initiation factor TFIID subunit 1 OS=Saccharomyces cerevisiae (strain ATCC 204508 / S288c) GN=TAF1 PE=1 SV=1	1.17162	other
20.4444	20.4172	21.5892	22.1706	22.026	22.3044	0.0673857	22.167	20.8169	1.35008	OST2	sp|P46964|OST2_YEAST Dolichyl-diphosphooligosaccharide--protein glycosyltransferase subunit OST2 OS=Saccharomyces cerevisiae (strain ATCC 204508 / S288c) GN=OST2 PE=1 SV=3	1.17143	other
26.3459	25.1866	25.5707	26.8731	27.0244	26.4411	0.0674565	26.7795	25.701	1.07851	TUB2	sp|P02557|TBB_YEAST Tubulin beta chain OS=Saccharomyces cerevisiae (strain ATCC 204508 / S288c) GN=TUB2 PE=1 SV=2	1.17098	other
21.5062	19.9573	19.5102	24.0871	25.0596	21.5845	0.0674723	23.5771	20.3246	3.25251	RFC4	sp|P40339|RFC4_YEAST Replication factor C subunit 4 OS=Saccharomyces cerevisiae (strain ATCC 204508 / S288c) GN=RFC4 PE=1 SV=1	1.17087	other
27.2162	27.439	26.3521	28.5992	28.092	27.6092	0.0675453	28.1002	27.0025	1.0977	PEP1	sp|P32319|VPS10_YEAST Vacuolar protein sorting/targeting protein VPS10 OS=Saccharomyces cerevisiae (strain ATCC 204508 / S288c) GN=PEP1 PE=1 SV=1;sp|A6ZKT1|VPS10_YEAS7 Vacuolar protein sorting/targeting protein PEP1 OS=Saccharomyces cerevisiae (strain YJM7	1.1704	other
23.3373	22.5582	23.4515	23.7899	25.4806	24.674	0.067697	24.6482	23.1156	1.53255	HRB1	sp|P38922|HRB1_YEAST Protein HRB1 OS=Saccharomyces cerevisiae (strain ATCC 204508 / S288c) GN=HRB1 PE=1 SV=2	1.16943	other
20.6232	22.1468	23.1755	24.7664	24.0949	24.6344	0.067721	24.4986	21.9818	2.51676	REF2	sp|P42073|REF2_YEAST RNA end formation protein 2 OS=Saccharomyces cerevisiae (strain ATCC 204508 / S288c) GN=REF2 PE=1 SV=2	1.16928	other
30.3141	31.3072	31.0454	32.6517	32.6834	31.3849	0.0677516	32.24	30.8889	1.35112	SSE1	sp|P32589|HSP7F_YEAST Heat shock protein homolog SSE1 OS=Saccharomyces cerevisiae (strain ATCC 204508 / S288c) GN=SSE1 PE=1 SV=4	1.16908	other
26.8125	26.9893	26.3121	27.4907	27.354	27.394	0.0678932	27.4129	26.7047	0.708237	NOP6	sp|Q07623|NOP6_YEAST Nucleolar protein 6 OS=Saccharomyces cerevisiae (strain ATCC 204508 / S288c) GN=NOP6 PE=1 SV=1	1.16817	other
28.1106	27.6357	28.3513	28.7486	28.8456	28.7134	0.0680239	28.7692	28.0325	0.736667	GRH1	sp|Q04410|GRH1_YEAST GRASP65 homolog protein 1 OS=Saccharomyces cerevisiae (strain ATCC 204508 / S288c) GN=GRH1 PE=1 SV=1	1.16734	other
28.3072	28.4097	28.4088	26.7064	27.5546	27.6472	0.0680653	27.3027	28.3752	-1.07249	MIA40	sp|P36046|MIA40_YEAST Mitochondrial intermembrane space import and assembly protein 40 OS=Saccharomyces cerevisiae (strain ATCC 204508 / S288c) GN=MIA40 PE=1 SV=2	1.16707	other
21.4112	23.4966	23.862	26.1516	27.3028	24.2069	0.0680802	25.8871	22.9232	2.96384	ECM32	sp|P32644|ECM32_YEAST Putative ATP-dependent RNA helicase ECM32 OS=Saccharomyces cerevisiae (strain ATCC 204508 / S288c) GN=ECM32 PE=1 SV=1	1.16698	other
21.2018	22.4977	21.2644	24.455	23.6862	22.4267	0.0682993	23.5226	21.6546	1.86802	PEF1	sp|P53238|PEF1_YEAST Peflin OS=Saccharomyces cerevisiae (strain ATCC 204508 / S288c) GN=PEF1 PE=1 SV=2	1.16558	other
22.0466	24.3059	23.3865	26.7363	26.4791	24.2473	0.0683971	25.8209	23.2463	2.57457	HOC1	sp|P47124|HOC1_YEAST Putative glycosyltransferase HOC1 OS=Saccharomyces cerevisiae (strain ATCC 204508 / S288c) GN=HOC1 PE=1 SV=3	1.16496	other
19.8654	21.7997	23.469	25.1306	25.8414	23.9596	0.0684799	24.9772	21.7114	3.26583	CDC73	sp|Q06697|CDC73_YEAST Cell division control protein 73 OS=Saccharomyces cerevisiae (strain ATCC 204508 / S288c) GN=CDC73 PE=1 SV=1	1.16444	other
26.1661	27.063	27.5317	29.0609	29.0331	27.5327	0.0687861	28.5422	26.9203	1.62192	RLP7	sp|P40693|RLP7_YEAST Ribosome biogenesis protein RLP7 OS=Saccharomyces cerevisiae (strain ATCC 204508 / S288c) GN=RLP7 PE=1 SV=1	1.1625	other
32.4378	31.9567	32.1111	32.8831	32.4173	32.6546	0.068985	32.6517	32.1685	0.483114	YDJ1	sp|P25491|MAS5_YEAST Mitochondrial protein import protein MAS5 OS=Saccharomyces cerevisiae (strain ATCC 204508 / S288c) GN=YDJ1 PE=1 SV=1	1.16125	other
23.0783	19.5347	20.9374	25.629	24.5014	23.1243	0.0690758	24.4182	21.1834	3.23478	RBD2	sp|Q12270|RBD2_YEAST Rhomboid protein 2 OS=Saccharomyces cerevisiae (strain ATCC 204508 / S288c) GN=RBD2 PE=1 SV=1	1.16067	other
25.3879	24.5342	24.9459	27.4734	27.5957	25.6993	0.0691822	26.9228	24.956	1.96681	MAK5	sp|P38112|MAK5_YEAST ATP-dependent RNA helicase MAK5 OS=Saccharomyces cerevisiae (strain ATCC 204508 / S288c) GN=MAK5 PE=1 SV=1;sp|A6ZL85|MAK5_YEAS7 ATP-dependent RNA helicase MAK5 OS=Saccharomyces cerevisiae (strain YJM789) GN=MAK5 PE=3 SV=1	1.16001	other
28.1824	27.4563	27.4832	26.5985	26.7849	27.334	0.0692317	26.9058	27.7073	-0.801504	GLE1	sp|Q12315|GLE1_YEAST Nucleoporin GLE1 OS=Saccharomyces cerevisiae (strain ATCC 204508 / S288c) GN=GLE1 PE=1 SV=1	1.1597	other
24.4329	22.9747	22.4082	25.6186	25.1363	25.1731	0.0694371	25.3093	23.272	2.03739	RGR1	sp|P19263|MED14_YEAST Mediator of RNA polymerase II transcription subunit 14 OS=Saccharomyces cerevisiae (strain ATCC 204508 / S288c) GN=RGR1 PE=1 SV=2	1.15841	other
26.1942	26.4342	25.8061	27.1141	27.781	26.6355	0.0696283	27.1768	26.1449	1.03199	CKB1	sp|P43639|CSK2B_YEAST Casein kinase II subunit beta OS=Saccharomyces cerevisiae (strain ATCC 204508 / S288c) GN=CKB1 PE=1 SV=1	1.15721	other
21.1022	23.9858	23.0926	25.7443	25.9042	25.2847	0.0696594	25.6444	22.7268	2.91759	INP51	sp|P40559|INP51_YEAST Phosphatidylinositol 4,5-bisphosphate 5-phosphatase INP51 OS=Saccharomyces cerevisiae (strain ATCC 204508 / S288c) GN=INP51 PE=1 SV=1	1.15702	other
30.8399	30.9904	31.2913	31.5214	31.3688	31.512	0.0702777	31.4674	31.0405	0.426878	SLA2	sp|P33338|SLA2_YEAST Protein SLA2 OS=Saccharomyces cerevisiae (strain ATCC 204508 / S288c) GN=SLA2 PE=1 SV=5	1.15318	other
32.7262	32.625	32.6146	30.4008	30.8167	31.9217	0.0703058	31.0464	32.6553	-1.60886	ILV3	sp|P39522|ILV3_YEAST Dihydroxy-acid dehydratase, mitochondrial OS=Saccharomyces cerevisiae (strain ATCC 204508 / S288c) GN=ILV3 PE=1 SV=2	1.15301	other
26.3589	25.7946	25.5824	23.3581	25.0543	24.576	0.0705082	24.3295	25.9119	-1.58247	DED81	sp|P38707|SYNC_YEAST Asparagine--tRNA ligase, cytoplasmic OS=Saccharomyces cerevisiae (strain ATCC 204508 / S288c) GN=DED81 PE=1 SV=1	1.15176	other
25.5185	26.7949	24.6305	27.6593	28.0994	27.0381	0.0709438	27.5989	25.648	1.95096	RPL21A;RPL21B	sp|Q02753|RL21A_YEAST 60S ribosomal protein L21-A OS=Saccharomyces cerevisiae (strain ATCC 204508 / S288c) GN=RPL21A PE=1 SV=1;sp|Q12672|RL21B_YEAST 60S ribosomal protein L21-B OS=Saccharomyces cerevisiae (strain ATCC 204508 / S288c) GN=RPL21B PE=1 SV=1	1.14909	other
20.993	21.2923	20.7032	25.5461	24.7618	22.4055	0.0709696	24.2378	20.9962	3.24159	NSA2	sp|P40078|NSA2_YEAST Ribosome biogenesis protein NSA2 OS=Saccharomyces cerevisiae (strain ATCC 204508 / S288c) GN=NSA2 PE=1 SV=1;sp|A6ZR80|NSA2_YEAS7 Ribosome biogenesis protein NSA2 OS=Saccharomyces cerevisiae (strain YJM789) GN=NSA2 PE=3 SV=1;sp|Q6CNC5|N	1.14893	other
29.6989	29.4884	29.6181	31.3632	31.0449	30.1493	0.0712128	30.8525	29.6018	1.25068	SEC21	sp|P32074|COPG_YEAST Coatomer subunit gamma OS=Saccharomyces cerevisiae (strain ATCC 204508 / S288c) GN=SEC21 PE=1 SV=2	1.14744	other
23.4043	22.6546	23.0995	24.9835	26.2904	24.0829	0.0716172	25.1189	23.0528	2.06611	UBP10	sp|P53874|UBP10_YEAST Ubiquitin carboxyl-terminal hydrolase 10 OS=Saccharomyces cerevisiae (strain ATCC 204508 / S288c) GN=UBP10 PE=1 SV=2	1.14498	other
19.7058	21.2269	21.8814	23.6593	24.7468	22.0037	0.0717712	23.4699	20.938	2.53188		sp|P42942|YG4I_YEAST Uncharacterized GTP-binding protein YGR210C OS=Saccharomyces cerevisiae (strain ATCC 204508 / S288c) GN=YGR210C PE=1 SV=1	1.14405	other
26.3725	27.7948	27.4748	30.0496	30.0417	27.9544	0.0718576	29.3486	27.2141	2.13451	SER3	sp|P40054|SERA_YEAST D-3-phosphoglycerate dehydrogenase 1 OS=Saccharomyces cerevisiae (strain ATCC 204508 / S288c) GN=SER3 PE=1 SV=1	1.14353	other
26.8605	27.6707	27.9394	28.6355	28.6816	28.1261	0.0724107	28.4811	27.4902	0.990847	BNA3	sp|P47039|BNA3_YEAST Probable kynurenine--oxoglutarate transaminase BNA3 OS=Saccharomyces cerevisiae (strain ATCC 204508 / S288c) GN=BNA3 PE=1 SV=1	1.1402	other
26.9947	26.8648	26.1728	27.5248	27.6275	27.3087	0.0725124	27.487	26.6774	0.809573	RAD23	sp|P32628|RAD23_YEAST UV excision repair protein RAD23 OS=Saccharomyces cerevisiae (strain ATCC 204508 / S288c) GN=RAD23 PE=1 SV=1	1.13959	other
27.1507	24.6012	25.8359	28.2882	28.7185	27.3058	0.0728193	28.1041	25.8626	2.24154	TY1A-GR1;TY1A-ML2;TY1A-LR3;TY1A-JR1	sp|Q12085|YG11A_YEAST Transposon Ty1-GR1 Gag polyprotein OS=Saccharomyces cerevisiae (strain ATCC 204508 / S288c) GN=TY1A-GR1 PE=2 SV=1;sp|P0CX76|YM12A_YEAST Transposon Ty1-ML2 Gag polyprotein OS=Saccharomyces cerevisiae (strain ATCC 204508 / S288c) GN=TY1	1.13775	other
21.9304	22.7784	22.1024	25.1933	24.8027	23.0391	0.0735018	24.345	22.2704	2.07464	RPN14	sp|P53196|RPN14_YEAST 26S proteasome regulatory subunit RPN14 OS=Saccharomyces cerevisiae (strain ATCC 204508 / S288c) GN=RPN14 PE=1 SV=1	1.1337	other
28.7826	28.5127	29.1357	29.412	29.473	29.2791	0.0737815	29.388	28.8103	0.577686	GAS5	sp|Q08193|GAS5_YEAST 1,3-beta-glucanosyltransferase GAS5 OS=Saccharomyces cerevisiae (strain ATCC 204508 / S288c) GN=GAS5 PE=1 SV=1	1.13205	other
26.9428	27.245	27.2961	28.7521	29.5135	27.8804	0.074164	28.7153	27.1613	1.55403	ARO1	sp|P08566|ARO1_YEAST Pentafunctional AROM polypeptide OS=Saccharomyces cerevisiae (strain ATCC 204508 / S288c) GN=ARO1 PE=1 SV=1;sp|C8Z543|ARO1_YEAS8 Pentafunctional AROM polypeptide OS=Saccharomyces cerevisiae (strain Lalvin EC1118 / Prise de mousse) GN=A	1.12981	other
23.5605	23.3708	23.8396	26.1188	25.4749	24.3222	0.0741689	25.3053	23.5903	1.71503	SEC7	sp|P11075|SEC7_YEAST Protein transport protein SEC7 OS=Saccharomyces cerevisiae (strain ATCC 204508 / S288c) GN=SEC7 PE=1 SV=2	1.12978	other
26.8362	26.3498	26.4595	22.6784	23.3913	25.3993	0.0745096	23.823	26.5485	-2.72553	LCB1	sp|P25045|LCB1_YEAST Serine palmitoyltransferase 1 OS=Saccharomyces cerevisiae (strain ATCC 204508 / S288c) GN=LCB1 PE=1 SV=2	1.12779	other
26.3007	27.23	26.3708	27.6479	27.1501	27.8199	0.0745717	27.5393	26.6338	0.905446	PSP1	sp|P50896|PSP1_YEAST Protein PSP1 OS=Saccharomyces cerevisiae (strain ATCC 204508 / S288c) GN=PSP1 PE=1 SV=2	1.12743	other
19.7292	20.8204	22.0076	24.534	24.489	21.8042	0.0749811	23.6091	20.8524	2.75669	NBP35	sp|P52920|NBP35_YEAST Cytosolic Fe-S cluster assembly factor NBP35 OS=Saccharomyces cerevisiae (strain ATCC 204508 / S288c) GN=NBP35 PE=1 SV=1;sp|Q874M2|NBP35_CANGA Cytosolic Fe-S cluster assembly factor NBP35 OS=Candida glabrata (strain ATCC 2001 / CBS 13	1.12505	other
25.9313	26.6606	26.8601	27.4652	27.2656	27.4817	0.0750047	27.4042	26.484	0.920191	ENT1	sp|Q12518|ENT1_YEAST Epsin-1 OS=Saccharomyces cerevisiae (strain ATCC 204508 / S288c) GN=ENT1 PE=1 SV=1	1.12491	other
23.3378	24.6146	25.1459	26.4617	26.4186	25.1899	0.0751595	26.0234	24.3661	1.65728	PDH1	sp|Q12428|PRPD_YEAST Probable 2-methylcitrate dehydratase OS=Saccharomyces cerevisiae (strain ATCC 204508 / S288c) GN=PDH1 PE=1 SV=1	1.12402	other
30.7469	30.7642	30.2652	31.8373	31.1756	31.0231	0.0751602	31.3453	30.5921	0.753257	YCP4	sp|P25349|YCP4_YEAST Flavoprotein-like protein YCP4 OS=Saccharomyces cerevisiae (strain ATCC 204508 / S288c) GN=YCP4 PE=1 SV=1	1.12401	other
25.9317	25.445	24.867	26.5247	26.3998	26.4425	0.0753625	26.4557	25.4146	1.0411	MCA1	sp|Q08601|MCA1_YEAST Metacaspase-1 OS=Saccharomyces cerevisiae (strain ATCC 204508 / S288c) GN=MCA1 PE=1 SV=2;sp|A6ZP43|MCA1_YEAS7 Metacaspase-1 OS=Saccharomyces cerevisiae (strain YJM789) GN=MCA1 PE=3 SV=2	1.12284	other
27.7765	27.3234	27.1386	28.5148	28.7186	27.7266	0.0756209	28.32	27.4128	0.907171	RPN11	sp|P43588|RPN11_YEAST Ubiquitin carboxyl-terminal hydrolase RPN11 OS=Saccharomyces cerevisiae (strain ATCC 204508 / S288c) GN=RPN11 PE=1 SV=1	1.12136	other
20.9249	22.5077	21.3606	22.5645	24.6178	23.2134	0.0756991	23.4652	21.5977	1.86752	LYS2	sp|P07702|LYS2_YEAST L-2-aminoadipate reductase OS=Saccharomyces cerevisiae (strain ATCC 204508 / S288c) GN=LYS2 PE=1 SV=2	1.12091	other
27.0448	26.9391	26.2524	27.8643	27.7464	27.094	0.0757235	27.5682	26.7454	0.822795	SMC3	sp|P47037|SMC3_YEAST Structural maintenance of chromosomes protein 3 OS=Saccharomyces cerevisiae (strain ATCC 204508 / S288c) GN=SMC3 PE=1 SV=1	1.12077	other
26.2897	26.9621	26.9988	28.0827	27.8298	27.0887	0.0758491	27.6671	26.7502	0.916861	BNI1	sp|P41832|BNI1_YEAST Protein BNI1 OS=Saccharomyces cerevisiae (strain ATCC 204508 / S288c) GN=BNI1 PE=1 SV=3	1.12005	other
20.9922	20.423	22.5874	22.5141	25.4826	23.8767	0.0759268	23.9578	21.3342	2.62358	PFS2	sp|P42841|PFS2_YEAST Polyadenylation factor subunit 2 OS=Saccharomyces cerevisiae (strain ATCC 204508 / S288c) GN=PFS2 PE=1 SV=1	1.11961	other
29.5755	30.4679	30.759	32.0485	31.5946	30.7994	0.0760721	31.4808	30.2675	1.21335	SEC27	sp|P41811|COPB2_YEAST Coatomer subunit beta OS=Saccharomyces cerevisiae (strain ATCC 204508 / S288c) GN=SEC27 PE=1 SV=1	1.11877	other
25.53	25.1738	25.8229	28.2622	28.4162	26.3197	0.0761299	27.666	25.5089	2.15713	NAT1	sp|P12945|NAT1_YEAST N-terminal acetyltransferase A complex subunit NAT1 OS=Saccharomyces cerevisiae (strain ATCC 204508 / S288c) GN=NAT1 PE=1 SV=2	1.11844	other
20.4575	21.0783	20.0402	22.6196	24.2741	21.6732	0.0765222	22.8556	20.5253	2.33031	MAK10	sp|Q02197|NAA35_YEAST N-alpha-acetyltransferase, 35 NatC auxiliary subunit OS=Saccharomyces cerevisiae (strain ATCC 204508 / S288c) GN=MAK10 PE=1 SV=1	1.11621	other
24.5429	24.7881	24.7519	26.6106	25.7777	25.3418	0.0767687	25.9101	24.6943	1.21579	JSN1	sp|P47135|JSN1_YEAST Protein JSN1 OS=Saccharomyces cerevisiae (strain ATCC 204508 / S288c) GN=JSN1 PE=1 SV=1	1.11482	other
26.523	26.1155	26.5134	26.6656	27.5591	27.4035	0.077056	27.2094	26.384	0.825415	VPS15	sp|P22219|VPS15_YEAST Serine/threonine-protein kinase VPS15 OS=Saccharomyces cerevisiae (strain ATCC 204508 / S288c) GN=VPS15 PE=1 SV=4	1.11319	other
23.5179	22.4243	21.0591	24.5009	24.9642	24.3208	0.0774307	24.5953	22.3337	2.26156	COG4	sp|Q06096|COG4_YEAST Conserved oligomeric Golgi complex subunit 4 OS=Saccharomyces cerevisiae (strain ATCC 204508 / S288c) GN=COG4 PE=1 SV=1	1.11109	other
21.2218	22.45	21.0629	24.0485	22.3407	23.0478	0.07781	23.1457	21.5782	1.56745	CHS3	sp|P29465|CHS3_YEAST Chitin synthase 3 OS=Saccharomyces cerevisiae (strain ATCC 204508 / S288c) GN=CHS3 PE=1 SV=3	1.10896	other
20.7388	21.2004	20.5813	26.388	26.6344	22.5637	0.0778666	25.1954	20.8402	4.3552	UBX4	sp|P54730|UBX4_YEAST UBX domain-containing protein 4 OS=Saccharomyces cerevisiae (strain ATCC 204508 / S288c) GN=UBX4 PE=1 SV=1	1.10865	other
22.7557	20.5078	23.4459	25.5794	26.3364	23.4907	0.0779026	25.1355	22.2365	2.89902	GCN3	sp|P14741|EI2BA_YEAST Translation initiation factor eIF-2B subunit alpha OS=Saccharomyces cerevisiae (strain ATCC 204508 / S288c) GN=GCN3 PE=1 SV=1	1.10845	other
25.7747	27.515	27.5032	29.0359	29.2038	27.8029	0.0783852	28.6808	26.931	1.74987	CDC39	sp|P25655|NOT1_YEAST General negative regulator of transcription subunit 1 OS=Saccharomyces cerevisiae (strain ATCC 204508 / S288c) GN=CDC39 PE=1 SV=3	1.10577	other
23.8118	23.4517	22.9331	24.4204	24.7154	23.7577	0.0784663	24.2978	23.3989	0.898962	PRE3	sp|P38624|PSB1_YEAST Proteasome subunit beta type-1 OS=Saccharomyces cerevisiae (strain ATCC 204508 / S288c) GN=PRE3 PE=1 SV=2	1.10532	other
23.5495	24.5012	24.2367	25.801	25.3034	24.5328	0.0786464	25.2124	24.0958	1.11663	NUT1	sp|P53114|MED5_YEAST Mediator of RNA polymerase II transcription subunit 5 OS=Saccharomyces cerevisiae (strain ATCC 204508 / S288c) GN=NUT1 PE=1 SV=1	1.10432	other
22.6508	24.1062	25.1634	26.1902	27.1692	25.1825	0.0794746	26.1807	23.9735	2.2072	ETT1	sp|Q08421|ETT1_YEAST Enhancer of translation termination 1 OS=Saccharomyces cerevisiae (strain ATCC 204508 / S288c) GN=ETT1 PE=1 SV=1;sp|C7GLH8|ETT1_YEAS2 Enhancer of translation termination 1 OS=Saccharomyces cerevisiae (strain JAY291) GN=ETT1 PE=3 SV=1;s	1.09977	other
22.7396	22.9511	21.2516	24.6891	24.7118	23.0043	0.0795971	24.1351	22.3141	1.82093	FAD1	sp|P38913|FAD1_YEAST FAD synthase OS=Saccharomyces cerevisiae (strain ATCC 204508 / S288c) GN=FAD1 PE=1 SV=1	1.0991	other
21.4037	19.7769	19.3897	21.6638	23.0697	21.482	0.0798302	22.0718	20.1901	1.88177	MAK3	sp|Q03503|NAA30_YEAST N-alpha-acetyltransferase 30 OS=Saccharomyces cerevisiae (strain ATCC 204508 / S288c) GN=MAK3 PE=1 SV=1	1.09783	other
26.6921	27.4244	28.0977	28.9033	28.6101	28.3807	0.0800238	28.6313	27.4047	1.22663	ERV46	sp|P39727|ERV46_YEAST ER-derived vesicles protein ERV46 OS=Saccharomyces cerevisiae (strain ATCC 204508 / S288c) GN=ERV46 PE=1 SV=2	1.09678	other
20.5826	24.6307	20.6018	25.9998	26.7249	26.1492	0.0801	26.2913	21.9384	4.35293	TY1B-OL	sp|Q12273|YO11B_YEAST Transposon Ty1-OL Gag-Pol polyprotein OS=Saccharomyces cerevisiae (strain ATCC 204508 / S288c) GN=TY1B-OL PE=3 SV=1	1.09637	other
24.4313	23.0538	24.7398	22.0487	23.2495	22.3373	0.0803524	22.5452	24.075	-1.52981	ROY1	sp|Q04847|ROY1_YEAST Non-SCF-type F-box protein ROY1 OS=Saccharomyces cerevisiae (strain ATCC 204508 / S288c) GN=ROY1 PE=1 SV=1	1.095	other
28.9051	28.8631	28.6713	31.0169	30.6498	29.431	0.0804012	30.3659	28.8132	1.55275	SEC26	sp|P41810|COPB_YEAST Coatomer subunit beta OS=Saccharomyces cerevisiae (strain ATCC 204508 / S288c) GN=SEC26 PE=1 SV=2	1.09474	other
20.6921	20.8401	22.9479	23.955	24.8458	22.5709	0.080509	23.7906	21.4934	2.29721	PSP2	sp|P50109|PSP2_YEAST Protein PSP2 OS=Saccharomyces cerevisiae (strain ATCC 204508 / S288c) GN=PSP2 PE=1 SV=2	1.09416	other
24.3947	24.6865	23.7073	25.1643	25.2884	25.1236	0.0812959	25.1921	24.2628	0.929287	LST8	sp|P41318|LST8_YEAST Target of rapamycin complex subunit LST8 OS=Saccharomyces cerevisiae (strain ATCC 204508 / S288c) GN=LST8 PE=1 SV=1	1.08993	other
29.3148	29.0408	29.4632	30.3247	29.7539	29.6204	0.0814743	29.8997	29.2729	0.626738	VAC14	sp|Q06708|VAC14_YEAST Vacuole morphology and inheritance protein 14 OS=Saccharomyces cerevisiae (strain ATCC 204508 / S288c) GN=VAC14 PE=1 SV=1	1.08898	other
20.5113	21.303	22.3802	22.4502	23.995	22.7632	0.0817274	23.0694	21.3982	1.67125	SYC1	sp|Q08553|SYC1_YEAST Protein SYC1 OS=Saccharomyces cerevisiae (strain ATCC 204508 / S288c) GN=SYC1 PE=1 SV=1	1.08763	other
27.0706	26.4973	26.2316	26.29	25.4874	25.397	0.0820481	25.7248	26.5998	-0.875024	ROT2	sp|P38138|GLU2A_YEAST Glucosidase 2 subunit alpha OS=Saccharomyces cerevisiae (strain ATCC 204508 / S288c) GN=ROT2 PE=1 SV=1	1.08593	other
20.2453	21.6631	21.0016	23.6075	23.79	21.5996	0.0821246	22.9991	20.97	2.02907	HAT2	sp|P39984|HAT2_YEAST Histone acetyltransferase type B subunit 2 OS=Saccharomyces cerevisiae (strain ATCC 204508 / S288c) GN=HAT2 PE=1 SV=1	1.08553	other
19.9808	20.719	20.5729	22.4237	20.8765	22.2132	0.0822577	21.8378	20.4242	1.41358	YKL077W	sp|P36081|YKH7_YEAST Uncharacterized protein YKL077W OS=Saccharomyces cerevisiae (strain ATCC 204508 / S288c) GN=YKL077W PE=1 SV=1	1.08482	other
26.3712	26.7904	26.2051	26.9163	28.0717	27.32	0.0824187	27.436	26.4556	0.980406	RPS7B	sp|P48164|RS7B_YEAST 40S ribosomal protein S7-B OS=Saccharomyces cerevisiae (strain ATCC 204508 / S288c) GN=RPS7B PE=1 SV=1	1.08397	other
21.6413	21.1233	22.6963	24.957	24.3045	22.5171	0.082921	23.9262	21.8203	2.10589	TCB1	sp|Q12466|TCB1_YEAST Tricalbin-1 OS=Saccharomyces cerevisiae (strain ATCC 204508 / S288c) GN=TCB1 PE=1 SV=1	1.08134	other
23.1912	20.7062	21.0865	23.9541	24.5455	23.1717	0.0831459	23.8904	21.6613	2.2291	CPR2	sp|P23285|CYPB_YEAST Peptidyl-prolyl cis-trans isomerase B OS=Saccharomyces cerevisiae (strain ATCC 204508 / S288c) GN=CPR2 PE=1 SV=1	1.08016	other
25.5965	25.6591	25.5506	26.9271	26.4871	25.99	0.0834629	26.468	25.6021	0.865976	MNN5	sp|P46982|MNN5_YEAST Alpha-1,2-mannosyltransferase MNN5 OS=Saccharomyces cerevisiae (strain ATCC 204508 / S288c) GN=MNN5 PE=1 SV=2;sp|A6ZQE9|MNN5_YEAS7 Alpha-1,2-mannosyltransferase MNN5 OS=Saccharomyces cerevisiae (strain YJM789) GN=MNN5 PE=3 SV=1	1.07851	other
20.8441	22.8779	21.2946	23.7385	23.5517	23.6741	0.0835226	23.6548	21.6722	1.98255	AXL2	sp|P38928|AXL2_YEAST Axial budding pattern protein 2 OS=Saccharomyces cerevisiae (strain ATCC 204508 / S288c) GN=AXL2 PE=1 SV=1	1.0782	other
21.8071	23.5231	21.7494	25.0528	25.1356	23.0682	0.0835871	24.4189	22.3599	2.05898	CBP2	sp|P03874|CBP2_YEAST Cytochrome B pre-mRNA-processing protein 2 OS=Saccharomyces cerevisiae (strain ATCC 204508 / S288c) GN=CBP2 PE=1 SV=2	1.07786	other
20.9949	22.073	19.5866	25.2704	24.8538	21.85	0.0840109	23.9914	20.8848	3.10655	ADR1	sp|P07248|ADR1_YEAST Regulatory protein ADR1 OS=Saccharomyces cerevisiae (strain ATCC 204508 / S288c) GN=ADR1 PE=1 SV=2	1.07566	other
23.0776	22.1084	23.0234	24.0332	23.7387	23.2121	0.0841151	23.6613	22.7365	0.924869	HSL7	sp|P38274|HSL7_YEAST Protein arginine N-methyltransferase HSL7 OS=Saccharomyces cerevisiae (strain ATCC 204508 / S288c) GN=HSL7 PE=1 SV=1	1.07513	other
25.1145	26.098	26.0689	27.5633	27.8649	26.2142	0.0845371	27.2141	25.7605	1.45366	TIF5	sp|P38431|IF5_YEAST Eukaryotic translation initiation factor 5 OS=Saccharomyces cerevisiae (strain ATCC 204508 / S288c) GN=TIF5 PE=1 SV=1	1.07295	other
24.8665	25.6439	25.4655	26.9658	27.4386	25.7904	0.084841	26.7316	25.3253	1.40627	ARC1	sp|P46672|ARC1_YEAST tRNA-aminoacylation cofactor ARC1 OS=Saccharomyces cerevisiae (strain ATCC 204508 / S288c) GN=ARC1 PE=1 SV=2	1.07139	other
23.0966	22.3986	20.2608	24.9394	24.8934	23.249	0.0850146	24.3606	21.9187	2.44192	WHI4	sp|Q07655|WHI4_YEAST Protein WHI4 OS=Saccharomyces cerevisiae (strain ATCC 204508 / S288c) GN=WHI4 PE=1 SV=1	1.07051	other
25.7843	25.7933	25.6625	26.5001	26.905	26.0747	0.0852574	26.4932	25.7467	0.746535	YPL225W	sp|Q08971|YP225_YEAST Protein PBDC1 homolog OS=Saccharomyces cerevisiae (strain ATCC 204508 / S288c) GN=YPL225W PE=1 SV=1	1.06927	other
22.6786	23.2455	22.3643	20.9929	22.3656	21.5175	0.0861368	21.6253	22.7628	-1.13746	PKH1	sp|Q03407|PKH1_YEAST Serine/threonine-protein kinase PKH1 OS=Saccharomyces cerevisiae (strain ATCC 204508 / S288c) GN=PKH1 PE=1 SV=1	1.06481	other
21.7817	21.5814	21.0072	21.8183	22.9032	22.3694	0.0861423	22.3636	21.4568	0.906854	UBP7	sp|P40453|UBP7_YEAST Ubiquitin carboxyl-terminal hydrolase 7 OS=Saccharomyces cerevisiae (strain ATCC 204508 / S288c) GN=UBP7 PE=1 SV=1	1.06478	other
23.2734	23.9484	24.1518	24.5614	24.7988	24.2673	0.086287	24.5425	23.7912	0.751299	MTO1	sp|P53070|MTO1_YEAST Mitochondrial translation optimization protein 1 OS=Saccharomyces cerevisiae (strain ATCC 204508 / S288c) GN=MTO1 PE=1 SV=2	1.06405	other
22.539	21.7901	21.4899	22.9821	22.9012	22.8841	0.0863506	22.9225	21.9397	0.982799	TIF3	sp|P34167|IF4B_YEAST Eukaryotic translation initiation factor 4B OS=Saccharomyces cerevisiae (strain ATCC 204508 / S288c) GN=TIF3 PE=1 SV=1	1.06373	other
21.0678	19.6401	20.6224	23.0845	24.7217	21.4983	0.0865067	23.1015	20.4434	2.65807	CNS1	sp|P33313|CNS1_YEAST Hsp70/Hsp90 co-chaperone CNS1 OS=Saccharomyces cerevisiae (strain ATCC 204508 / S288c) GN=CNS1 PE=1 SV=1	1.06295	other
26.2448	26.0729	26.0453	27.8284	27.1894	26.6078	0.0866755	27.2085	26.121	1.08755	SNX4	sp|P47057|SNX4_YEAST Sorting nexin-4 OS=Saccharomyces cerevisiae (strain ATCC 204508 / S288c) GN=SNX4 PE=1 SV=1	1.0621	other
27.1511	27.7425	26.9908	27.8358	28.2316	27.7598	0.0868086	27.9424	27.2948	0.64762	VPS74	sp|Q06385|VPS74_YEAST Vacuolar protein sorting-associated protein 74 OS=Saccharomyces cerevisiae (strain ATCC 204508 / S288c) GN=VPS74 PE=1 SV=1	1.06144	other
25.9459	25.6738	24.7159	26.9142	26.534	26.0639	0.0869083	26.504	25.4452	1.05885	TY2B-C;TY2B-GR1;TY2B-GR2;TY2B-F;TY2B-LR1;TY2B-DR1;TY2B-B	sp|P25384|YC21B_YEAST Transposon Ty2-C Gag-Pol polyprotein OS=Saccharomyces cerevisiae (strain ATCC 204508 / S288c) GN=TY2B-C PE=3 SV=2;sp|Q12337|YG21B_YEAST Transposon Ty2-GR1 Gag-Pol polyprotein OS=Saccharomyces cerevisiae (strain ATCC 204508 / S288c) GN	1.06094	other
26.7816	27.7171	27.8624	28.7116	28.8143	27.8858	0.0872538	28.4706	27.4537	1.01691	BEM2	sp|P39960|BEM2_YEAST GTPase-activating protein BEM2/IPL2 OS=Saccharomyces cerevisiae (strain ATCC 204508 / S288c) GN=BEM2 PE=1 SV=1	1.05922	other
27.0613	26.7035	27.228	27.3853	28.7151	28.2527	0.0875477	28.1177	26.9976	1.12012	CCT2	sp|P39076|TCPB_YEAST T-complex protein 1 subunit beta OS=Saccharomyces cerevisiae (strain ATCC 204508 / S288c) GN=CCT2 PE=1 SV=1	1.05776	other
28.3554	29.1302	28.723	30.2303	31.5468	29.5363	0.0875739	30.4378	28.7362	1.70165	RPL20B;RPL20A	sp|P0CX24|RL20B_YEAST 60S ribosomal protein L20-B OS=Saccharomyces cerevisiae (strain ATCC 204508 / S288c) GN=RPL20B PE=1 SV=1;sp|P0CX23|RL20A_YEAST 60S ribosomal protein L20-A OS=Saccharomyces cerevisiae (strain ATCC 204508 / S288c) GN=RPL20A PE=1 SV=1	1.05763	other
21.7114	23.5616	23.9354	25.4823	24.7991	25.0234	0.0878659	25.1016	23.0695	2.03216	GPA2	sp|P10823|GPA2_YEAST Guanine nucleotide-binding protein alpha-2 subunit OS=Saccharomyces cerevisiae (strain ATCC 204508 / S288c) GN=GPA2 PE=1 SV=2	1.05618	other
22.6528	23.407	23.7506	25.2788	26.4392	24.0165	0.0884092	25.2448	23.2701	1.97468	RAP1	sp|P11938|RAP1_YEAST DNA-binding protein RAP1 OS=Saccharomyces cerevisiae (strain ATCC 204508 / S288c) GN=RAP1 PE=1 SV=2	1.0535	other
26.4621	26.3952	26.1778	28.2265	28.2983	26.8421	0.0885021	27.789	26.3451	1.44391	RSC3	sp|Q06639|RSC3_YEAST Chromatin structure-remodeling complex protein RSC3 OS=Saccharomyces cerevisiae (strain ATCC 204508 / S288c) GN=RSC3 PE=1 SV=1	1.05305	other
24.9145	25.446	25.3635	27.7033	28.3754	26.0012	0.088553	27.36	25.2413	2.11863	GLT1	sp|Q12680|GLT1_YEAST Glutamate synthase [NADH] OS=Saccharomyces cerevisiae (strain ATCC 204508 / S288c) GN=GLT1 PE=1 SV=2	1.0528	other
21.4083	22.6607	24.0644	25.3218	25.2281	23.9912	0.0895277	24.847	22.7111	2.1359	RRP8	sp|P38961|RRP8_YEAST 25S rRNA (adenine(645)-N(1))-methyltransferase OS=Saccharomyces cerevisiae (strain ATCC 204508 / S288c) GN=RRP8 PE=1 SV=2	1.04804	other
25.6293	27.2362	25.8221	28.2109	29.2003	26.933	0.0895842	28.1147	26.2292	1.88553	RPS4B;RPS4A	sp|P0CX36|RS4B_YEAST 40S ribosomal protein S4-B OS=Saccharomyces cerevisiae (strain ATCC 204508 / S288c) GN=RPS4B PE=1 SV=1;sp|P0CX35|RS4A_YEAST 40S ribosomal protein S4-A OS=Saccharomyces cerevisiae (strain ATCC 204508 / S288c) GN=RPS4A PE=1 SV=1	1.04777	other
22.2015	22.7789	19.4888	24.8474	24.2255	24.5855	0.0900767	24.5528	21.4897	3.06307	FAT1	sp|P38225|FAT1_YEAST Very long-chain fatty acid transport protein OS=Saccharomyces cerevisiae (strain ATCC 204508 / S288c) GN=FAT1 PE=1 SV=2	1.04539	other
20.6355	20.0692	20.5027	23.2018	22.0494	21.1474	0.0907558	22.1329	20.4025	1.7304	PDC2	sp|P32896|PDC2_YEAST Protein PDC2 OS=Saccharomyces cerevisiae (strain ATCC 204508 / S288c) GN=PDC2 PE=1 SV=2	1.04213	other
27.1329	27.8179	28.0259	29.5835	29.2231	28.04	0.0908008	28.9488	27.6589	1.28997	YIM1	sp|P28625|YIM1_YEAST Protein YIM1 OS=Saccharomyces cerevisiae (strain ATCC 204508 / S288c) GN=YIM1 PE=1 SV=2;sp|A6ZML0|YIM1_YEAS7 Protein YIM1 OS=Saccharomyces cerevisiae (strain YJM789) GN=YIM1 PE=3 SV=1;sp|E7QJD3|YIM1_YEASZ Protein YIM1 OS=Saccharomyces	1.04191	other
31.1027	31.2393	30.9757	31.6411	31.5859	31.2111	0.0909679	31.4794	31.1059	0.373451	SEC13	sp|Q04491|SEC13_YEAST Protein transport protein SEC13 OS=Saccharomyces cerevisiae (strain ATCC 204508 / S288c) GN=SEC13 PE=1 SV=1	1.04111	other
31.7795	32.2107	31.8948	32.6953	32.2869	32.2191	0.0910249	32.4004	31.9617	0.438761	CIT1	sp|P00890|CISY1_YEAST Citrate synthase, mitochondrial OS=Saccharomyces cerevisiae (strain ATCC 204508 / S288c) GN=CIT1 PE=1 SV=2	1.04084	other
26.4607	28.9607	28.3642	30.2726	30.4672	29.345	0.0910688	30.0283	27.9285	2.09976	RPS3	sp|P05750|RS3_YEAST 40S ribosomal protein S3 OS=Saccharomyces cerevisiae (strain ATCC 204508 / S288c) GN=RPS3 PE=1 SV=5	1.04063	other
21.0816	19.7677	19.7923	22.0076	21.3449	20.9459	0.0911833	21.4328	20.2139	1.21894	MPH1	sp|P40562|MPH1_YEAST ATP-dependent DNA helicase MPH1 OS=Saccharomyces cerevisiae (strain ATCC 204508 / S288c) GN=MPH1 PE=1 SV=1;sp|A6ZVS0|MPH1_YEAS7 ATP-dependent DNA helicase MPH1 OS=Saccharomyces cerevisiae (strain YJM789) GN=MPH1 PE=3 SV=1	1.04008	other
24.5241	23.5035	24.5299	25.2571	25.2675	25.1187	0.091884	25.2144	24.1858	1.02861	GEA2	sp|P39993|GEA2_YEAST ARF guanine-nucleotide exchange factor 2 OS=Saccharomyces cerevisiae (strain ATCC 204508 / S288c) GN=GEA2 PE=1 SV=1	1.03676	other
26.0549	25.7747	24.6873	26.9309	26.8048	26.2287	0.0919383	26.6548	25.5056	1.14916	PRE10	sp|P21242|PSA7_YEAST Probable proteasome subunit alpha type-7 OS=Saccharomyces cerevisiae (strain ATCC 204508 / S288c) GN=PRE10 PE=1 SV=2	1.0365	other
24.6593	23.9221	22.2125	26.2855	25.9518	24.6209	0.0921662	25.6194	23.598	2.02142	UBX7	sp|P38349|UBX7_YEAST UBX domain-containing protein 7 OS=Saccharomyces cerevisiae (strain ATCC 204508 / S288c) GN=UBX7 PE=1 SV=1	1.03543	other
21.5683	21.4044	19.2355	22.9199	23.4373	22.0352	0.0926578	22.7975	20.7361	2.0614	SLY41	sp|P22215|SLY41_YEAST Uncharacterized transporter SLY41 OS=Saccharomyces cerevisiae (strain ATCC 204508 / S288c) GN=SLY41 PE=1 SV=2	1.03312	other
28.3599	26.1568	28.2048	29.6385	29.9844	29.1056	0.0926658	29.5762	27.5738	2.00235	TY1B-ER1	sp|Q03612|YE11B_YEAST Transposon Ty1-ER1 Gag-Pol polyprotein OS=Saccharomyces cerevisiae (strain ATCC 204508 / S288c) GN=TY1B-ER1 PE=3 SV=1	1.03308	other
27.6911	28.6409	28.7023	29.6104	29.18	28.9379	0.0927574	29.2428	28.3448	0.898015	RPS13	sp|P05756|RS13_YEAST 40S ribosomal protein S13 OS=Saccharomyces cerevisiae (strain ATCC 204508 / S288c) GN=RPS13 PE=1 SV=3	1.03265	other
21.0632	21.6105	22.4469	23.7595	22.3641	22.7945	0.0930397	22.9727	21.7068	1.26586	SYN8	sp|P31377|STX8_YEAST Syntaxin-8 OS=Saccharomyces cerevisiae (strain ATCC 204508 / S288c) GN=SYN8 PE=1 SV=2	1.03133	other
22.2823	22.9083	20.6325	24.0523	23.7919	24.0637	0.0936967	23.9693	21.941	2.02827	FUB1	sp|P25659|FUB1_YEAST Silencing boundary-establishment protein FUB1 OS=Saccharomyces cerevisiae (strain ATCC 204508 / S288c) GN=FUB1 PE=1 SV=1	1.02828	other
23.538	23.1946	23.7214	26.2467	26.7872	24.2421	0.0937002	25.7587	23.4847	2.27401	RSE1	sp|Q04693|RSE1_YEAST Pre-mRNA-splicing factor RSE1 OS=Saccharomyces cerevisiae (strain ATCC 204508 / S288c) GN=RSE1 PE=1 SV=1	1.02826	other
26.1811	26.7828	27.1077	28.2533	27.3471	27.2464	0.0940852	27.6156	26.6905	0.92503	KTR1	sp|P27810|KTR1_YEAST Alpha-1,2 mannosyltransferase KTR1 OS=Saccharomyces cerevisiae (strain ATCC 204508 / S288c) GN=KTR1 PE=1 SV=1	1.02648	other
22.2376	22.5546	22.5422	23.4805	25.4079	23.7646	0.0941314	24.2176	22.4448	1.77286	CCT5	sp|P40413|TCPE_YEAST T-complex protein 1 subunit epsilon OS=Saccharomyces cerevisiae (strain ATCC 204508 / S288c) GN=CCT5 PE=1 SV=3	1.02627	other
26.4916	25.4398	26.122	27.1853	27.5491	26.3748	0.094144	27.0364	26.0178	1.01859	MTR4	sp|P47047|MTR4_YEAST ATP-dependent RNA helicase DOB1 OS=Saccharomyces cerevisiae (strain ATCC 204508 / S288c) GN=MTR4 PE=1 SV=1	1.02621	other
21.0716	23.3102	23.4735	26.2425	26.3934	23.4293	0.0944568	25.3551	22.6184	2.73665	SWA2	sp|Q06677|SWA2_YEAST Auxilin-like clathrin uncoating factor SWA2 OS=Saccharomyces cerevisiae (strain ATCC 204508 / S288c) GN=SWA2 PE=1 SV=1	1.02477	other
27.5212	27.5729	27.2771	28.9856	28.2295	27.901	0.0946947	28.372	27.4571	0.914974	KTR3	sp|P38130|KTR3_YEAST Probable mannosyltransferase KTR3 OS=Saccharomyces cerevisiae (strain ATCC 204508 / S288c) GN=KTR3 PE=1 SV=1	1.02367	other
23.013	24.549	24.215	27.2747	28.3674	24.7993	0.0950721	26.8138	23.9257	2.88814	PRO2	sp|P54885|PROA_YEAST Gamma-glutamyl phosphate reductase OS=Saccharomyces cerevisiae (strain ATCC 204508 / S288c) GN=PRO2 PE=1 SV=1	1.02195	other
21.7698	22.5175	21.4276	23.1273	23.4553	22.2655	0.0953429	22.9494	21.905	1.04441	WRS1	sp|Q12109|SYWC_YEAST Tryptophan--tRNA ligase, cytoplasmic OS=Saccharomyces cerevisiae (strain ATCC 204508 / S288c) GN=WRS1 PE=1 SV=1	1.02071	other
22.7588	21.9178	23.4024	24.3669	23.6713	23.534	0.0954386	23.8574	22.693	1.16439	THO2	sp|P53552|THO2_YEAST THO complex subunit 2 OS=Saccharomyces cerevisiae (strain ATCC 204508 / S288c) GN=THO2 PE=1 SV=1	1.02028	other
29.9751	27.354	26.5371	24.3613	25.3654	25.4517	0.0956059	25.0594	27.9554	-2.89597	ARC19	sp|P33204|ARPC4_YEAST Actin-related protein 2/3 complex subunit 4 OS=Saccharomyces cerevisiae (strain ATCC 204508 / S288c) GN=ARC19 PE=1 SV=2	1.01952	other
30.2565	30.6298	30.6708	31.4023	31.3493	30.6822	0.0958913	31.1446	30.519	0.625549	SHM1	sp|P37292|GLYM_YEAST Serine hydroxymethyltransferase, mitochondrial OS=Saccharomyces cerevisiae (strain ATCC 204508 / S288c) GN=SHM1 PE=1 SV=2	1.01822	other
20.4299	23.006	22.9913	25.1147	24.1409	24.2862	0.0963244	24.514	22.1424	2.37159	RSA1	sp|Q08932|RSA1_YEAST Ribosome assembly 1 protein OS=Saccharomyces cerevisiae (strain ATCC 204508 / S288c) GN=RSA1 PE=1 SV=1	1.01626	other
19.8259	22.0991	21.9932	23.7355	23.1427	23.403	0.0965356	23.4271	21.3061	2.12102	FTH1	sp|P38310|FTH1_YEAST Iron transporter FTH1 OS=Saccharomyces cerevisiae (strain ATCC 204508 / S288c) GN=FTH1 PE=1 SV=2	1.01531	other
24.9347	25.7186	25.5179	26.9297	26.5105	25.6894	0.0965655	26.3765	25.3904	0.986173	TMA46	sp|Q12000|TMA46_YEAST Translation machinery-associated protein 46 OS=Saccharomyces cerevisiae (strain ATCC 204508 / S288c) GN=TMA46 PE=1 SV=2	1.01518	other
21.4506	21.8719	21.2417	24.7803	23.8517	22.2469	0.0967466	23.6263	21.5214	2.10488	TOM71	sp|P38825|TOM71_YEAST Protein TOM71 OS=Saccharomyces cerevisiae (strain ATCC 204508 / S288c) GN=TOM71 PE=1 SV=1	1.01436	other
23.8268	24.1908	22.6402	25.0811	24.8528	24.7717	0.0970501	24.9019	23.5526	1.34926	RPC17	sp|P47076|RPC9_YEAST DNA-directed RNA polymerase III subunit RPC9 OS=Saccharomyces cerevisiae (strain ATCC 204508 / S288c) GN=RPC17 PE=1 SV=2	1.013	other
22.4151	21.1773	22.5045	23.6708	24.9626	22.7248	0.0973376	23.7861	22.0323	1.75374	NHP2	sp|P32495|NHP2_YEAST H/ACA ribonucleoprotein complex subunit 2 OS=Saccharomyces cerevisiae (strain ATCC 204508 / S288c) GN=NHP2 PE=1 SV=2	1.01172	other
21.4434	19.7738	20.6958	22.0216	23.459	21.453	0.0977513	22.3112	20.6377	1.67352	TOF2	sp|Q02208|TOF2_YEAST Topoisomerase 1-associated factor 2 OS=Saccharomyces cerevisiae (strain ATCC 204508 / S288c) GN=TOF2 PE=1 SV=1	1.00988	other
28.5185	27.6567	27.2564	27.2588	26.7012	26.4731	0.097975	26.811	27.8105	-0.999472	PBP1	sp|P53297|PBP1_YEAST PAB1-binding protein 1 OS=Saccharomyces cerevisiae (strain ATCC 204508 / S288c) GN=PBP1 PE=1 SV=1	1.00888	other
24.4482	24.7239	24.7923	25.4701	25.6441	24.8365	0.0983187	25.3169	24.6548	0.662072	EBS1	sp|Q03466|EBS1_YEAST Protein EBS1 OS=Saccharomyces cerevisiae (strain ATCC 204508 / S288c) GN=EBS1 PE=3 SV=1	1.00736	other
24.3604	25.7527	26.1477	27.0623	27.3542	26.2035	0.0985467	26.8733	25.4203	1.45305	PEA2	sp|P40091|PEA2_YEAST Protein PEA2 OS=Saccharomyces cerevisiae (strain ATCC 204508 / S288c) GN=PEA2 PE=1 SV=1	1.00636	other
23.2156	25.182	23.869	26.2352	25.768	24.928	0.0986052	25.6437	24.0888	1.5549	SPO14	sp|P36126|SPO14_YEAST Phospholipase D1 OS=Saccharomyces cerevisiae (strain ATCC 204508 / S288c) GN=SPO14 PE=1 SV=3	1.0061	other
28.6521	27.8795	27.6598	28.9435	28.9808	28.9138	0.0986973	28.946	28.0638	0.882221	POL5	sp|P39985|DPO5_YEAST DNA polymerase V OS=Saccharomyces cerevisiae (strain ATCC 204508 / S288c) GN=POL5 PE=1 SV=1	1.00569	other
20.7026	20.3712	20.1398	22.4266	21.7131	20.8392	0.0987061	21.6596	20.4045	1.25511	SWC4	sp|P53201|SWC4_YEAST SWR1-complex protein 4 OS=Saccharomyces cerevisiae (strain ATCC 204508 / S288c) GN=SWC4 PE=1 SV=1	1.00566	other
29.1431	29.4224	29.5146	30.566	29.8257	29.7639	0.0991589	30.0519	29.36	0.691827	ERG6	sp|P25087|ERG6_YEAST Sterol 24-C-methyltransferase OS=Saccharomyces cerevisiae (strain ATCC 204508 / S288c) GN=ERG6 PE=1 SV=4	1.00367	other
25.1396	26.8199	25.3486	28.4268	27.7925	26.341	0.0991758	27.5201	25.7694	1.75071	GBP2	sp|P25555|GBP2_YEAST Single-strand telomeric DNA-binding protein GBP2 OS=Saccharomyces cerevisiae (strain ATCC 204508 / S288c) GN=GBP2 PE=1 SV=1	1.00359	other
27.7898	27.5675	27.4118	28.7733	29.9859	28.2915	0.0992464	29.0169	27.5897	1.4272	PFK1	sp|P16861|PFKA1_YEAST ATP-dependent 6-phosphofructokinase subunit alpha OS=Saccharomyces cerevisiae (strain ATCC 204508 / S288c) GN=PFK1 PE=1 SV=1	1.00329	other
26.2909	27.2739	27.7658	28.7954	28.0819	27.915	0.0997608	28.2641	27.1102	1.15387	RPB2	sp|P08518|RPB2_YEAST DNA-directed RNA polymerase II subunit RPB2 OS=Saccharomyces cerevisiae (strain ATCC 204508 / S288c) GN=RPB2 PE=1 SV=2;sp|Q6FLD5|RPB2_CANGA DNA-directed RNA polymerase II subunit RPB2 OS=Candida glabrata (strain ATCC 2001 / CBS 138 / J	1.00104	other
24.6336	22.6672	23.6919	25.5986	24.895	25.1088	0.100216	25.2008	23.6642	1.53656	CDC42	sp|P19073|CDC42_YEAST Cell division control protein 42 OS=Saccharomyces cerevisiae (strain ATCC 204508 / S288c) GN=CDC42 PE=1 SV=2;sp|Q9HF56|CDC42_ASHGO Cell division control protein 42 OS=Ashbya gossypii (strain ATCC 10895 / CBS 109.51 / FGSC 9923 / NRRL	0.999062	other
22.6037	20.2556	21.692	26.3338	26.7827	22.4271	0.100384	25.1812	21.5171	3.66408	FUN12	sp|P39730|IF2P_YEAST Eukaryotic translation initiation factor 5B OS=Saccharomyces cerevisiae (strain ATCC 204508 / S288c) GN=FUN12 PE=1 SV=2	0.998338	other
20.789	20.9156	22.4236	24.8844	22.1628	23.3838	0.100491	23.477	21.3761	2.10094	ORC5	sp|P50874|ORC5_YEAST Origin recognition complex subunit 5 OS=Saccharomyces cerevisiae (strain ATCC 204508 / S288c) GN=ORC5 PE=1 SV=1	0.997873	other
24.7633	27.3492	26.8358	29.5083	31.2181	27.3143	0.100819	29.3469	26.3161	3.0308	RPS8B;RPS8A	sp|P0CX40|RS8B_YEAST 40S ribosomal protein S8-B OS=Saccharomyces cerevisiae (strain ATCC 204508 / S288c) GN=RPS8B PE=1 SV=1;sp|P0CX39|RS8A_YEAST 40S ribosomal protein S8-A OS=Saccharomyces cerevisiae (strain ATCC 204508 / S288c) GN=RPS8A PE=1 SV=1	0.996458	other
30.4118	30.6397	30.5204	31.8618	32.3339	30.9185	0.101528	31.7047	30.5239	1.18079	RPL6A	sp|Q02326|RL6A_YEAST 60S ribosomal protein L6-A OS=Saccharomyces cerevisiae (strain ATCC 204508 / S288c) GN=RPL6A PE=1 SV=2	0.993416	other
21.1555	21.2882	19.7201	21.8066	22.5679	21.7448	0.101861	22.0398	20.7213	1.3185	SWI5	sp|P08153|SWI5_YEAST Transcriptional factor SWI5 OS=Saccharomyces cerevisiae (strain ATCC 204508 / S288c) GN=SWI5 PE=1 SV=1	0.99199	other
23.1106	20.9406	21.7223	23.2382	25.4231	23.2559	0.101991	23.9724	21.9245	2.04794	GUA1	sp|P38625|GUAA_YEAST GMP synthase [glutamine-hydrolyzing] OS=Saccharomyces cerevisiae (strain ATCC 204508 / S288c) GN=GUA1 PE=1 SV=4	0.991436	other
23.7859	21.0246	20.5363	25.0742	24.0065	24.5266	0.102129	24.5358	21.7822	2.75354	COG3	sp|P40094|COG3_YEAST Conserved oligomeric Golgi complex subunit 3 OS=Saccharomyces cerevisiae (strain ATCC 204508 / S288c) GN=COG3 PE=1 SV=1	0.990849	other
20.9909	21.1637	20.9385	24.5825	26.2993	22.2686	0.102452	24.3835	21.0311	3.35243	VPS27	sp|P40343|VPS27_YEAST Vacuolar protein sorting-associated protein 27 OS=Saccharomyces cerevisiae (strain ATCC 204508 / S288c) GN=VPS27 PE=1 SV=3	0.989482	other
22.9841	23.1302	22.7008	22.6484	21.4976	22.0086	0.102836	22.0515	22.9384	-0.886851	MEH1	sp|Q02205|MEH1_YEAST Protein MEH1 OS=Saccharomyces cerevisiae (strain ATCC 204508 / S288c) GN=MEH1 PE=1 SV=1	0.987856	other
36.7843	37.417	37.0964	36.6992	36.7817	36.3534	0.102865	36.6114	37.0992	-0.487813	GET3	sp|Q12154|GET3_YEAST ATPase GET3 OS=Saccharomyces cerevisiae (strain ATCC 204508 / S288c) GN=GET3 PE=1 SV=1;sp|B3LGZ3|GET3_YEAS1 ATPase GET3 OS=Saccharomyces cerevisiae (strain RM11-1a) GN=GET3 PE=3 SV=1;sp|A6ZXM9|GET3_YEAS7 ATPase GET3 OS=Saccharomyces ce	0.987731	other
20.802	23.1053	23.7384	26.9318	25.3545	23.624	0.103085	25.3034	22.5486	2.75485	SUA7	sp|P29055|TF2B_YEAST Transcription initiation factor IIB OS=Saccharomyces cerevisiae (strain ATCC 204508 / S288c) GN=SUA7 PE=1 SV=1	0.986804	other
25.4427	24.573	25.372	27.2065	26.2896	25.5794	0.103533	26.3585	25.1292	1.22929	ERJ5	sp|P43613|ERJ5_YEAST ER-localized J domain-containing protein 5 OS=Saccharomyces cerevisiae (strain ATCC 204508 / S288c) GN=ERJ5 PE=1 SV=1	0.98492	other
23.4937	23.6107	21.5387	25.4405	24.9027	23.7204	0.103663	24.6879	22.881	1.80681	ERV2	sp|Q12284|ERV2_YEAST FAD-linked sulfhydryl oxidase ERV2 OS=Saccharomyces cerevisiae (strain ATCC 204508 / S288c) GN=ERV2 PE=1 SV=1	0.984376	other
22.2477	22.0287	21.6195	23.9841	22.3851	23.185	0.103706	23.1847	21.9653	1.21937	SRB6	sp|P32570|MED22_YEAST Mediator of RNA polymerase II transcription subunit 22 OS=Saccharomyces cerevisiae (strain ATCC 204508 / S288c) GN=SRB6 PE=1 SV=1	0.984196	other
30.0073	30.2749	30.669	30.9735	30.7512	30.7478	0.104341	30.8241	30.3171	0.507092	ECM33	sp|P38248|ECM33_YEAST Cell wall protein ECM33 OS=Saccharomyces cerevisiae (strain ATCC 204508 / S288c) GN=ECM33 PE=1 SV=3;sp|B5VE42|ECM33_YEAS6 Cell wall protein ECM33 OS=Saccharomyces cerevisiae (strain AWRI1631) GN=ECM33 PE=3 SV=2;sp|A6ZL22|ECM33_YEAS7 C	0.981545	other
21.8248	20.9526	23.1207	25.2201	24.9568	22.5411	0.104486	24.2393	21.966	2.2733	HHO1	sp|P53551|H1_YEAST Histone H1 OS=Saccharomyces cerevisiae (strain ATCC 204508 / S288c) GN=HHO1 PE=1 SV=1	0.980943	other
27.0712	28.721	27.7932	29.0662	29.5563	28.6747	0.104783	29.0991	27.8618	1.23727	SAH1	sp|P39954|SAHH_YEAST Adenosylhomocysteinase OS=Saccharomyces cerevisiae (strain ATCC 204508 / S288c) GN=SAH1 PE=1 SV=1	0.97971	other
28.3404	28.1138	29.439	30.8949	31.7293	29.1536	0.105295	30.5926	28.6311	1.96152	TRP5	sp|P00931|TRP_YEAST Tryptophan synthase OS=Saccharomyces cerevisiae (strain ATCC 204508 / S288c) GN=TRP5 PE=1 SV=1	0.977591	other
27.4154	27.9139	27.5991	29.3564	28.7358	27.9767	0.106508	28.6896	27.6428	1.04684	UBR1	sp|P19812|UBR1_YEAST E3 ubiquitin-protein ligase UBR1 OS=Saccharomyces cerevisiae (strain ATCC 204508 / S288c) GN=UBR1 PE=1 SV=1	0.972618	other
25.4009	26.7389	26.5038	27.9889	27.1829	26.8364	0.106691	27.3361	26.2145	1.12154	GPA1	sp|P08539|GPA1_YEAST Guanine nucleotide-binding protein alpha-1 subunit OS=Saccharomyces cerevisiae (strain ATCC 204508 / S288c) GN=GPA1 PE=1 SV=3	0.971871	other
20.7055	20.4576	20.1497	20.8706	22.3537	21.4694	0.106757	21.5646	20.4376	1.12701	TTI1	sp|P36097|TTI1_YEAST TEL2-interacting protein 1 OS=Saccharomyces cerevisiae (strain ATCC 204508 / S288c) GN=TTI1 PE=1 SV=1	0.971604	other
19.6105	22.8515	20.2439	23.2666	23.2605	24.1033	0.10751	23.5435	20.9019	2.64151	TPO1	sp|Q07824|TPO1_YEAST Polyamine transporter 1 OS=Saccharomyces cerevisiae (strain ATCC 204508 / S288c) GN=TPO1 PE=1 SV=1	0.968551	other
21.9276	23.7155	23.113	25.5745	24.9005	23.4306	0.107554	24.6352	22.9187	1.7165	GAP1	sp|P19145|GAP1_YEAST General amino-acid permease GAP1 OS=Saccharomyces cerevisiae (strain ATCC 204508 / S288c) GN=GAP1 PE=1 SV=2	0.968374	other
25.5541	26.3964	24.9149	26.904	26.5231	26.8627	0.107749	26.7633	25.6218	1.14147	UTR2	sp|P32623|CRH2_YEAST Probable glycosidase CRH2 OS=Saccharomyces cerevisiae (strain ATCC 204508 / S288c) GN=UTR2 PE=1 SV=3	0.967586	other
34.634	34.0745	34.5799	35.1308	35.0006	34.6211	0.107792	34.9175	34.4295	0.488018	SSA1	sp|P10591|HSP71_YEAST Heat shock protein SSA1 OS=Saccharomyces cerevisiae (strain ATCC 204508 / S288c) GN=SSA1 PE=1 SV=4	0.967413	other
27.4807	28.1318	27.6397	29.1613	29.6997	28.0806	0.107904	28.9805	27.7507	1.22981	RPL6B	sp|P05739|RL6B_YEAST 60S ribosomal protein L6-B OS=Saccharomyces cerevisiae (strain ATCC 204508 / S288c) GN=RPL6B PE=1 SV=4	0.966962	other
26.247	22.8567	26.4599	28.8014	28.9857	26.7523	0.10816	28.1798	25.1879	2.99192	RCN2	sp|Q12044|RCN2_YEAST Regulator of calcineurin 2 OS=Saccharomyces cerevisiae (strain ATCC 204508 / S288c) GN=RCN2 PE=1 SV=1	0.965932	other
26.8383	27.5337	27.8488	28.7302	29.2453	27.7182	0.10835	28.5646	27.407	1.15763	NEW1	sp|Q08972|NEW1_YEAST [NU+] prion formation protein 1 OS=Saccharomyces cerevisiae (strain ATCC 204508 / S288c) GN=NEW1 PE=1 SV=1	0.965173	other
28.261	27.687	27.7472	26.3911	26.9527	27.6238	0.108364	26.9892	27.8984	-0.909191	PRC1	sp|P00729|CBPY_YEAST Carboxypeptidase Y OS=Saccharomyces cerevisiae (strain ATCC 204508 / S288c) GN=PRC1 PE=1 SV=1	0.965113	other
19.9482	23.1676	23.5087	25.6968	25.6466	23.9632	0.108469	25.1022	22.2082	2.89404	DBP10	sp|Q12389|DBP10_YEAST ATP-dependent RNA helicase DBP10 OS=Saccharomyces cerevisiae (strain ATCC 204508 / S288c) GN=DBP10 PE=1 SV=2;sp|A6ZXU0|DBP10_YEAS7 ATP-dependent RNA helicase DBP10 OS=Saccharomyces cerevisiae (strain YJM789) GN=DBP10 PE=3 SV=1	0.964695	other
23.0105	24.9849	23.738	26.0836	25.7693	24.5355	0.108501	25.4628	23.9111	1.55166	COG7	sp|P53195|COG7_YEAST Conserved oligomeric Golgi complex subunit 7 OS=Saccharomyces cerevisiae (strain ATCC 204508 / S288c) GN=COG7 PE=1 SV=1	0.964565	other
19.7691	22.1594	22.7721	23.9909	24.2428	24.0627	0.108809	24.0988	21.5668	2.53198	COQ8	sp|P27697|COQ8_YEAST Atypical kinase COQ8, mitochondrial OS=Saccharomyces cerevisiae (strain ATCC 204508 / S288c) GN=COQ8 PE=1 SV=1	0.963335	other
21.7993	23.2953	24.3494	25.0964	25.5943	24.4158	0.109169	25.0355	23.148	1.88753	PRO1	sp|P32264|PROB_YEAST Glutamate 5-kinase OS=Saccharomyces cerevisiae (strain ATCC 204508 / S288c) GN=PRO1 PE=1 SV=2	0.961901	other
22.0172	23.615	22.259	25.2883	25.0843	23.0543	0.109283	24.4756	22.6304	1.84519	MRP51	sp|Q02950|RT51_YEAST 37S ribosomal protein MRP51, mitochondrial OS=Saccharomyces cerevisiae (strain ATCC 204508 / S288c) GN=MRP51 PE=1 SV=1	0.961448	other
20.879	20.2473	22.6893	23.5777	23.8679	22.1126	0.109418	23.1861	21.2719	1.91419	SNT1	sp|P25357|SNT1_YEAST Probable DNA-binding protein SNT1 OS=Saccharomyces cerevisiae (strain ATCC 204508 / S288c) GN=SNT1 PE=1 SV=2	0.96091	other
24.0107	22.0403	21.5926	26.1219	25.9458	23.1622	0.109717	25.0766	22.5479	2.52875	UME1	sp|Q03010|UME1_YEAST Transcriptional regulatory protein UME1 OS=Saccharomyces cerevisiae (strain ATCC 204508 / S288c) GN=UME1 PE=1 SV=1	0.959726	other
25.6693	24.6723	25.6991	26.4858	25.7331	26.4551	0.109853	26.2247	25.3469	0.877785	YAP1802	sp|P53309|AP18B_YEAST Clathrin coat assembly protein AP180B OS=Saccharomyces cerevisiae (strain ATCC 204508 / S288c) GN=YAP1802 PE=1 SV=1	0.959187	other
22.8694	23.2641	23.0493	22.6775	21.8359	22.6057	0.109971	22.373	23.0609	-0.687923	ERG28	sp|P40030|ERG28_YEAST Ergosterol biosynthetic protein 28 OS=Saccharomyces cerevisiae (strain ATCC 204508 / S288c) GN=ERG28 PE=1 SV=1	0.958723	other
20.9519	24.0425	22.5132	25.5399	28.1354	23.7231	0.110448	25.7995	22.5025	3.29693	RPL18B;RPL18A	sp|P0CX50|RL18B_YEAST 60S ribosomal protein L18-B OS=Saccharomyces cerevisiae (strain ATCC 204508 / S288c) GN=RPL18B PE=1 SV=1;sp|P0CX49|RL18A_YEAST 60S ribosomal protein L18-A OS=Saccharomyces cerevisiae (strain ATCC 204508 / S288c) GN=RPL18A PE=1 SV=1	0.956843	other
19.6727	23.1924	21.3101	24.5	24.1751	23.4056	0.111222	24.0269	21.3917	2.63514	VPS38	sp|Q05919|VPS38_YEAST Vacuolar protein sorting-associated protein 38 OS=Saccharomyces cerevisiae (strain ATCC 204508 / S288c) GN=VPS38 PE=1 SV=1	0.953808	other
22.8992	23.7521	22.0236	24.562	23.7942	24.107	0.111323	24.1544	22.8916	1.26277	LSB1	sp|P53281|LSB1_YEAST LAS seventeen-binding protein 1 OS=Saccharomyces cerevisiae (strain ATCC 204508 / S288c) GN=LSB1 PE=1 SV=1	0.953415	other
25.7447	25.6632	26.4176	27.2069	28.3772	26.4675	0.111504	27.3505	25.9418	1.40869	GDH1	sp|P07262|DHE4_YEAST NADP-specific glutamate dehydrogenase 1 OS=Saccharomyces cerevisiae (strain ATCC 204508 / S288c) GN=GDH1 PE=1 SV=2;sp|Q8TFF6|DHE4_SACU7 NADP-specific glutamate dehydrogenase 1 OS=Saccharomyces uvarum (strain ATCC 76518 / CBS 7001 / CLI	0.952711	other
21.4763	20.4942	20.7333	22.8883	21.5274	24.2039	0.11161	22.8732	20.9012	1.97194	PTR2	sp|P32901|PTR2_YEAST Peptide transporter PTR2 OS=Saccharomyces cerevisiae (strain ATCC 204508 / S288c) GN=PTR2 PE=1 SV=2	0.952296	other
28.826	28.4426	27.7706	29.3624	29.1441	28.8644	0.111814	29.1236	28.3464	0.777199	MGE1	sp|P38523|GRPE_YEAST GrpE protein homolog, mitochondrial OS=Saccharomyces cerevisiae (strain ATCC 204508 / S288c) GN=MGE1 PE=1 SV=1	0.951503	other
30.7313	30.7114	31.1215	31.226	32.0972	31.32	0.112396	31.5478	30.8547	0.69304	SEC23	sp|P15303|SEC23_YEAST Protein transport protein SEC23 OS=Saccharomyces cerevisiae (strain ATCC 204508 / S288c) GN=SEC23 PE=1 SV=1	0.949251	other
25.7493	24.8227	23.7022	23.2202	20.7777	23.5789	0.11289	22.5256	24.7581	-2.23247	VAM3	sp|Q12241|VAM3_YEAST Syntaxin VAM3 OS=Saccharomyces cerevisiae (strain ATCC 204508 / S288c) GN=VAM3 PE=1 SV=1	0.947346	other
24.6057	25.2689	25.5095	27.0813	27.9088	25.5741	0.113311	26.8547	25.128	1.7267	SUP45	sp|P12385|ERF1_YEAST Eukaryotic peptide chain release factor subunit 1 OS=Saccharomyces cerevisiae (strain ATCC 204508 / S288c) GN=SUP45 PE=1 SV=2	0.945728	other
26.8876	27.4703	27.4717	28.4634	27.8956	27.5373	0.113863	27.9654	27.2765	0.688908	PET9	sp|P18239|ADT2_YEAST ADP,ATP carrier protein 2 OS=Saccharomyces cerevisiae (strain ATCC 204508 / S288c) GN=PET9 PE=1 SV=2	0.943619	other
19.5713	20.3173	22.9921	25.0317	22.9021	22.849	0.113963	23.5943	20.9602	2.63402	COG2	sp|P53271|COG2_YEAST Conserved oligomeric Golgi complex subunit 2 OS=Saccharomyces cerevisiae (strain ATCC 204508 / S288c) GN=COG2 PE=1 SV=2	0.943235	other
25.1676	26.4588	25.362	26.7935	26.9243	26.2727	0.114158	26.6635	25.6628	1.00072	PTA1	sp|Q01329|PTA1_YEAST Pre-tRNA-processing protein PTA1 OS=Saccharomyces cerevisiae (strain ATCC 204508 / S288c) GN=PTA1 PE=1 SV=1	0.942495	other
28.4686	28.3041	28.4464	26.3106	27.3538	27.8729	0.114417	27.1791	28.4064	-1.22727	ACH1	sp|P32316|ACH1_YEAST Acetyl-CoA hydrolase OS=Saccharomyces cerevisiae (strain ATCC 204508 / S288c) GN=ACH1 PE=1 SV=2	0.941508	other
24.1768	19.9483	23.3983	26.9402	27.3332	23.7301	0.11466	26.0012	22.5078	3.49338	TMA108	sp|P40462|TM108_YEAST Protein TMA108 OS=Saccharomyces cerevisiae (strain ATCC 204508 / S288c) GN=TMA108 PE=1 SV=1	0.94059	other
24.6686	24.2294	23.2016	25.6687	24.4056	25.6937	0.114731	25.256	24.0332	1.22279	MKC7	sp|P53379|MKC7_YEAST Aspartic proteinase MKC7 OS=Saccharomyces cerevisiae (strain ATCC 204508 / S288c) GN=MKC7 PE=1 SV=2	0.940319	other
29.8861	30.2534	30.0903	30.8618	30.5658	30.2085	0.1149	30.5454	30.0766	0.468772	TIF1	sp|P10081|IF4A_YEAST ATP-dependent RNA helicase eIF4A OS=Saccharomyces cerevisiae (strain ATCC 204508 / S288c) GN=TIF1 PE=1 SV=3;sp|A6ZQJ1|IF4A_YEAS7 ATP-dependent RNA helicase eIF4A OS=Saccharomyces cerevisiae (strain YJM789) GN=TIF1 PE=3 SV=1	0.939681	other
21.3033	22.273	20.8993	25.461	24.4414	22.0801	0.11531	23.9942	21.4919	2.50231	YLR290C	sp|Q05892|COQ11_YEAST MIOREX complex component 2 OS=Saccharomyces cerevisiae (strain ATCC 204508 / S288c) GN=COQ11 PE=1 SV=1	0.938133	other
21.0781	20.608	19.5902	25.1966	23.7692	21.176	0.11551	23.3806	20.4255	2.95515	ORC1	sp|P54784|ORC1_YEAST Origin recognition complex subunit 1 OS=Saccharomyces cerevisiae (strain ATCC 204508 / S288c) GN=ORC1 PE=1 SV=1	0.937379	other
20.3368	19.6276	18.8235	20.6515	20.7247	20.8725	0.115573	20.7496	19.596	1.15359	IPT1	sp|P38954|IPT1_YEAST Inositolphosphotransferase 1 OS=Saccharomyces cerevisiae (strain ATCC 204508 / S288c) GN=IPT1 PE=1 SV=2	0.937145	other
21.5523	20.5912	20.4412	21.289	23.8334	23.0594	0.115798	22.7272	20.8616	1.86567	TUB3	sp|P09734|TBA3_YEAST Tubulin alpha-3 chain OS=Saccharomyces cerevisiae (strain ATCC 204508 / S288c) GN=TUB3 PE=1 SV=1	0.936298	other
25.9449	26.1162	26.7017	26.8329	27.6594	26.6469	0.115853	27.0464	26.2543	0.792139	EAP1	sp|P36041|EAP1_YEAST Protein EAP1 OS=Saccharomyces cerevisiae (strain ATCC 204508 / S288c) GN=EAP1 PE=1 SV=1	0.936094	other
29.1087	28.2051	29.4603	30.071	30.0875	29.3967	0.116042	29.8517	28.9247	0.92705	TOP2	sp|P06786|TOP2_YEAST DNA topoisomerase 2 OS=Saccharomyces cerevisiae (strain ATCC 204508 / S288c) GN=TOP2 PE=1 SV=2	0.935385	other
28.4949	28.3	28.3576	30.0898	29.661	28.6862	0.116116	29.479	28.3842	1.09485	RPA43	sp|P46669|RPA43_YEAST DNA-directed RNA polymerase I subunit RPA43 OS=Saccharomyces cerevisiae (strain ATCC 204508 / S288c) GN=RPA43 PE=1 SV=2	0.935108	other
24.2001	24.9602	24.0967	26.8433	27.281	24.8261	0.116124	26.3168	24.419	1.89779	TPS2	sp|P31688|TPS2_YEAST Trehalose-phosphatase OS=Saccharomyces cerevisiae (strain ATCC 204508 / S288c) GN=TPS2 PE=1 SV=3	0.935078	other
20.5881	19.9626	20.4969	23.5308	22.2537	20.9562	0.117106	22.2469	20.3492	1.89769	IOC4	sp|Q04213|IOC4_YEAST ISWI one complex protein 4 OS=Saccharomyces cerevisiae (strain ATCC 204508 / S288c) GN=IOC4 PE=1 SV=1	0.931419	other
22.2294	24.2422	22.1239	24.89	24.0318	24.8045	0.11728	24.5755	22.8652	1.71029	TSC10	sp|P38342|TSC10_YEAST 3-ketodihydrosphingosine reductase TSC10 OS=Saccharomyces cerevisiae (strain ATCC 204508 / S288c) GN=TSC10 PE=1 SV=2	0.930776	other
23.7201	26.2561	25.7502	28.1275	27.1563	26.2641	0.117331	27.1826	25.2421	1.94048	RPO21	sp|P04050|RPB1_YEAST DNA-directed RNA polymerase II subunit RPB1 OS=Saccharomyces cerevisiae (strain ATCC 204508 / S288c) GN=RPO21 PE=1 SV=2	0.930589	other
25.3996	21.8823	23.7649	25.3916	27.153	25.9869	0.117345	26.1771	23.6823	2.49486	MST1	sp|P07236|SYTM_YEAST Threonine--tRNA ligase, mitochondrial OS=Saccharomyces cerevisiae (strain ATCC 204508 / S288c) GN=MST1 PE=1 SV=2	0.930534	other
21.9972	23.5818	22.7373	24.2251	23.965	23.4836	0.118686	23.8912	22.7721	1.11911	BAP2	sp|P38084|BAP2_YEAST Leu/Val/Ile amino-acid permease OS=Saccharomyces cerevisiae (strain ATCC 204508 / S288c) GN=BAP2 PE=1 SV=2	0.9256	other
21.4353	24.4521	22.6999	25.4781	25.1943	24.3955	0.119323	25.0226	22.8624	2.16019	SLM1	sp|P40485|SLM1_YEAST Phosphatidylinositol 4,5-bisphosphate-binding protein SLM1 OS=Saccharomyces cerevisiae (strain ATCC 204508 / S288c) GN=SLM1 PE=1 SV=1	0.923275	other
23.5161	23.5925	23.5242	24.0994	25.0396	24.0384	0.119399	24.3925	23.5443	0.848229	NSE1	sp|Q07913|NSE1_YEAST Non-structural maintenance of chromosomes element 1 OS=Saccharomyces cerevisiae (strain ATCC 204508 / S288c) GN=NSE1 PE=1 SV=1	0.923001	other
19.8637	22.0812	22.6801	24.197	23.8921	22.7798	0.119878	23.623	21.5417	2.0813	SNF12	sp|P53628|SNF12_YEAST Transcription regulatory protein SNF12 OS=Saccharomyces cerevisiae (strain ATCC 204508 / S288c) GN=SNF12 PE=1 SV=1	0.921259	other
24.1739	24.4264	23.6493	25.0376	25.5351	24.3053	0.119922	24.9593	24.0832	0.876107	GPH1	sp|P06738|PHSG_YEAST Glycogen phosphorylase OS=Saccharomyces cerevisiae (strain ATCC 204508 / S288c) GN=GPH1 PE=1 SV=4	0.921103	other
23.1185	21.6744	21.948	23.5851	23.9801	22.6721	0.119941	23.4124	22.247	1.16541		sp|Q03208|YML9_YEAST Uncharacterized protein YML119W OS=Saccharomyces cerevisiae (strain ATCC 204508 / S288c) GN=YML119W PE=1 SV=1	0.921032	other
19.6371	23.661	22.1087	25.151	24.3715	24.8757	0.119949	24.7994	21.8023	2.99718	MSP1	sp|P28737|MSP1_YEAST Protein MSP1 OS=Saccharomyces cerevisiae (strain ATCC 204508 / S288c) GN=MSP1 PE=1 SV=2	0.921002	other
33.1647	32.7628	32.1865	33.5738	33.3366	33.3396	0.120197	33.4167	32.7047	0.711997	RPL12B;RPL12A	sp|P0CX54|RL12B_YEAST 60S ribosomal protein L12-B OS=Saccharomyces cerevisiae (strain ATCC 204508 / S288c) GN=RPL12B PE=1 SV=1;sp|P0CX53|RL12A_YEAST 60S ribosomal protein L12-A OS=Saccharomyces cerevisiae (strain ATCC 204508 / S288c) GN=RPL12A PE=1 SV=1	0.920107	other
20.5512	22.3905	22.5047	23.2332	23.466	23.6138	0.120427	23.4377	21.8155	1.62219	SFP1	sp|P32432|SFP1_YEAST Transcription factor SFP1 OS=Saccharomyces cerevisiae (strain ATCC 204508 / S288c) GN=SFP1 PE=1 SV=1	0.919277	other
19.2333	23.1809	22.4384	24.7378	25.082	24.3335	0.120537	24.7178	21.6175	3.10025	EMP46	sp|Q12396|EMP46_YEAST Protein EMP46 OS=Saccharomyces cerevisiae (strain ATCC 204508 / S288c) GN=EMP46 PE=1 SV=1	0.918881	other
21.0641	22.6347	19.7224	23.7705	24.7617	21.8956	0.121028	23.4759	21.1404	2.33554	VTA1	sp|Q06263|VTA1_YEAST Vacuolar protein sorting-associated protein VTA1 OS=Saccharomyces cerevisiae (strain ATCC 204508 / S288c) GN=VTA1 PE=1 SV=1	0.917116	other
22.3435	20.6755	22.0948	24.4958	24.5426	22.0644	0.121097	23.7009	21.7046	1.99633	AEP1	sp|P32493|AEP1_YEAST ATPase expression protein 1, mitochondrial OS=Saccharomyces cerevisiae (strain ATCC 204508 / S288c) GN=AEP1 PE=1 SV=2;sp|C7GL60|AEP1_YEAS2 ATPase expression protein 1, mitochondrial OS=Saccharomyces cerevisiae (strain JAY291) GN=AEP1 P	0.916868	other
25.553	25.6404	26.2056	27.1665	27.5298	26.0177	0.121129	26.9047	25.7997	1.10498	GIN4	sp|Q12263|GIN4_YEAST Serine/threonine-protein kinase GIN4 OS=Saccharomyces cerevisiae (strain ATCC 204508 / S288c) GN=GIN4 PE=1 SV=1	0.916752	other
20.896	22.3472	21.8667	23.6982	25.19	22.2879	0.121498	23.7254	21.7033	2.02206	MED4	sp|Q12343|MED4_YEAST Mediator of RNA polymerase II transcription subunit 4 OS=Saccharomyces cerevisiae (strain ATCC 204508 / S288c) GN=MED4 PE=1 SV=1	0.915432	other
25.5458	26.6832	25.998	28.8381	28.7825	26.4165	0.121823	28.0123	26.0757	1.93667	VMA13	sp|P41807|VATH_YEAST V-type proton ATPase subunit H OS=Saccharomyces cerevisiae (strain ATCC 204508 / S288c) GN=VMA13 PE=1 SV=1	0.91427	other
24.1899	22.6795	22.2901	23.8344	25.1576	24.4136	0.121909	24.4685	23.0532	1.41537	UBP6	sp|P43593|UBP6_YEAST Ubiquitin carboxyl-terminal hydrolase 6 OS=Saccharomyces cerevisiae (strain ATCC 204508 / S288c) GN=UBP6 PE=1 SV=1	0.913963	other
30.1548	30.0161	30.1411	31.9795	31.2434	30.4662	0.121953	31.2297	30.104	1.12566	ZRT1	sp|P32804|ZRT1_YEAST Zinc-regulated transporter 1 OS=Saccharomyces cerevisiae (strain ATCC 204508 / S288c) GN=ZRT1 PE=1 SV=1	0.913806	other
29.5389	29.1209	29.2875	29.4555	30.1343	29.7834	0.122047	29.7911	29.3158	0.475276	KEL1	sp|P38853|KEL1_YEAST Kelch repeat-containing protein 1 OS=Saccharomyces cerevisiae (strain ATCC 204508 / S288c) GN=KEL1 PE=1 SV=1	0.913473	other
18.8231	21.0601	20.9163	20.8548	23.7656	22.7954	0.122302	22.4719	20.2665	2.20542	HST1	sp|P53685|HST1_YEAST NAD-dependent protein deacetylase HST1 OS=Saccharomyces cerevisiae (strain ATCC 204508 / S288c) GN=HST1 PE=1 SV=1	0.912566	other
27.1077	26.9449	26.2122	28.008	27.0328	27.5333	0.122372	27.5247	26.7549	0.76975	PRE5	sp|P40302|PSA6_YEAST Proteasome subunit alpha type-6 OS=Saccharomyces cerevisiae (strain ATCC 204508 / S288c) GN=PRE5 PE=1 SV=1	0.91232	other
25.3481	25.693	22.6644	27.1337	26.3477	27.2884	0.123117	26.9233	24.5685	2.35478	SSP120	sp|P39931|SS120_YEAST Protein SSP120 OS=Saccharomyces cerevisiae (strain ATCC 204508 / S288c) GN=SSP120 PE=1 SV=1	0.909682	other
27.0091	25.8174	26.4481	26.8711	27.2315	27.7024	0.123301	27.2684	26.4249	0.843477	SHS1	sp|Q07657|SHS1_YEAST Seventh homolog of septin 1 OS=Saccharomyces cerevisiae (strain ATCC 204508 / S288c) GN=SHS1 PE=1 SV=1	0.909033	other
23.6856	20.3802	22.2062	25.1296	23.5224	24.4873	0.123527	24.3798	22.0907	2.28912	ORC4	sp|P54791|ORC4_YEAST Origin recognition complex subunit 4 OS=Saccharomyces cerevisiae (strain ATCC 204508 / S288c) GN=ORC4 PE=1 SV=1	0.908237	other
20.4096	21.9572	19.6413	23.1789	24.6464	21.301	0.12353	23.0421	20.6693	2.37279	HER1	sp|Q12276|HER1_YEAST HMG2-induced ER-remodeling protein 1 OS=Saccharomyces cerevisiae (strain ATCC 204508 / S288c) GN=HER1 PE=1 SV=1	0.908227	other
23.1191	20.6244	23.6726	24.9873	24.7887	24.8573	0.123656	24.8778	22.472	2.40575	MET3	sp|P08536|MET3_YEAST Sulfate adenylyltransferase OS=Saccharomyces cerevisiae (strain ATCC 204508 / S288c) GN=MET3 PE=1 SV=2	0.907785	other
28.012	28.3075	27.418	28.6783	28.6748	28.2613	0.123709	28.5381	27.9125	0.62565	SRP21	sp|P32342|SRP21_YEAST Signal recognition particle subunit SRP21 OS=Saccharomyces cerevisiae (strain ATCC 204508 / S288c) GN=SRP21 PE=1 SV=3	0.9076	other
25.838	23.6407	24.4717	26.3983	26.6579	25.4923	0.12381	26.1828	24.6501	1.53271	ARO9	sp|P38840|ARO9_YEAST Aromatic amino acid aminotransferase 2 OS=Saccharomyces cerevisiae (strain ATCC 204508 / S288c) GN=ARO9 PE=1 SV=3	0.907243	other
21.4893	23.3276	23.1655	24.3647	24.2084	23.6792	0.124457	24.0841	22.6608	1.4233	RSM10	sp|Q03201|RT10_YEAST 37S ribosomal protein S10, mitochondrial OS=Saccharomyces cerevisiae (strain ATCC 204508 / S288c) GN=RSM10 PE=1 SV=1	0.904981	other
28.3641	28.1596	28.3485	27.8332	27.147	27.9861	0.125311	27.6554	28.2907	-0.635301	JIP5	sp|Q06214|JIP5_YEAST WD repeat-containing protein JIP5 OS=Saccharomyces cerevisiae (strain ATCC 204508 / S288c) GN=JIP5 PE=1 SV=2;sp|A6ZX45|JIP5_YEAS7 WD repeat-containing protein JIP5 OS=Saccharomyces cerevisiae (strain YJM789) GN=JIP5 PE=3 SV=2	0.90201	other
21.2622	21.0346	22.258	25.0153	25.3795	21.9684	0.126168	24.1211	21.5183	2.6028	PRP8	sp|P33334|PRP8_YEAST Pre-mRNA-splicing factor 8 OS=Saccharomyces cerevisiae (strain ATCC 204508 / S288c) GN=PRP8 PE=1 SV=1	0.899051	other
26.0146	26.6425	26.6216	28.2667	29.3756	26.8897	0.126201	28.1774	26.4262	1.75112	NOP7	sp|P53261|PESC_YEAST Pescadillo homolog OS=Saccharomyces cerevisiae (strain ATCC 204508 / S288c) GN=NOP7 PE=1 SV=1;sp|A6ZV85|PESC_YEAS7 Pescadillo homolog OS=Saccharomyces cerevisiae (strain YJM789) GN=NOP7 PE=3 SV=1	0.898937	other
24.0089	23.7107	22.9704	24.402	24.2404	24.3606	0.12656	24.3344	23.5633	0.771025	HIT1	sp|P46973|HIT1_YEAST Protein HIT1 OS=Saccharomyces cerevisiae (strain ATCC 204508 / S288c) GN=HIT1 PE=1 SV=1	0.897703	other
31.1002	30.5517	30.7019	30.4739	30.5353	30.1386	0.126646	30.3826	30.7846	-0.401995	USO1	sp|P25386|USO1_YEAST Intracellular protein transport protein USO1 OS=Saccharomyces cerevisiae (strain ATCC 204508 / S288c) GN=USO1 PE=1 SV=2	0.897408	other
24.0931	24.5377	24.5505	28.1756	28.4853	24.9671	0.126908	27.2093	24.3937	2.81555	RPS6B;RPS6A	sp|P0CX38|RS6B_YEAST 40S ribosomal protein S6-B OS=Saccharomyces cerevisiae (strain ATCC 204508 / S288c) GN=RPS6B PE=1 SV=1;sp|P0CX37|RS6A_YEAST 40S ribosomal protein S6-A OS=Saccharomyces cerevisiae (strain ATCC 204508 / S288c) GN=RPS6A PE=1 SV=1;sp|P4179	0.896512	other
25.9557	24.4851	24.9265	26.8234	25.8851	25.8442	0.127262	26.1842	25.1225	1.06176	RPN13	sp|O13563|RPN13_YEAST 26S proteasome regulatory subunit RPN13 OS=Saccharomyces cerevisiae (strain ATCC 204508 / S288c) GN=RPN13 PE=1 SV=1	0.8953	other
31.4581	32.2415	31.9526	32.5476	32.58	32.1498	0.127659	32.4258	31.8841	0.54175	PGK1	sp|P00560|PGK_YEAST Phosphoglycerate kinase OS=Saccharomyces cerevisiae (strain ATCC 204508 / S288c) GN=PGK1 PE=1 SV=2	0.89395	other
23.7315	21.4497	21.2	26.096	22.8823	24.4982	0.127931	24.4922	22.1271	2.36509	MRPS17	sp|Q03246|RT17_YEAST 37S ribosomal protein S17, mitochondrial OS=Saccharomyces cerevisiae (strain ATCC 204508 / S288c) GN=MRPS17 PE=1 SV=1	0.893025	other
27.6696	28.0971	27.265	28.3923	28.5617	27.8917	0.128024	28.2819	27.6772	0.604674	ATP5	sp|P09457|ATPO_YEAST ATP synthase subunit 5, mitochondrial OS=Saccharomyces cerevisiae (strain ATCC 204508 / S288c) GN=ATP5 PE=1 SV=1	0.89271	other
25.8335	25.1528	24.3229	26.2754	26.3266	25.8257	0.128108	26.1426	25.103	1.03953	LDB7	sp|P38210|LDB7_YEAST Chromatin structure-remodeling complex protein RSC14 OS=Saccharomyces cerevisiae (strain ATCC 204508 / S288c) GN=LDB7 PE=1 SV=2	0.892425	other
25.8156	27.5284	27.1822	28.5983	28.8473	27.2374	0.128203	28.2276	26.8421	1.38559	MLP2	sp|P40457|MLP2_YEAST Protein MLP2 OS=Saccharomyces cerevisiae (strain ATCC 204508 / S288c) GN=MLP2 PE=1 SV=1	0.892102	other
21.4053	23.2015	23.3597	24.5867	25.5469	23.1757	0.128982	24.4365	22.6555	1.78095	ARG4	sp|P04076|ARLY_YEAST Argininosuccinate lyase OS=Saccharomyces cerevisiae (strain ATCC 204508 / S288c) GN=ARG4 PE=1 SV=2	0.889472	other
25.9427	27.4963	26.5715	27.7081	28.2229	27.2706	0.129088	27.7339	26.6702	1.06371	TEF4	sp|P36008|EF1G2_YEAST Elongation factor 1-gamma 2 OS=Saccharomyces cerevisiae (strain ATCC 204508 / S288c) GN=TEF4 PE=1 SV=1	0.889114	other
24.1667	25.4795	25.1495	23.0366	24.6722	23.4395	0.129421	23.7161	24.9319	-1.21578	LAS17	sp|Q12446|LAS17_YEAST Proline-rich protein LAS17 OS=Saccharomyces cerevisiae (strain ATCC 204508 / S288c) GN=LAS17 PE=1 SV=1	0.887994	other
23.6785	24.2096	24.5976	24.9722	25.189	24.382	0.129628	24.8477	24.1619	0.685851	NBA1	sp|Q08229|NBA1_YEAST Protein NBA1 OS=Saccharomyces cerevisiae (strain ATCC 204508 / S288c) GN=NBA1 PE=1 SV=1	0.887302	other
24.5772	25.4195	25.7946	27.0277	26.5872	25.5093	0.130003	26.3747	25.2638	1.11097	DBP9	sp|Q06218|DBP9_YEAST ATP-dependent RNA helicase DBP9 OS=Saccharomyces cerevisiae (strain ATCC 204508 / S288c) GN=DBP9 PE=1 SV=1;sp|A7A1G0|DBP9_YEAS7 ATP-dependent RNA helicase DBP9 OS=Saccharomyces cerevisiae (strain YJM789) GN=DBP9 PE=3 SV=1	0.886047	other
22.9782	19.7774	20.7355	23.1418	24.3448	22.6401	0.130219	23.3756	21.1637	2.21187	URA1	sp|P28272|PYRD_YEAST Dihydroorotate dehydrogenase (fumarate) OS=Saccharomyces cerevisiae (strain ATCC 204508 / S288c) GN=URA1 PE=1 SV=1;sp|Q7Z893|PYRD_SACMI Dihydroorotate dehydrogenase (fumarate) OS=Saccharomyces mikatae GN=URA1 PE=3 SV=1;sp|Q7Z891|PYRD_S	0.885326	other
27.4082	27.5513	28.209	28.9633	28.7315	27.8748	0.130323	28.5232	27.7228	0.800378	SAM1	sp|P10659|METK1_YEAST S-adenosylmethionine synthase 1 OS=Saccharomyces cerevisiae (strain ATCC 204508 / S288c) GN=SAM1 PE=1 SV=2	0.884979	other
21.989	22.0611	23.2791	23.5134	23.0635	23.6847	0.130363	23.4205	22.4431	0.977458	TNA1	sp|P53322|TNA1_YEAST High-affinity nicotinic acid transporter OS=Saccharomyces cerevisiae (strain ATCC 204508 / S288c) GN=TNA1 PE=1 SV=1	0.884846	other
27.0191	20.9112	25.7494	29.0923	30.0185	27.7349	0.130569	28.9486	24.5599	4.38864	EGD2	sp|P38879|NACA_YEAST Nascent polypeptide-associated complex subunit alpha OS=Saccharomyces cerevisiae (strain ATCC 204508 / S288c) GN=EGD2 PE=1 SV=3;sp|A6ZT99|NACA_YEAS7 Nascent polypeptide-associated complex subunit alpha OS=Saccharomyces cerevisiae (stra	0.884161	other
24.7585	24.4528	23.4709	23.5058	23.5601	22.9029	0.130706	23.3229	24.2274	-0.904474	MRPL50	sp|P53724|RM50_YEAST 54S ribosomal protein L50, mitochondrial OS=Saccharomyces cerevisiae (strain ATCC 204508 / S288c) GN=MRPL50 PE=1 SV=1	0.883704	other
25.81	26.2462	26.0954	27.5226	27.574	26.2206	0.131059	27.1057	26.0506	1.05517	IOC2	sp|Q12072|IOC2_YEAST ISWI one complex protein 2 OS=Saccharomyces cerevisiae (strain ATCC 204508 / S288c) GN=IOC2 PE=1 SV=1	0.882533	other
30.4889	30.4624	30.1575	31.4653	31.9349	30.5737	0.131185	31.3246	30.3696	0.955036	STM1	sp|P39015|STM1_YEAST Suppressor protein STM1 OS=Saccharomyces cerevisiae (strain ATCC 204508 / S288c) GN=STM1 PE=1 SV=3	0.882117	other
28.6176	28.1783	28.2197	29.2883	28.6137	28.6536	0.131376	28.8519	28.3385	0.513333	NUP188	sp|P52593|NU188_YEAST Nucleoporin NUP188 OS=Saccharomyces cerevisiae (strain ATCC 204508 / S288c) GN=NUP188 PE=1 SV=1	0.881482	other
26.2373	18.7615	20.3059	24.6377	28.7167	27.8221	0.131468	27.0588	21.7682	5.29061	TY1B-PR2;TY1B-ML1;TY1B-DR5;TY1B-H	sp|P0C2J0|YP13B_YEAST Transposon Ty1-PR2 Gag-Pol polyprotein OS=Saccharomyces cerevisiae (strain ATCC 204508 / S288c) GN=TY1B-PR2 PE=3 SV=1;sp|Q04711|YM11B_YEAST Transposon Ty1-ML1 Gag-Pol polyprotein OS=Saccharomyces cerevisiae (strain ATCC 204508 / S288c	0.88118	other
30.1086	27.9277	28.1206	27.1216	27.4084	26.6742	0.131685	27.0681	28.7189	-1.65088	ARP2	sp|P32381|ARP2_YEAST Actin-related protein 2 OS=Saccharomyces cerevisiae (strain ATCC 204508 / S288c) GN=ARP2 PE=1 SV=1	0.880465	other
24.9846	25.197	26.7642	26.3074	27.6078	27.0024	0.13172	26.9725	25.6486	1.32392	SMI1	sp|P32566|SMI1_YEAST Cell wall assembly regulator SMI1 OS=Saccharomyces cerevisiae (strain ATCC 204508 / S288c) GN=SMI1 PE=1 SV=1	0.880347	other
24.2946	24.0765	22.8201	24.8436	25.0065	24.6605	0.131969	24.8369	23.7304	1.10651	CCP1	sp|P00431|CCPR_YEAST Cytochrome c peroxidase, mitochondrial OS=Saccharomyces cerevisiae (strain ATCC 204508 / S288c) GN=CCP1 PE=1 SV=2	0.879528	other
24.0375	23.9204	24.3685	21.8545	23.5662	23.1941	0.132738	22.8716	24.1088	-1.2372	CMR1	sp|Q12510|CMR1_YEAST DNA damage-binding protein CMR1 OS=Saccharomyces cerevisiae (strain ATCC 204508 / S288c) GN=CMR1 PE=1 SV=1	0.877003	other
23.8829	25.0982	24.665	26.7352	27.4609	24.8479	0.13284	26.348	24.5487	1.7993	RPL28	sp|P02406|RL28_YEAST 60S ribosomal protein L28 OS=Saccharomyces cerevisiae (strain ATCC 204508 / S288c) GN=RPL28 PE=1 SV=3	0.876672	other
20.1181	20.2134	21.1132	22.8466	23.5607	20.8025	0.133041	22.4032	20.4816	1.92168	GPB2	sp|P39717|GPB2_YEAST Guanine nucleotide-binding protein subunit beta 2 OS=Saccharomyces cerevisiae (strain ATCC 204508 / S288c) GN=GPB2 PE=1 SV=4	0.876015	other
21.1574	21.0157	20.1207	20.973	22.8974	23.1093	0.133932	22.3266	20.7646	1.56197	TRL1	sp|P09880|TRNL_YEAST tRNA ligase OS=Saccharomyces cerevisiae (strain ATCC 204508 / S288c) GN=TRL1 PE=1 SV=1	0.873117	other
26.113	26.0672	26.8445	28.826	29.5825	26.6972	0.134507	28.3686	26.3416	2.027	GCN1	sp|P33892|GCN1_YEAST eIF-2-alpha kinase activator GCN1 OS=Saccharomyces cerevisiae (strain ATCC 204508 / S288c) GN=GCN1 PE=1 SV=1	0.871255	other
29.3228	26.4847	26.8306	25.3538	24.6653	26.4458	0.134548	25.4883	27.5461	-2.05773	ARC15	sp|P40518|ARPC5_YEAST Actin-related protein 2/3 complex subunit 5 OS=Saccharomyces cerevisiae (strain ATCC 204508 / S288c) GN=ARC15 PE=1 SV=1	0.871124	other
23.6482	24.7786	25.6831	26.1419	26.3324	25.8008	0.134559	26.0917	24.7033	1.38842	SEC63	sp|P14906|SEC63_YEAST Protein translocation protein SEC63 OS=Saccharomyces cerevisiae (strain ATCC 204508 / S288c) GN=SEC63 PE=1 SV=2	0.871087	other
22.3443	21.736	22.5363	25.3257	25.1261	22.5275	0.134957	24.3265	22.2056	2.12091	NAB6	sp|Q03735|NAB6_YEAST RNA-binding protein NAB6 OS=Saccharomyces cerevisiae (strain ATCC 204508 / S288c) GN=NAB6 PE=1 SV=1	0.869805	other
20.8651	22.842	22.7085	23.5273	24.5885	22.8935	0.135073	23.6698	22.1385	1.53126	UFO1	sp|Q04511|UFO1_YEAST Ubiquitin ligase complex F-box protein UFO1 OS=Saccharomyces cerevisiae (strain ATCC 204508 / S288c) GN=UFO1 PE=1 SV=1	0.86943	other
26.5402	25.8884	26.0258	26.2509	27.0558	27.1252	0.135391	26.8107	26.1515	0.659184	MTC1	sp|P47018|MTC1_YEAST Maintenance of telomere capping protein 1 OS=Saccharomyces cerevisiae (strain ATCC 204508 / S288c) GN=MTC1 PE=1 SV=1	0.868411	other
22.7335	24.2398	24.2057	26.7352	26.506	23.986	0.135619	25.7424	23.7263	2.01609	RIX1	sp|P38883|RIX1_YEAST Pre-rRNA-processing protein RIX1 OS=Saccharomyces cerevisiae (strain ATCC 204508 / S288c) GN=RIX1 PE=1 SV=2;sp|A6ZTA3|RIX1_YEAS7 Pre-rRNA-processing protein RIX1 OS=Saccharomyces cerevisiae (strain YJM789) GN=RIX1 PE=3 SV=1	0.867681	other
20.6823	23.4623	20.9488	24.2243	24.1548	22.7799	0.135778	23.7197	21.6978	2.02193		sp|Q07799|YL007_YEAST Uncharacterized protein YLL007C OS=Saccharomyces cerevisiae (strain ATCC 204508 / S288c) GN=YLL007C PE=1 SV=1	0.86717	other
24.0837	25.4677	25.3016	26.6577	26.5705	25.2096	0.135877	26.1459	24.951	1.1949	COQ6	sp|P53318|COQ6_YEAST Ubiquinone biosynthesis monooxygenase COQ6, mitochondrial OS=Saccharomyces cerevisiae (strain ATCC 204508 / S288c) GN=COQ6 PE=1 SV=1	0.866853	other
20.2181	22.9763	22.1929	24.47	24.8678	22.3651	0.136077	23.901	21.7958	2.10521	HRK1	sp|Q08732|HRK1_YEAST Serine/threonine-protein kinase HRK1 OS=Saccharomyces cerevisiae (strain ATCC 204508 / S288c) GN=HRK1 PE=1 SV=1	0.866216	other
30.8777	31.3494	30.047	29.8475	25.2603	27.8815	0.136505	27.6631	30.758	-3.09491	RPL30	sp|P14120|RL30_YEAST 60S ribosomal protein L30 OS=Saccharomyces cerevisiae (strain ATCC 204508 / S288c) GN=RPL30 PE=1 SV=3;sp|Q6FXZ0|RL30_CANGA 60S ribosomal protein L30 OS=Candida glabrata (strain ATCC 2001 / CBS 138 / JCM 3761 / NBRC 0622 / NRRL Y-65) GN	0.86485	other
29.049	26.1401	25.6916	23.7655	25.0666	24.8077	0.136607	24.5466	26.9602	-2.41363	CAP2	sp|P13517|CAPZB_YEAST F-actin-capping protein subunit beta OS=Saccharomyces cerevisiae (strain ATCC 204508 / S288c) GN=CAP2 PE=1 SV=3	0.864527	other
30.049	26.7574	27.3449	24.9339	25.7438	26.5572	0.136783	25.745	28.0504	-2.30546	ARC40	sp|P38328|ARPC1_YEAST Actin-related protein 2/3 complex subunit 1 OS=Saccharomyces cerevisiae (strain ATCC 204508 / S288c) GN=ARC40 PE=1 SV=1	0.863968	other
22.587	21.1185	22.1237	23.295	22.9575	22.5313	0.136873	22.928	21.9431	0.98489	SKN1	sp|P33336|SKN1_YEAST Beta-glucan synthesis-associated protein SKN1 OS=Saccharomyces cerevisiae (strain ATCC 204508 / S288c) GN=SKN1 PE=1 SV=1	0.863681	other
26.475	26.7589	26.5777	27.0947	26.7997	27.6604	0.137641	27.1849	26.6039	0.581031	FRE1	sp|P32791|FRE1_YEAST Ferric/cupric reductase transmembrane component 1 OS=Saccharomyces cerevisiae (strain ATCC 204508 / S288c) GN=FRE1 PE=1 SV=1	0.861253	other
20.0454	21.4786	20.8993	22.6433	22.3617	21.0368	0.137822	22.014	20.8078	1.20619	BAT2	sp|P47176|BCA2_YEAST Branched-chain-amino-acid aminotransferase, cytosolic OS=Saccharomyces cerevisiae (strain ATCC 204508 / S288c) GN=BAT2 PE=1 SV=1	0.860682	other
22.5634	23.0893	22.5615	23.5444	24.1244	22.9153	0.137985	23.528	22.7381	0.789963	PRP21	sp|P32524|PRP21_YEAST Pre-mRNA-splicing factor PRP21 OS=Saccharomyces cerevisiae (strain ATCC 204508 / S288c) GN=PRP21 PE=1 SV=1	0.860168	other
25.6896	25.6507	26.1027	27.2071	27.6239	25.993	0.138734	26.9414	25.8143	1.12704	CFT2	sp|Q12102|CFT2_YEAST Cleavage factor two protein 2 OS=Saccharomyces cerevisiae (strain ATCC 204508 / S288c) GN=CFT2 PE=1 SV=1	0.857816	other
26.7863	19.6308	21.2378	27.6572	27.9112	27.649	0.13886	27.7391	22.5516	5.18749	GTT1	sp|P40582|GST1_YEAST Glutathione S-transferase 1 OS=Saccharomyces cerevisiae (strain ATCC 204508 / S288c) GN=GTT1 PE=1 SV=1	0.857423	other
23.4171	23.304	23.3781	23.6263	23.8694	23.4487	0.13904	23.6481	23.3664	0.281754	AVT3	sp|P36062|AVT3_YEAST Vacuolar amino acid transporter 3 OS=Saccharomyces cerevisiae (strain ATCC 204508 / S288c) GN=AVT3 PE=1 SV=1	0.856859	other
23.8653	24.2055	23.696	24.9542	25.906	24.234	0.139538	25.0314	23.9223	1.10913	EXG1	sp|P23776|EXG1_YEAST Glucan 1,3-beta-glucosidase I/II OS=Saccharomyces cerevisiae (strain ATCC 204508 / S288c) GN=EXG1 PE=1 SV=1	0.855309	other
24.9174	27.4779	27.1857	28.5318	28.8718	27.6397	0.139722	28.3478	26.527	1.82074	CHD1	sp|P32657|CHD1_YEAST Chromo domain-containing protein 1 OS=Saccharomyces cerevisiae (strain ATCC 204508 / S288c) GN=CHD1 PE=1 SV=1	0.854735	other
23.8555	25.8058	19.965	28.0888	27.9192	25.2051	0.139958	27.071	23.2088	3.86226	RPL32	sp|P38061|RL32_YEAST 60S ribosomal protein L32 OS=Saccharomyces cerevisiae (strain ATCC 204508 / S288c) GN=RPL32 PE=1 SV=1	0.854003	other
27.7883	28.614	28.3871	29.3884	29.1372	28.4022	0.140075	28.9759	28.2631	0.712833	ENO1	sp|P00924|ENO1_YEAST Enolase 1 OS=Saccharomyces cerevisiae (strain ATCC 204508 / S288c) GN=ENO1 PE=1 SV=3	0.85364	other
26.4322	27.2388	26.3367	28.7021	29.0561	26.8563	0.140135	28.2048	26.6693	1.53556	RPF1	sp|P38805|RPF1_YEAST Ribosome production factor 1 OS=Saccharomyces cerevisiae (strain ATCC 204508 / S288c) GN=RPF1 PE=1 SV=1	0.853453	other
23.5006	25.3778	26.0236	27.3721	26.4706	26.1493	0.140424	26.664	24.9673	1.69665	PPA2	sp|P28239|IPYR2_YEAST Inorganic pyrophosphatase, mitochondrial OS=Saccharomyces cerevisiae (strain ATCC 204508 / S288c) GN=PPA2 PE=1 SV=1	0.852558	other
29.3337	28.9148	28.6868	30.1679	31.0268	29.2405	0.140439	30.1451	28.9784	1.16667	TSA1	sp|P34760|TSA1_YEAST Peroxiredoxin TSA1 OS=Saccharomyces cerevisiae (strain ATCC 204508 / S288c) GN=TSA1 PE=1 SV=3	0.852511	other
20.1417	23.2616	23.2384	24.6718	24.8552	24.4515	0.140501	24.6595	22.2139	2.44561	RSA3	sp|Q05942|RSA3_YEAST Ribosome assembly protein 3 OS=Saccharomyces cerevisiae (strain ATCC 204508 / S288c) GN=RSA3 PE=1 SV=1	0.852322	other
26.5983	27.9548	26.3658	28.9811	30.3762	27.3823	0.141426	28.9132	26.973	1.94021	RPL17A	sp|P05740|RL17A_YEAST 60S ribosomal protein L17-A OS=Saccharomyces cerevisiae (strain ATCC 204508 / S288c) GN=RPL17A PE=1 SV=4	0.849471	other
26.173	27.1917	26.6458	28.1678	27.4484	26.944	0.141612	27.5201	26.6702	0.849896	INO80	sp|P53115|INO80_YEAST Putative DNA helicase INO80 OS=Saccharomyces cerevisiae (strain ATCC 204508 / S288c) GN=INO80 PE=1 SV=1;sp|A6ZU34|INO80_YEAS7 Putative DNA helicase INO80 OS=Saccharomyces cerevisiae (strain YJM789) GN=INO80 PE=3 SV=1	0.848899	other
25.248	24.5056	24.3458	27.0272	26.8741	24.8667	0.142448	26.256	24.6998	1.55619	UBC13	sp|P52490|UBC13_YEAST Ubiquitin-conjugating enzyme E2 13 OS=Saccharomyces cerevisiae (strain ATCC 204508 / S288c) GN=UBC13 PE=1 SV=1	0.846343	other
25.0243	24.9954	25.3056	26.4055	26.8623	25.2876	0.142659	26.1852	25.1084	1.07671	UBP15	sp|P50101|UBP15_YEAST Ubiquitin carboxyl-terminal hydrolase 15 OS=Saccharomyces cerevisiae (strain ATCC 204508 / S288c) GN=UBP15 PE=1 SV=1	0.8457	other
28.2423	28.2943	27.9321	29.0794	28.8954	28.2254	0.143042	28.7334	28.1562	0.577162	ARG7	sp|Q04728|ARGJ_YEAST Arginine biosynthesis bifunctional protein ArgJ, mitochondrial OS=Saccharomyces cerevisiae (strain ATCC 204508 / S288c) GN=ARG7 PE=1 SV=1;sp|C7GL62|ARGJ_YEAS2 Arginine biosynthesis bifunctional protein ArgJ, mitochondrial OS=Saccharomy	0.844537	other
24.4026	25.1777	24.8958	25.9336	26.3926	24.9593	0.143961	25.7618	24.8254	0.936471	UBA4	sp|P38820|UBA4_YEAST Adenylyltransferase and sulfurtransferase UBA4 OS=Saccharomyces cerevisiae (strain ATCC 204508 / S288c) GN=UBA4 PE=1 SV=1;sp|B5VK45|UBA4_YEAS6 Adenylyltransferase and sulfurtransferase UBA4 OS=Saccharomyces cerevisiae (strain AWRI1631)	0.841754	other
21.2774	21.3564	21.6985	22.9459	22.6551	21.5662	0.143995	22.3891	21.4441	0.944972		sp|P53846|YN00_YEAST Uncharacterized ORAOV1 family protein YNL260C OS=Saccharomyces cerevisiae (strain ATCC 204508 / S288c) GN=YNL260C PE=1 SV=1	0.841652	other
19.6799	21.5078	20.1729	21.8114	22.0509	21.1232	0.144032	21.6618	20.4535	1.20831	FAP1	sp|P53971|FAP1_YEAST FKBP12-associated protein 1 OS=Saccharomyces cerevisiae (strain ATCC 204508 / S288c) GN=FAP1 PE=1 SV=1	0.84154	other
24.8906	26.4604	26.2532	27.3292	26.6954	26.8638	0.144298	26.9628	25.868	1.09476	FTR1	sp|P40088|FTR1_YEAST Plasma membrane iron permease OS=Saccharomyces cerevisiae (strain ATCC 204508 / S288c) GN=FTR1 PE=1 SV=1	0.840741	other
24.3172	21.4204	23.2893	24.8109	25.423	24.477	0.145002	24.9036	23.009	1.89468	ADE4	sp|P04046|PUR1_YEAST Amidophosphoribosyltransferase OS=Saccharomyces cerevisiae (strain ATCC 204508 / S288c) GN=ADE4 PE=1 SV=2	0.838626	other
30.3859	31.5714	30.7071	31.9211	31.7527	31.3264	0.145656	31.6667	30.8881	0.778601	FKS1	sp|P38631|FKS1_YEAST 1,3-beta-glucan synthase component FKS1 OS=Saccharomyces cerevisiae (strain ATCC 204508 / S288c) GN=FKS1 PE=1 SV=2	0.836671	other
26.9662	26.6197	26.8954	27.7314	28.5634	27.0844	0.145936	27.7931	26.8271	0.965939	SEN1	sp|Q00416|SEN1_YEAST Helicase SEN1 OS=Saccharomyces cerevisiae (strain ATCC 204508 / S288c) GN=SEN1 PE=1 SV=2	0.835837	other
23.0657	23.8578	24.1055	26.2628	25.8964	23.8436	0.145996	25.3343	23.6763	1.65797	HER2	sp|Q03557|GATA_YEAST Glutamyl-tRNA(Gln) amidotransferase subunit A, mitochondrial OS=Saccharomyces cerevisiae (strain ATCC 204508 / S288c) GN=HER2 PE=1 SV=1	0.835658	other
23.6061	25.8379	24.9076	27.0579	27.8115	25.1155	0.146011	26.6616	24.7839	1.87776	GLN1	sp|P32288|GLNA_YEAST Glutamine synthetase OS=Saccharomyces cerevisiae (strain ATCC 204508 / S288c) GN=GLN1 PE=1 SV=4	0.835613	other
23.0166	19.5567	21.5297	23.7815	23.079	23.9842	0.146304	23.6149	21.3677	2.24724	STE13	sp|P33894|STE13_YEAST Dipeptidyl aminopeptidase A OS=Saccharomyces cerevisiae (strain ATCC 204508 / S288c) GN=STE13 PE=1 SV=1	0.834743	other
22.8986	24.1057	20.0595	25.3212	25.449	24.3213	0.146576	25.0305	22.3546	2.67586	RPT4	sp|P53549|PRS10_YEAST 26S proteasome subunit RPT4 OS=Saccharomyces cerevisiae (strain ATCC 204508 / S288c) GN=RPT4 PE=1 SV=4	0.833938	other
32.0316	31.4345	31.5795	28.8806	29.7717	31.4044	0.146764	30.0189	31.6819	-1.66293	VAC8	sp|P39968|VAC8_YEAST Vacuolar protein 8 OS=Saccharomyces cerevisiae (strain ATCC 204508 / S288c) GN=VAC8 PE=1 SV=3	0.833381	other
26.4591	27.5505	27.2154	28.4809	28.822	27.2061	0.147465	28.1697	27.075	1.09466	RPS17B;RPS17A	sp|P14127|RS17B_YEAST 40S ribosomal protein S17-B OS=Saccharomyces cerevisiae (strain ATCC 204508 / S288c) GN=RPS17B PE=1 SV=1;sp|P02407|RS17A_YEAST 40S ribosomal protein S17-A OS=Saccharomyces cerevisiae (strain ATCC 204508 / S288c) GN=RPS17A PE=1 SV=1	0.831312	other
30.7429	30.7295	30.4879	32.2054	31.5907	30.838	0.147798	31.5447	30.6534	0.891301	RPL25	sp|P04456|RL25_YEAST 60S ribosomal protein L25 OS=Saccharomyces cerevisiae (strain ATCC 204508 / S288c) GN=RPL25 PE=1 SV=4	0.83033	other
27.6177	27.006	26.3007	28.2255	28.7043	27.1804	0.147839	28.0367	26.9748	1.06194	BMH2	sp|P34730|BMH2_YEAST Protein BMH2 OS=Saccharomyces cerevisiae (strain ATCC 204508 / S288c) GN=BMH2 PE=1 SV=3	0.830212	other
25.3854	25.0722	24.5037	25.9825	26.1056	25.0933	0.148684	25.7271	24.9871	0.740025	SEC6	sp|P32844|SEC6_YEAST Exocyst complex component SEC6 OS=Saccharomyces cerevisiae (strain ATCC 204508 / S288c) GN=SEC6 PE=1 SV=2	0.827737	other
25.9322	24.8334	26.5357	28.46	27.8465	25.9732	0.149101	27.4266	25.7671	1.65944	POL2	sp|P21951|DPOE_YEAST DNA polymerase epsilon catalytic subunit A OS=Saccharomyces cerevisiae (strain ATCC 204508 / S288c) GN=POL2 PE=1 SV=1	0.82652	other
20.6785	20.4756	22.3466	24.9671	21.9312	22.6639	0.149212	23.1874	21.1669	2.0205	TAF3	sp|Q12297|TAF3_YEAST Transcription initiation factor TFIID subunit 3 OS=Saccharomyces cerevisiae (strain ATCC 204508 / S288c) GN=TAF3 PE=1 SV=1	0.826197	other
21.9807	22.768	21.1385	23.4483	23.807	22.2219	0.149605	23.1591	21.9624	1.19667	RRP45	sp|Q05636|RRP45_YEAST Exosome complex component RRP45 OS=Saccharomyces cerevisiae (strain ATCC 204508 / S288c) GN=RRP45 PE=1 SV=1	0.825054	other
19.7281	22.5544	21.5346	23.0098	23.5667	22.6926	0.149757	23.0897	21.2724	1.81734	UBX2	sp|Q04228|UBX2_YEAST UBX domain-containing protein 2 OS=Saccharomyces cerevisiae (strain ATCC 204508 / S288c) GN=UBX2 PE=1 SV=1	0.824614	other
29.2624	28.4173	27.7328	29.487	29.5203	29.4273	0.149993	29.4782	28.4708	1.00737	YPT1	sp|P01123|YPT1_YEAST GTP-binding protein YPT1 OS=Saccharomyces cerevisiae (strain ATCC 204508 / S288c) GN=YPT1 PE=1 SV=2	0.82393	other
25.479	23.0068	24.1239	27.2745	28.7853	24.572	0.151152	26.8773	24.2033	2.67402	ENT3	sp|P47160|ENT3_YEAST Epsin-3 OS=Saccharomyces cerevisiae (strain ATCC 204508 / S288c) GN=ENT3 PE=1 SV=1	0.820585	other
19.3449	21.3282	22.2125	22.228	24.6126	22.2272	0.1512	23.0226	20.9619	2.06072	HBS1	sp|P32769|HBS1_YEAST Elongation factor 1 alpha-like protein OS=Saccharomyces cerevisiae (strain ATCC 204508 / S288c) GN=HBS1 PE=1 SV=2	0.820448	other
25.6041	23.3169	25.4569	26.0183	26.5865	26.6501	0.151258	26.4183	24.7926	1.62569	GNP1	sp|P48813|GNP1_YEAST High-affinity glutamine permease OS=Saccharomyces cerevisiae (strain ATCC 204508 / S288c) GN=GNP1 PE=1 SV=2	0.82028	other
19.4696	20.91	22.6178	21.9422	24.3888	22.8801	0.151684	23.0704	20.9991	2.07126	SRB8	sp|P25648|SRB8_YEAST Mediator of RNA polymerase II transcription subunit 12 OS=Saccharomyces cerevisiae (strain ATCC 204508 / S288c) GN=SRB8 PE=1 SV=2	0.81906	other
20.7774	21.4253	21.7504	23.2468	21.6242	22.1821	0.151836	22.3511	21.3177	1.03335	POP6	sp|P53218|POP6_YEAST Ribonucleases P/MRP protein subunit POP6 OS=Saccharomyces cerevisiae (strain ATCC 204508 / S288c) GN=POP6 PE=1 SV=1	0.818625	other
25.6581	26.9738	26.6874	28.2464	27.8128	26.6221	0.151934	27.5604	26.4398	1.12066	TAF5	sp|P38129|TAF5_YEAST Transcription initiation factor TFIID subunit 5 OS=Saccharomyces cerevisiae (strain ATCC 204508 / S288c) GN=TAF5 PE=1 SV=1	0.818344	other
25.6418	23.6197	21.5311	26.1254	26.7618	25.7377	0.152063	26.2083	23.5976	2.61072	NFU1	sp|P32860|NFU1_YEAST NifU-like protein, mitochondrial OS=Saccharomyces cerevisiae (strain ATCC 204508 / S288c) GN=NFU1 PE=1 SV=2	0.817978	other
23.867	23.4447	25.0913	26.9229	26.7304	24.2699	0.153153	25.9744	24.1343	1.84006	ARD1	sp|P07347|ARD1_YEAST N-terminal acetyltransferase A complex catalytic subunit ARD1 OS=Saccharomyces cerevisiae (strain ATCC 204508 / S288c) GN=ARD1 PE=1 SV=2	0.814875	other
26.3072	24.8564	25.2215	26.9418	26.5179	25.84	0.153298	26.4332	25.4617	0.971495	MDM38	sp|Q08179|MDM38_YEAST Mitochondrial distribution and morphology protein 38 OS=Saccharomyces cerevisiae (strain ATCC 204508 / S288c) GN=MDM38 PE=1 SV=1	0.814465	other
24.5537	25.0785	24.6083	23.3159	24.1101	24.5301	0.153399	23.9854	24.7468	-0.761468	ENP1	sp|P38333|ENP1_YEAST Essential nuclear protein 1 OS=Saccharomyces cerevisiae (strain ATCC 204508 / S288c) GN=ENP1 PE=1 SV=1	0.814178	other
33.592	33.8448	33.8883	33.0665	33.1974	33.7401	0.15396	33.3347	33.7751	-0.4404	LEU4	sp|P06208|LEU1_YEAST 2-isopropylmalate synthase OS=Saccharomyces cerevisiae (strain ATCC 204508 / S288c) GN=LEU4 PE=1 SV=1	0.812593	other
23.886	19.5851	24.2104	25.1485	26.8008	25.3559	0.154008	25.7684	22.5605	3.2079	SIN4	sp|P32259|MED16_YEAST Mediator of RNA polymerase II transcription subunit 16 OS=Saccharomyces cerevisiae (strain ATCC 204508 / S288c) GN=SIN4 PE=1 SV=1	0.812458	other
24.769	24.1231	22.5537	24.7392	25.5877	25.3476	0.154092	25.2249	23.8152	1.40963	EMP70	sp|P32802|TMN1_YEAST Transmembrane 9 superfamily member 1 OS=Saccharomyces cerevisiae (strain ATCC 204508 / S288c) GN=EMP70 PE=1 SV=2	0.81222	other
21.3855	22.9753	20.4627	24.6042	24.7742	21.8474	0.154273	23.7419	21.6078	2.1341	TPS3	sp|P38426|TPS3_YEAST Trehalose synthase complex regulatory subunit TPS3 OS=Saccharomyces cerevisiae (strain ATCC 204508 / S288c) GN=TPS3 PE=1 SV=3	0.811709	other
26.2556	27.2813	25.7566	25.5558	24.6258	25.9581	0.154539	25.3799	26.4312	-1.05121	ZEO1	sp|Q08245|ZEO1_YEAST Protein ZEO1 OS=Saccharomyces cerevisiae (strain ATCC 204508 / S288c) GN=ZEO1 PE=1 SV=3	0.810961	other
25.3988	25.1316	25.775	27.4069	27.7663	25.5662	0.154744	26.9131	25.4351	1.47802	MAP1	sp|Q01662|MAP1_YEAST Methionine aminopeptidase 1 OS=Saccharomyces cerevisiae (strain ATCC 204508 / S288c) GN=MAP1 PE=1 SV=2	0.810387	other
21.7875	21.4255	21.2768	24.5413	25.2894	21.7678	0.154984	23.8662	21.4966	2.36961	HAL5	sp|P38970|HAL5_YEAST Serine/threonine-protein kinase HAL5 OS=Saccharomyces cerevisiae (strain ATCC 204508 / S288c) GN=HAL5 PE=1 SV=2;sp|A6ZQG7|HAL5_YEAS7 Serine/threonine-protein kinase HAL5 OS=Saccharomyces cerevisiae (strain YJM789) GN=HAL5 PE=3 SV=1	0.809713	other
21.5235	24.3725	24.6947	26.4975	26.2324	24.4128	0.155051	25.7143	23.5302	2.18404	TAF12	sp|Q03761|TAF12_YEAST Transcription initiation factor TFIID subunit 12 OS=Saccharomyces cerevisiae (strain ATCC 204508 / S288c) GN=TAF12 PE=1 SV=1	0.809526	other
28.9776	28.1568	28.083	29.1838	29.3007	28.6283	0.155734	29.0376	28.4058	0.631778	CYM1	sp|P32898|CYM1_YEAST Mitochondrial presequence protease OS=Saccharomyces cerevisiae (strain ATCC 204508 / S288c) GN=CYM1 PE=1 SV=2	0.807616	other
20.3754	22.4611	20.2274	23.5469	21.3207	23.7936	0.155809	22.8871	21.0213	1.86576	ADP1	sp|P25371|ADP1_YEAST Probable ATP-dependent permease OS=Saccharomyces cerevisiae (strain ATCC 204508 / S288c) GN=ADP1 PE=1 SV=2	0.807407	other
23.0635	21.5337	20.4752	23.5766	23.1779	23.2721	0.155938	23.3422	21.6908	1.65139	TY2A-OR1;TY2A-LR2;TY2A-OR2	sp|Q12439|YO21A_YEAST Transposon Ty2-OR1 Gag polyprotein OS=Saccharomyces cerevisiae (strain ATCC 204508 / S288c) GN=TY2A-OR1 PE=3 SV=1;sp|P0C2J6|YL22A_YEAST Transposon Ty2-LR2 Gag polyprotein OS=Saccharomyces cerevisiae (strain ATCC 204508 / S288c) GN=TY2	0.807048	other
26.4463	27.2349	26.7662	28.1079	29.0598	27.0253	0.156352	28.0643	26.8158	1.24853	RPS24B;RPS24A	sp|P0CX32|RS24B_YEAST 40S ribosomal protein S24-B OS=Saccharomyces cerevisiae (strain ATCC 204508 / S288c) GN=RPS24B PE=1 SV=1;sp|P0CX31|RS24A_YEAST 40S ribosomal protein S24-A OS=Saccharomyces cerevisiae (strain ATCC 204508 / S288c) GN=RPS24A PE=1 SV=1	0.805896	other
23.1491	23.4672	20.3154	25.2062	23.62	24.4672	0.156381	24.4311	22.3106	2.12055	WWM1	sp|P43582|WWM1_YEAST WW domain-containing protein WWM1 OS=Saccharomyces cerevisiae (strain ATCC 204508 / S288c) GN=WWM1 PE=1 SV=1	0.805817	other
20.979	21.0748	20.9439	23.4416	23.8935	21.2008	0.156587	22.8453	20.9992	1.8461	TPK1	sp|P06244|KAPA_YEAST cAMP-dependent protein kinase type 1 OS=Saccharomyces cerevisiae (strain ATCC 204508 / S288c) GN=TPK1 PE=1 SV=3	0.805245	other
19.0134	21.9285	22.8724	23.7519	23.499	24.1846	0.15672	23.8118	21.2714	2.54039		sp|Q03648|YM59_YEAST Uncharacterized protein YMR209C OS=Saccharomyces cerevisiae (strain ATCC 204508 / S288c) GN=YMR209C PE=1 SV=1	0.804875	other
20.1625	22.4285	23.1219	24.5307	24.7812	22.4697	0.157614	23.9272	21.9043	2.02291	CEX1	sp|Q12453|CEX1_YEAST Cytoplasmic export protein 1 OS=Saccharomyces cerevisiae (strain ATCC 204508 / S288c) GN=CEX1 PE=1 SV=1	0.802406	other
21.3022	20.3617	20.2919	24.4033	24.7151	20.8432	0.157669	23.3205	20.6519	2.6686	NAM2	sp|P11325|SYLM_YEAST Leucine--tRNA ligase, mitochondrial OS=Saccharomyces cerevisiae (strain ATCC 204508 / S288c) GN=NAM2 PE=1 SV=1	0.802255	other
24.2448	24.9123	24.4177	24.379	23.3651	23.9315	0.158658	23.8919	24.5249	-0.63308	YFH1	sp|Q07540|FRDA_YEAST Frataxin homolog, mitochondrial OS=Saccharomyces cerevisiae (strain ATCC 204508 / S288c) GN=YFH1 PE=1 SV=1	0.799539	other
24.0781	22.3554	20.9047	24.8051	23.8491	24.5128	0.159631	24.389	22.446	1.94297	NEO1	sp|P40527|ATC7_YEAST Probable phospholipid-transporting ATPase NEO1 OS=Saccharomyces cerevisiae (strain ATCC 204508 / S288c) GN=NEO1 PE=1 SV=1	0.796884	other
23.462	22.9171	17.3925	26.5564	25.3213	24.1215	0.159921	25.333	21.2572	4.07583	GET1	sp|P53192|GET1_YEAST Golgi to ER traffic protein 1 OS=Saccharomyces cerevisiae (strain ATCC 204508 / S288c) GN=GET1 PE=1 SV=1;sp|B5VIU1|GET1_YEAS6 Golgi to ER traffic protein 1 OS=Saccharomyces cerevisiae (strain AWRI1631) GN=GET1 PE=3 SV=1;sp|B3LIN5|GET1_	0.796095	other
20.6782	21.344	21.1641	22.3399	21.3303	21.5042	0.16006	21.7248	21.0621	0.662716	AIP1	sp|P46680|AIP1_YEAST Actin-interacting protein 1 OS=Saccharomyces cerevisiae (strain ATCC 204508 / S288c) GN=AIP1 PE=1 SV=1	0.795718	other
25.6876	26.2298	25.8235	27.3874	27.7068	25.9888	0.160474	27.0276	25.9137	1.11399	RPG1	sp|P38249|EIF3A_YEAST Eukaryotic translation initiation factor 3 subunit A OS=Saccharomyces cerevisiae (strain ATCC 204508 / S288c) GN=RPG1 PE=1 SV=1	0.794596	other
20.2473	25.0368	25.099	27.3934	27.4333	25.66	0.160748	26.8289	23.461	3.36786	ENV11	sp|P53246|ENV11_YEAST Late endosome and vacuole interface protein 11 OS=Saccharomyces cerevisiae (strain ATCC 204508 / S288c) GN=ENV11 PE=1 SV=1	0.793854	other
23.6348	21.6447	24.4749	25.89	25.8367	23.731	0.160901	25.1525	23.2515	1.90105	WHI3	sp|P34761|WHI3_YEAST Protein WHI3 OS=Saccharomyces cerevisiae (strain ATCC 204508 / S288c) GN=WHI3 PE=1 SV=1	0.793442	other
24.6565	25.1793	24.0162	25.7684	25.0678	25.1597	0.161367	25.332	24.6173	0.714625	AIF1	sp|P52923|AIF1_YEAST Apoptosis-inducing factor 1 OS=Saccharomyces cerevisiae (strain ATCC 204508 / S288c) GN=AIF1 PE=1 SV=1	0.792184	other
28.7169	27.3015	27.7849	28.8361	29.018	28.5662	0.161685	28.8068	27.9344	0.872355	PEP5	sp|P12868|PEP5_YEAST E3 ubiquitin-protein ligase PEP5 OS=Saccharomyces cerevisiae (strain ATCC 204508 / S288c) GN=PEP5 PE=1 SV=2	0.791331	other
22.3226	24.198	22.2544	23.5678	24.1261	25.5922	0.161938	24.4287	22.925	1.50372	EDC3	sp|P39998|EDC3_YEAST Enhancer of mRNA-decapping protein 3 OS=Saccharomyces cerevisiae (strain ATCC 204508 / S288c) GN=EDC3 PE=1 SV=1	0.790652	other
23.2247	20.0407	21.7233	23.3048	24.1532	23.3247	0.162133	23.5942	21.6629	1.93133	PSH1	sp|Q12161|PSH1_YEAST RING finger protein PSH1 OS=Saccharomyces cerevisiae (strain ATCC 204508 / S288c) GN=PSH1 PE=1 SV=1	0.790127	other
23.4833	23.1032	23.9232	24.7345	24.8968	23.5442	0.162311	24.3918	23.5033	0.888573	TRZ1	sp|P36159|RNZ_YEAST Ribonuclease Z OS=Saccharomyces cerevisiae (strain ATCC 204508 / S288c) GN=TRZ1 PE=1 SV=1	0.789653	other
25.1121	21.3991	24.4361	26.1551	26.7341	25.1755	0.162333	26.0216	23.6491	2.3725	SWI6	sp|P09959|SWI6_YEAST Regulatory protein SWI6 OS=Saccharomyces cerevisiae (strain ATCC 204508 / S288c) GN=SWI6 PE=1 SV=1	0.789592	other
27.6256	27.451	27.9854	28.724	28.5922	27.7145	0.162819	28.3436	27.6874	0.656214	IKI3	sp|Q06706|ELP1_YEAST Elongator complex protein 1 OS=Saccharomyces cerevisiae (strain ATCC 204508 / S288c) GN=IKI3 PE=1 SV=1	0.788295	other
26.8218	25.925	26.2369	23.7427	24.5135	26.2002	0.162936	24.8188	26.3279	-1.5091	HTS1	sp|P07263|SYH_YEAST Histidine--tRNA ligase, mitochondrial OS=Saccharomyces cerevisiae (strain ATCC 204508 / S288c) GN=HTS1 PE=1 SV=2	0.787984	other
25.0669	23.1689	23.3456	25.9724	25.2221	24.3577	0.16298	25.1841	23.8605	1.32359		sp|Q99325|ATG40_YEAST Autophagy-related protein 40 OS=Saccharomyces cerevisiae (strain ATCC 204508 / S288c) GN=ATG40 PE=1 SV=1	0.787867	other
27.6836	27.649	27.4387	28.7607	29.3102	27.7089	0.163252	28.5932	27.5904	1.00285	ADE3	sp|P07245|C1TC_YEAST C-1-tetrahydrofolate synthase, cytoplasmic OS=Saccharomyces cerevisiae (strain ATCC 204508 / S288c) GN=ADE3 PE=1 SV=1	0.787142	other
20.8422	20.419	21.2727	24.9638	23.6217	21.1132	0.163413	23.2329	20.8447	2.38823	TAF4	sp|P50105|TAF4_YEAST Transcription initiation factor TFIID subunit 4 OS=Saccharomyces cerevisiae (strain ATCC 204508 / S288c) GN=TAF4 PE=1 SV=1;sp|A6ZM67|TAF4_YEAS7 Transcription initiation factor TFIID subunit 4 OS=Saccharomyces cerevisiae (strain YJM789)	0.786713	other
21.9437	21.1744	21.4751	22.7325	23.4702	21.6556	0.163605	22.6194	21.5311	1.08838	YDR476C	sp|Q03362|YD476_YEAST Uncharacterized protein YDR476C OS=Saccharomyces cerevisiae (strain ATCC 204508 / S288c) GN=YDR476C PE=1 SV=1	0.786203	other
19.8092	20.6959	21.3596	24.1092	22.6383	20.8837	0.164041	22.5437	20.6216	1.92212	PIB2	sp|P53191|PIB2_YEAST Phosphatidylinositol 3-phosphate-binding protein 2 OS=Saccharomyces cerevisiae (strain ATCC 204508 / S288c) GN=PIB2 PE=1 SV=1	0.785049	other
22.9139	23.9345	24.3454	24.8825	24.1061	24.8677	0.164059	24.6188	23.7313	0.88748	MES1	sp|P00958|SYMC_YEAST Methionine--tRNA ligase, cytoplasmic OS=Saccharomyces cerevisiae (strain ATCC 204508 / S288c) GN=MES1 PE=1 SV=4	0.784999	other
27.8904	28.6238	27.999	29.4429	29.3751	28.2012	0.164368	29.0064	28.171	0.835375	NFS1	sp|P25374|NFS1_YEAST Cysteine desulfurase, mitochondrial OS=Saccharomyces cerevisiae (strain ATCC 204508 / S288c) GN=NFS1 PE=1 SV=2	0.784182	other
24.4979	22.8345	24.8648	26.0052	26.1252	24.371	0.164604	25.5005	24.0657	1.43476	MMS1	sp|Q06211|MMS1_YEAST E3 ubiquitin-protein ligase linker protein MMS1 OS=Saccharomyces cerevisiae (strain ATCC 204508 / S288c) GN=MMS1 PE=1 SV=1	0.783559	other
25.5196	26.5526	26.6315	26.7532	27.4154	26.77	0.16521	26.9795	26.2345	0.744975	HOS3	sp|Q02959|HOS3_YEAST Histone deacetylase HOS3 OS=Saccharomyces cerevisiae (strain ATCC 204508 / S288c) GN=HOS3 PE=1 SV=1	0.781965	other
20.5756	24.2857	22.3252	26.1736	24.8722	23.2012	0.165268	24.749	22.3955	2.3535	KRR1	sp|P25586|KRR1_YEAST KRR1 small subunit processome component OS=Saccharomyces cerevisiae (strain ATCC 204508 / S288c) GN=KRR1 PE=1 SV=1;sp|E7QBZ1|KRR1_YEASZ KRR1 small subunit processome component OS=Saccharomyces cerevisiae (strain Zymaflore VL3) GN=KRR1	0.781811	other
29.3532	28.8891	29.5322	29.6144	30.0888	29.4479	0.165945	29.717	29.2581	0.458904	CDC3	sp|P32457|CDC3_YEAST Cell division control protein 3 OS=Saccharomyces cerevisiae (strain ATCC 204508 / S288c) GN=CDC3 PE=1 SV=3	0.780036	other
26.4044	28.2175	28.1681	29.1544	29.2471	28.0987	0.166601	28.8334	27.5967	1.23674	TIF4631	sp|P39935|IF4F1_YEAST Eukaryotic initiation factor 4F subunit p150 OS=Saccharomyces cerevisiae (strain ATCC 204508 / S288c) GN=TIF4631 PE=1 SV=2	0.778323	other
23.0495	26.364	25.514	27.1263	27.3997	26.6277	0.166626	27.0512	24.9758	2.07538	AKR1	sp|P39010|AKR1_YEAST Palmitoyltransferase AKR1 OS=Saccharomyces cerevisiae (strain ATCC 204508 / S288c) GN=AKR1 PE=1 SV=1	0.778257	other
25.8198	27.1467	25.9827	27.3714	27.833	26.5715	0.167133	27.2587	26.3164	0.942276	GND1	sp|P38720|6PGD1_YEAST 6-phosphogluconate dehydrogenase, decarboxylating 1 OS=Saccharomyces cerevisiae (strain ATCC 204508 / S288c) GN=GND1 PE=1 SV=1	0.776938	other
23.356	23.71	23.1479	25.2401	26.1881	23.5731	0.16714	25.0004	23.4046	1.59583	RPA34	sp|P47006|RPA34_YEAST DNA-directed RNA polymerase I subunit RPA34 OS=Saccharomyces cerevisiae (strain ATCC 204508 / S288c) GN=RPA34 PE=1 SV=1	0.77692	other
19.9656	22.3334	20.6397	25.5867	23.8124	21.2622	0.167342	23.5537	20.9796	2.57416	SGF29	sp|P25554|SGF29_YEAST SAGA-associated factor 29 OS=Saccharomyces cerevisiae (strain ATCC 204508 / S288c) GN=SGF29 PE=1 SV=2	0.776396	other
23.9006	22.0576	23.348	24.8859	23.9968	23.8052	0.167616	24.2293	23.102	1.12723	NDI1	sp|P32340|NDI1_YEAST Rotenone-insensitive NADH-ubiquinone oxidoreductase, mitochondrial OS=Saccharomyces cerevisiae (strain ATCC 204508 / S288c) GN=NDI1 PE=1 SV=1	0.775686	other
24.2707	20.8782	24.1619	25.6078	25.5797	25.1583	0.167708	25.4486	23.1036	2.34498	HRR25	sp|P29295|HRR25_YEAST Casein kinase I homolog HRR25 OS=Saccharomyces cerevisiae (strain ATCC 204508 / S288c) GN=HRR25 PE=1 SV=1	0.775446	other
27.6127	26.8758	27.106	28.6028	29.4094	27.3185	0.167713	28.4435	27.1982	1.24536	ABP1	sp|P15891|ABP1_YEAST Actin-binding protein OS=Saccharomyces cerevisiae (strain ATCC 204508 / S288c) GN=ABP1 PE=1 SV=4	0.775434	other
26.347	25.6448	25.4455	25.2958	25.2447	25.1705	0.167871	25.237	25.8124	-0.575443	YGL082W	sp|P53155|YGI2_YEAST Uncharacterized protein YGL082W OS=Saccharomyces cerevisiae (strain ATCC 204508 / S288c) GN=YGL082W PE=1 SV=1	0.775025	other
24.4041	22.1847	22.8794	24.6353	24.932	23.9011	0.167923	24.4895	23.1561	1.33341	ADE13	sp|Q05911|PUR8_YEAST Adenylosuccinate lyase OS=Saccharomyces cerevisiae (strain ATCC 204508 / S288c) GN=ADE13 PE=1 SV=1	0.774889	other
28.859	29.0989	29.2481	30.3363	30.0908	29.1026	0.168294	29.8432	29.0687	0.774537	SSD1	sp|P24276|SSD1_YEAST Protein SSD1 OS=Saccharomyces cerevisiae (strain ATCC 204508 / S288c) GN=SSD1 PE=1 SV=1	0.773931	other
21.1574	25.2341	23.3149	24.6769	26.7453	25.473	0.168333	25.6317	23.2355	2.39626	MOT1	sp|P32333|MOT1_YEAST TATA-binding protein-associated factor MOT1 OS=Saccharomyces cerevisiae (strain ATCC 204508 / S288c) GN=MOT1 PE=1 SV=1	0.77383	other
23.4211	24.3296	25.3186	25.6573	25.9648	24.8349	0.168446	25.4857	24.3564	1.12927	RNR2	sp|P09938|RIR2_YEAST Ribonucleoside-diphosphate reductase small chain 1 OS=Saccharomyces cerevisiae (strain ATCC 204508 / S288c) GN=RNR2 PE=1 SV=2	0.77354	other
21.6751	22.5712	22.5144	23.1305	24.0655	22.4541	0.168622	23.2167	22.2535	0.963131	MRC1	sp|P25588|MRC1_YEAST Mediator of replication checkpoint protein 1 OS=Saccharomyces cerevisiae (strain ATCC 204508 / S288c) GN=MRC1 PE=1 SV=3	0.773087	other
24.9314	24.3911	23.6994	21.9075	23.6186	23.7948	0.168919	23.107	24.3407	-1.23369	SVF1	sp|Q05515|SVF1_YEAST Survival factor 1 OS=Saccharomyces cerevisiae (strain ATCC 204508 / S288c) GN=SVF1 PE=1 SV=1	0.772321	other
21.1478	20.5702	20.8541	22.4885	20.8943	22.1659	0.169035	21.8496	20.8574	0.992225	MSL1	sp|P40567|MSL1_YEAST U2 small nuclear ribonucleoprotein B OS=Saccharomyces cerevisiae (strain ATCC 204508 / S288c) GN=MSL1 PE=1 SV=1	0.772024	other
26.8573	25.7348	27.2791	28.4475	27.1747	27.3305	0.169289	27.6509	26.6238	1.02713	YPL199C	sp|Q08954|YP199_YEAST Smr domain-containing protein YPL199C OS=Saccharomyces cerevisiae (strain ATCC 204508 / S288c) GN=YPL199C PE=1 SV=1	0.771372	other
21.9204	24.9855	23.5174	25.6858	24.6548	25.4839	0.169318	25.2748	23.4744	1.80042	CSR1	sp|Q06705|CSR1_YEAST Phosphatidylinositol transfer protein CSR1 OS=Saccharomyces cerevisiae (strain ATCC 204508 / S288c) GN=CSR1 PE=1 SV=1	0.771297	other
32.0651	33.0354	32.5342	33.1726	33.292	32.8658	0.170359	33.1101	32.5449	0.565236	ENO2	sp|P00925|ENO2_YEAST Enolase 2 OS=Saccharomyces cerevisiae (strain ATCC 204508 / S288c) GN=ENO2 PE=1 SV=2	0.768634	other
20.2583	20.2211	20.745	20.4414	22.1748	22.3998	0.170859	21.672	20.4081	1.26389	NPR1	sp|P22211|NPR1_YEAST Nitrogen permease reactivator protein OS=Saccharomyces cerevisiae (strain ATCC 204508 / S288c) GN=NPR1 PE=1 SV=2	0.767363	other
23.1751	24.3478	20.1852	25.6005	23.4906	26.3509	0.171039	25.1473	22.5694	2.57796	FPK1	sp|P53739|FPK1_YEAST Flippase kinase 1 OS=Saccharomyces cerevisiae (strain ATCC 204508 / S288c) GN=FPK1 PE=1 SV=1	0.766906	other
29.3303	30.5055	30.6426	31.3492	31.2093	30.4874	0.171049	31.0153	30.1595	0.855827	DED1	sp|A6ZP47|DED1_YEAS7 ATP-dependent RNA helicase DED1 OS=Saccharomyces cerevisiae (strain YJM789) GN=DED1 PE=3 SV=1;sp|P06634|DED1_YEAST ATP-dependent RNA helicase DED1 OS=Saccharomyces cerevisiae (strain ATCC 204508 / S288c) GN=DED1 PE=1 SV=2	0.766879	other
27.256	26.6958	26.6043	28.4251	27.2322	27.2691	0.171153	27.6422	26.852	0.790138	VPS21	sp|P36017|VPS21_YEAST Vacuolar protein sorting-associated protein 21 OS=Saccharomyces cerevisiae (strain ATCC 204508 / S288c) GN=VPS21 PE=1 SV=1	0.766615	other
30.7504	30.4248	30.125	32.0657	32.8547	30.5367	0.171991	31.819	30.4334	1.38565	ASC1	sp|P38011|GBLP_YEAST Guanine nucleotide-binding protein subunit beta-like protein OS=Saccharomyces cerevisiae (strain ATCC 204508 / S288c) GN=ASC1 PE=1 SV=4	0.764495	other
27.6449	28.6787	28.0804	30.2481	31.0083	28.2047	0.172186	29.8204	28.1347	1.68569	RPL5	sp|P26321|RL5_YEAST 60S ribosomal protein L5 OS=Saccharomyces cerevisiae (strain ATCC 204508 / S288c) GN=RPL5 PE=1 SV=4	0.764001	other
21.5959	21.8648	21.789	23.7103	24.3826	21.8579	0.172222	23.317	21.7499	1.56705		sp|Q03508|YM8F_YEAST Uncharacterized protein YMR265C OS=Saccharomyces cerevisiae (strain ATCC 204508 / S288c) GN=YMR265C PE=4 SV=1	0.763912	other
20.2293	22.0101	20.2581	21.4757	23.4895	21.8022	0.17271	22.2558	20.8325	1.42332	TRP3	sp|P00937|TRPG_YEAST Multifunctional tryptophan biosynthesis protein OS=Saccharomyces cerevisiae (strain ATCC 204508 / S288c) GN=TRP3 PE=1 SV=2	0.762683	other
21.1337	23.619	24.2625	24.1374	25.7449	24.8573	0.173178	24.9132	23.005	1.90819	HCS1	sp|P34243|HCS1_YEAST DNA polymerase alpha-associated DNA helicase A OS=Saccharomyces cerevisiae (strain ATCC 204508 / S288c) GN=HCS1 PE=1 SV=1	0.761508	other
26.5651	26.7852	25.8368	28.1303	27.8577	26.4111	0.173242	27.4664	26.3957	1.07068	FIG4	sp|P42837|FIG4_YEAST Polyphosphoinositide phosphatase OS=Saccharomyces cerevisiae (strain ATCC 204508 / S288c) GN=FIG4 PE=1 SV=1	0.761348	other
27.2717	24.3281	26.6574	27.9205	28.2579	27.5577	0.17339	27.912	26.0858	1.82628	PUB1	sp|P32588|PUB1_YEAST Nuclear and cytoplasmic polyadenylated RNA-binding protein PUB1 OS=Saccharomyces cerevisiae (strain ATCC 204508 / S288c) GN=PUB1 PE=1 SV=4	0.760975	other
25.6344	27.3597	26.7914	27.8174	27.7316	27.2999	0.173701	27.6163	26.5952	1.02113	VPS16	sp|Q03308|VPS16_YEAST Vacuolar protein sorting-associated protein 16 OS=Saccharomyces cerevisiae (strain ATCC 204508 / S288c) GN=VPS16 PE=1 SV=2	0.760197	other
25.4663	25.3378	25.3047	27.5079	27.9317	25.4416	0.174031	26.9604	25.3696	1.59079	BCY1	sp|P07278|KAPR_YEAST cAMP-dependent protein kinase regulatory subunit OS=Saccharomyces cerevisiae (strain ATCC 204508 / S288c) GN=BCY1 PE=1 SV=4	0.759375	other
25.3539	25.7688	25.0671	25.5176	26.0884	25.9011	0.174202	25.8357	25.3966	0.439082	SPE3	sp|Q12074|SPEE_YEAST Spermidine synthase OS=Saccharomyces cerevisiae (strain ATCC 204508 / S288c) GN=SPE3 PE=3 SV=1	0.758946	other
23.863	24.7704	24.8679	26.0954	26.8545	24.5681	0.174401	25.8393	24.5004	1.33891	YKR018C;SCY_3392	sp|P36114|YKR18_YEAST Mitochondrial outer membrane protein YKR018C OS=Saccharomyces cerevisiae (strain ATCC 204508 / S288c) GN=YKR018C PE=1 SV=1;sp|A6ZZY2|YKR18_YEAS7 Mitochondrial outer membrane protein SCY_3392 OS=Saccharomyces cerevisiae (strain YJM789)	0.758452	other
25.5474	25.0929	25.4202	26.7432	26.2287	25.4124	0.174462	26.1281	25.3535	0.774619	MDV1	sp|P47025|MDV1_YEAST Mitochondrial division protein 1 OS=Saccharomyces cerevisiae (strain ATCC 204508 / S288c) GN=MDV1 PE=1 SV=1;sp|A6ZQL5|MDV1_YEAS7 Mitochondrial division protein 1 OS=Saccharomyces cerevisiae (strain YJM789) GN=MDV1 PE=3 SV=1	0.758299	other
24.4494	26.8663	27.1409	28.2111	27.9202	27.5219	0.174625	27.8844	26.1522	1.73218	RPA49	sp|Q01080|RPA49_YEAST DNA-directed RNA polymerase I subunit RPA49 OS=Saccharomyces cerevisiae (strain ATCC 204508 / S288c) GN=RPA49 PE=1 SV=2	0.757894	other
22.4592	24.8943	25.3888	25.9744	26.7888	25.3803	0.174737	26.0478	24.2474	1.8004	CAJ1	sp|P39101|CAJ1_YEAST Protein CAJ1 OS=Saccharomyces cerevisiae (strain ATCC 204508 / S288c) GN=CAJ1 PE=1 SV=1	0.757615	other
30.616	31.5381	31.2741	31.848	31.685	31.5402	0.175121	31.691	31.1427	0.548298	ILV2	sp|P07342|ILVB_YEAST Acetolactate synthase catalytic subunit, mitochondrial OS=Saccharomyces cerevisiae (strain ATCC 204508 / S288c) GN=ILV2 PE=1 SV=1	0.756663	other
28.2042	26.7897	28.2381	28.8129	28.6892	28.6688	0.175484	28.7236	27.744	0.979608	MON2	sp|P48563|MON2_YEAST Protein MON2 OS=Saccharomyces cerevisiae (strain ATCC 204508 / S288c) GN=MON2 PE=1 SV=1	0.755761	other
24.618	26.7486	25.4636	26.8536	27.1652	26.5339	0.175555	26.8509	25.6101	1.24085	SIR3	sp|P06701|SIR3_YEAST Regulatory protein SIR3 OS=Saccharomyces cerevisiae (strain ATCC 204508 / S288c) GN=SIR3 PE=1 SV=6	0.755588	other
23.8627	23.1293	22.0396	24.3684	24.3014	23.5141	0.176292	24.0613	23.0105	1.05078	YPT10	sp|P38146|YPT10_YEAST GTP-binding protein YPT10 OS=Saccharomyces cerevisiae (strain ATCC 204508 / S288c) GN=YPT10 PE=1 SV=2	0.753767	other
19.9392	23.9822	23.8141	25.4868	25.9116	24.1633	0.177029	25.1873	22.5785	2.60875	STU2	sp|P46675|STU2_YEAST Protein STU2 OS=Saccharomyces cerevisiae (strain ATCC 204508 / S288c) GN=STU2 PE=1 SV=1	0.751955	other
29.9057	30.5847	29.9446	31.6908	31.4338	30.1433	0.17724	31.0893	30.145	0.94431	YEF3	sp|P16521|EF3A_YEAST Elongation factor 3A OS=Saccharomyces cerevisiae (strain ATCC 204508 / S288c) GN=YEF3 PE=1 SV=4	0.751438	other
25.0545	25.9044	22.7897	26.8649	26.8124	25.5647	0.177595	26.414	24.5829	1.83114	RPL34A;RPL34B;rpl34b;rpl34a	sp|P87262|RL34A_YEAST 60S ribosomal protein L34-A OS=Saccharomyces cerevisiae (strain ATCC 204508 / S288c) GN=RPL34A PE=1 SV=1;sp|P40525|RL34B_YEAST 60S ribosomal protein L34-B OS=Saccharomyces cerevisiae (strain ATCC 204508 / S288c) GN=RPL34B PE=1 SV=1;sp	0.750569	other
22.232	21.3347	21.7987	22.486	22.024	23.5529	0.177901	22.6876	21.7885	0.899175	COG1	sp|P53079|COG1_YEAST Conserved oligomeric Golgi complex subunit 1 OS=Saccharomyces cerevisiae (strain ATCC 204508 / S288c) GN=COG1 PE=1 SV=1	0.749822	other
20.3631	22.441	23.7216	23.685	25.9092	23.2375	0.178084	24.2772	22.1753	2.10195	SGD1	sp|Q06132|SGD1_YEAST Suppressor of glycerol defect protein 1 OS=Saccharomyces cerevisiae (strain ATCC 204508 / S288c) GN=SGD1 PE=1 SV=1	0.749375	other
22.411	23.7449	22.507	25.3748	26.6119	22.9765	0.178117	24.9877	22.8876	2.10014	MRI1	sp|Q06489|MTNA_YEAST Methylthioribose-1-phosphate isomerase OS=Saccharomyces cerevisiae (strain ATCC 204508 / S288c) GN=MRI1 PE=1 SV=1;sp|C8ZJE0|MTNA_YEAS8 Methylthioribose-1-phosphate isomerase OS=Saccharomyces cerevisiae (strain Lalvin EC1118 / Prise de	0.749295	other
19.9592	23.6733	24.0955	25.4526	26.1699	23.8756	0.178297	25.166	22.576	2.59004	EXO70	sp|P19658|EXO70_YEAST Exocyst complex component EXO70 OS=Saccharomyces cerevisiae (strain ATCC 204508 / S288c) GN=EXO70 PE=1 SV=1	0.748855	other
25.8152	21.9672	25.047	26.4757	27.2529	26.1036	0.17834	26.6107	24.2764	2.33428	TUB4	sp|P53378|TBG_YEAST Tubulin gamma chain OS=Saccharomyces cerevisiae (strain ATCC 204508 / S288c) GN=TUB4 PE=1 SV=1	0.74875	other
21.4908	21.8899	20.5271	23.1541	23.5673	21.3138	0.178461	22.6784	21.3026	1.37584	CAF120	sp|P53836|CA120_YEAST CCR4-NOT transcriptional complex subunit CAF120 OS=Saccharomyces cerevisiae (strain ATCC 204508 / S288c) GN=CAF120 PE=1 SV=1;sp|A6ZRG7|CA120_YEAS7 CCR4-NOT transcriptional complex subunit CAF120 OS=Saccharomyces cerevisiae (strain YJM	0.748458	other
24.1969	25.1187	24.256	26.6664	26.5114	24.5017	0.17851	25.8932	24.5239	1.36929	MAP2	sp|P38174|MAP2_YEAST Methionine aminopeptidase 2 OS=Saccharomyces cerevisiae (strain ATCC 204508 / S288c) GN=MAP2 PE=1 SV=4;sp|C8Z3V4|MAP2_YEAS8 Methionine aminopeptidase 2 OS=Saccharomyces cerevisiae (strain Lalvin EC1118 / Prise de mousse) GN=MAP2 PE=3 S	0.748338	other
23.8814	24.1002	23.1597	24.7948	24.8322	23.7531	0.178608	24.46	23.7138	0.746232	URE2	sp|Q8NJR6|URE2_SACBA Protein URE2 OS=Saccharomyces bayanus GN=URE2 PE=3 SV=1;sp|Q7LLZ8|URE2_SACPA Protein URE2 OS=Saccharomyces paradoxus GN=URE2 PE=3 SV=1;sp|P23202|URE2_YEAST Transcriptional regulator URE2 OS=Saccharomyces cerevisiae (strain ATCC 204508	0.748098	other
26.463	26.5423	26.8035	27.7708	26.6306	27.3994	0.178855	27.267	26.6029	0.66401	MNN9	sp|P39107|MNN9_YEAST Mannan polymerase complexes subunit MNN9 OS=Saccharomyces cerevisiae (strain ATCC 204508 / S288c) GN=MNN9 PE=1 SV=3	0.747498	other
26.0086	25.5504	25.1506	23.6023	24.7333	25.3548	0.179134	24.5635	25.5699	-1.00637	DBP2	sp|P24783|DBP2_YEAST ATP-dependent RNA helicase DBP2 OS=Saccharomyces cerevisiae (strain ATCC 204508 / S288c) GN=DBP2 PE=1 SV=1;sp|A6ZRX0|DBP2_YEAS7 ATP-dependent RNA helicase DBP2 OS=Saccharomyces cerevisiae (strain YJM789) GN=DBP2 PE=3 SV=1	0.746822	other
28.7804	30.1865	30.2174	30.9606	30.6266	30.3937	0.179305	30.6603	29.7281	0.93217	PAN1	sp|P32521|PAN1_YEAST Actin cytoskeleton-regulatory complex protein PAN1 OS=Saccharomyces cerevisiae (strain ATCC 204508 / S288c) GN=PAN1 PE=1 SV=2;sp|A6ZVS5|PAN1_YEAS7 Actin cytoskeleton-regulatory complex protein PAN1 OS=Saccharomyces cerevisiae (strain Y	0.746408	other
29.7023	27.1392	27.7706	25.8516	27.0273	27.1774	0.179387	26.6854	28.204	-1.51859	ARP3	sp|P47117|ARP3_YEAST Actin-related protein 3 OS=Saccharomyces cerevisiae (strain ATCC 204508 / S288c) GN=ARP3 PE=1 SV=1	0.746209	other
28.5872	26.9771	27.6999	28.3067	29.0608	28.6311	0.179637	28.6662	27.7547	0.911481	ALD6	sp|P54115|ALDH6_YEAST Magnesium-activated aldehyde dehydrogenase, cytosolic OS=Saccharomyces cerevisiae (strain ATCC 204508 / S288c) GN=ALD6 PE=1 SV=4	0.745604	other
23.3388	23.9309	21.1863	24.7073	24.6828	24.0068	0.180269	24.4656	22.8187	1.64693	RAD33	sp|Q04231|RAD33_YEAST DNA repair protein RAD33 OS=Saccharomyces cerevisiae (strain ATCC 204508 / S288c) GN=RAD33 PE=1 SV=1	0.744079	other
23.5347	20.6873	23.3597	24.9183	23.3643	24.7076	0.180969	24.33	22.5272	1.8028	TIM50	sp|Q02776|TIM50_YEAST Mitochondrial import inner membrane translocase subunit TIM50 OS=Saccharomyces cerevisiae (strain ATCC 204508 / S288c) GN=TIM50 PE=1 SV=1	0.742397	other
22.9328	22.0461	21.9247	24.2529	22.2719	24.5054	0.18106	23.6767	22.3012	1.37553	DPL1	sp|Q05567|SGPL_YEAST Sphingosine-1-phosphate lyase OS=Saccharomyces cerevisiae (strain ATCC 204508 / S288c) GN=DPL1 PE=1 SV=1	0.742178	other
21.4925	23.3616	23.7644	23.5416	25.6513	24.028	0.181125	24.4069	22.8728	1.53412	MSH2	sp|P25847|MSH2_YEAST DNA mismatch repair protein MSH2 OS=Saccharomyces cerevisiae (strain ATCC 204508 / S288c) GN=MSH2 PE=1 SV=2	0.742021	other
27.4633	27.3164	26.2355	27.8793	27.8949	27.5104	0.181831	27.7615	27.0051	0.756455	ERP2	sp|P39704|ERP2_YEAST Protein ERP2 OS=Saccharomyces cerevisiae (strain ATCC 204508 / S288c) GN=ERP2 PE=1 SV=1	0.740331	other
21.0249	22.0707	22.5165	24.4274	22.6934	22.3592	0.182021	23.16	21.8707	1.28931	IES2	sp|P40154|IES2_YEAST Ino eighty subunit 2 OS=Saccharomyces cerevisiae (strain ATCC 204508 / S288c) GN=IES2 PE=1 SV=1	0.739878	other
31.91	32.7553	32.169	32.9418	32.9186	32.4587	0.182357	32.773	32.2781	0.494981	RPA190	sp|P10964|RPA1_YEAST DNA-directed RNA polymerase I subunit RPA190 OS=Saccharomyces cerevisiae (strain ATCC 204508 / S288c) GN=RPA190 PE=1 SV=2	0.739078	other
20.937	22.9208	22.4971	24.8286	23.7012	22.3632	0.182415	23.631	22.1183	1.5127	MRPL22	sp|P53881|RM22_YEAST 54S ribosomal protein L22, mitochondrial OS=Saccharomyces cerevisiae (strain ATCC 204508 / S288c) GN=MRPL22 PE=1 SV=2	0.738939	other
31.7516	31.9952	31.6204	30.0398	31.248	31.4658	0.182777	30.9179	31.7891	-0.871206	PDC1	sp|P06169|PDC1_YEAST Pyruvate decarboxylase isozyme 1 OS=Saccharomyces cerevisiae (strain ATCC 204508 / S288c) GN=PDC1 PE=1 SV=7	0.738079	other
20.9667	24.053	19.6294	24.7508	23.539	24.0505	0.183105	24.1134	21.5497	2.56372	MUP1	sp|P50276|MUP1_YEAST High-affinity methionine permease OS=Saccharomyces cerevisiae (strain ATCC 204508 / S288c) GN=MUP1 PE=1 SV=1	0.7373	other
23.5241	25.0036	24.6992	25.7632	25.8414	24.5709	0.18319	25.3918	24.409	0.982859	LEU1	sp|P07264|LEUC_YEAST 3-isopropylmalate dehydratase OS=Saccharomyces cerevisiae (strain ATCC 204508 / S288c) GN=LEU1 PE=1 SV=3	0.737098	other
25.1827	26.4841	26.8178	27.689	27.2098	26.559	0.183195	27.1526	26.1615	0.991103	IES3	sp|Q12345|IES3_YEAST Ino eighty subunit 3 OS=Saccharomyces cerevisiae (strain ATCC 204508 / S288c) GN=IES3 PE=1 SV=1	0.737087	other
30.0877	30.0225	29.6574	30.5022	30.3807	29.941	0.18358	30.2746	29.9225	0.352102	CDC10	sp|P25342|CDC10_YEAST Cell division control protein 10 OS=Saccharomyces cerevisiae (strain ATCC 204508 / S288c) GN=CDC10 PE=1 SV=1	0.736174	other
25.851	25.0153	24.4914	26.8517	25.2394	26.2437	0.183729	26.1116	25.1192	0.992389	MNN2	sp|P38069|MNN2_YEAST Alpha-1,2-mannosyltransferase MNN2 OS=Saccharomyces cerevisiae (strain ATCC 204508 / S288c) GN=MNN2 PE=1 SV=1	0.735822	other
20.7509	22.1451	18.6275	22.862	22.6294	22.0452	0.183779	22.5122	20.5078	2.00435	MRPL38	sp|P35996|RM38_YEAST 54S ribosomal protein L38, mitochondrial OS=Saccharomyces cerevisiae (strain ATCC 204508 / S288c) GN=MRPL38 PE=1 SV=1	0.735704	other
25.6178	25.5891	26.1783	27.5871	26.441	26.0404	0.183932	26.6895	25.795	0.894464	MIR1	sp|P23641|MPCP_YEAST Mitochondrial phosphate carrier protein OS=Saccharomyces cerevisiae (strain ATCC 204508 / S288c) GN=MIR1 PE=1 SV=1	0.735342	other
27.5723	27.7491	27.7075	26.9095	21.5688	25.1452	0.183973	24.5412	27.6763	-3.13513	FPR1	sp|P20081|FKBP_YEAST FK506-binding protein 1 OS=Saccharomyces cerevisiae (strain ATCC 204508 / S288c) GN=FPR1 PE=1 SV=2	0.735247	other
24.5499	22.7308	20.2229	25.4817	24.4225	24.9603	0.184113	24.9548	22.5012	2.45364	PTM1	sp|P32857|PTM1_YEAST Membrane protein PTM1 OS=Saccharomyces cerevisiae (strain ATCC 204508 / S288c) GN=PTM1 PE=1 SV=2;sp|A6ZZS6|PTM1_YEAS7 Membrane protein PTM1 OS=Saccharomyces cerevisiae (strain YJM789) GN=PTM1 PE=3 SV=1	0.734916	other
21.9021	25.1323	25.7955	27.6287	28.0565	24.7811	0.184622	26.8221	24.2766	2.54549	MSS116	sp|P15424|MS116_YEAST ATP-dependent RNA helicase MSS116, mitochondrial OS=Saccharomyces cerevisiae (strain ATCC 204508 / S288c) GN=MSS116 PE=1 SV=1	0.733716	other
23.4152	25.2275	20.8561	26.4143	25.4521	24.9907	0.184669	25.619	23.1663	2.45276	YNK1	sp|P36010|NDK_YEAST Nucleoside diphosphate kinase OS=Saccharomyces cerevisiae (strain ATCC 204508 / S288c) GN=YNK1 PE=1 SV=1	0.733607	other
26.5894	25.2609	25.6532	23.7063	24.7314	25.67	0.185106	24.7026	25.8345	-1.1319	CRP1	sp|P38845|CRP1_YEAST Cruciform DNA-recognizing protein 1 OS=Saccharomyces cerevisiae (strain ATCC 204508 / S288c) GN=CRP1 PE=1 SV=1;sp|E7LVH4|CRP1_YEASV Cruciform DNA-recognizing protein 1 OS=Saccharomyces cerevisiae (strain VIN 13) GN=CRP1 PE=3 SV=2;sp|E7	0.73258	other
21.338	21.0587	20.5336	23.4783	24.9819	21.1019	0.185169	23.1873	20.9768	2.21055	BUD6	sp|P41697|BUD6_YEAST Bud site selection protein 6 OS=Saccharomyces cerevisiae (strain ATCC 204508 / S288c) GN=BUD6 PE=1 SV=1	0.732432	other
27.6952	27.2218	27.3402	28.5073	27.683	27.6691	0.185368	27.9531	27.419	0.534084	NUP192	sp|P47054|NU192_YEAST Nucleoporin NUP192 OS=Saccharomyces cerevisiae (strain ATCC 204508 / S288c) GN=NUP192 PE=1 SV=1	0.731966	other
25.2774	28.0159	28.6338	30.6841	30.7264	27.5616	0.185492	29.6574	27.309	2.34834	RPL2B;RPL2A	sp|Q6FPN7|RL2_CANGA 60S ribosomal protein L2 OS=Candida glabrata (strain ATCC 2001 / CBS 138 / JCM 3761 / NBRC 0622 / NRRL Y-65) GN=RPL2 PE=4 SV=1;sp|P0CX46|RL2B_YEAST 60S ribosomal protein L2-B OS=Saccharomyces cerevisiae (strain ATCC 204508 / S288c) GN=R	0.731674	other
24.0912	22.3593	21.1935	24.4923	24.8588	23.2067	0.185817	24.186	22.548	1.63797	FUR1	sp|P18562|UPP_YEAST Uracil phosphoribosyltransferase OS=Saccharomyces cerevisiae (strain ATCC 204508 / S288c) GN=FUR1 PE=1 SV=2	0.730914	other
26.919	27.6209	26.9297	25.8743	21.4187	25.6728	0.187636	24.3219	27.1565	-2.83459	GRX5	sp|Q02784|GLRX5_YEAST Monothiol glutaredoxin-5, mitochondrial OS=Saccharomyces cerevisiae (strain ATCC 204508 / S288c) GN=GRX5 PE=1 SV=1	0.726684	other
25.0417	26.5699	25.4939	26.985	27.5772	25.821	0.187975	26.7944	25.7018	1.09256	ARO4	sp|P32449|AROG_YEAST Phospho-2-dehydro-3-deoxyheptonate aldolase, tyrosine-inhibited OS=Saccharomyces cerevisiae (strain ATCC 204508 / S288c) GN=ARO4 PE=1 SV=2	0.7259	other
25.8247	26.9157	26.6094	27.5774	27.6546	26.4896	0.188379	27.2406	26.4499	0.790618	CDC53	sp|Q12018|CDC53_YEAST Cell division control protein 53 OS=Saccharomyces cerevisiae (strain ATCC 204508 / S288c) GN=CDC53 PE=1 SV=1	0.724967	other
21.2568	21.5795	21.7792	22.9927	21.4985	22.8434	0.189095	22.4449	21.5385	0.906369	RTG3	sp|P38165|RTG3_YEAST Retrograde regulation protein 3 OS=Saccharomyces cerevisiae (strain ATCC 204508 / S288c) GN=RTG3 PE=1 SV=2	0.72332	other
27.184	28.1741	27.6483	28.5512	28.5047	27.768	0.189194	28.2746	27.6688	0.60587	RPS15	sp|Q01855|RS15_YEAST 40S ribosomal protein S15 OS=Saccharomyces cerevisiae (strain ATCC 204508 / S288c) GN=RPS15 PE=1 SV=1	0.723093	other
24.4779	24.1998	24.613	22.7098	24.0651	23.9908	0.189471	23.5886	24.4302	-0.841658	ELP3	sp|Q02908|ELP3_YEAST Elongator complex protein 3 OS=Saccharomyces cerevisiae (strain ATCC 204508 / S288c) GN=ELP3 PE=1 SV=1	0.722456	other
27.2166	25.4006	26.5686	27.5168	27.3018	27.4594	0.190363	27.426	26.3953	1.03074	SRP54	sp|P20424|SRP54_YEAST Signal recognition particle subunit SRP54 OS=Saccharomyces cerevisiae (strain ATCC 204508 / S288c) GN=SRP54 PE=1 SV=2	0.720417	other
21.1296	24.3369	23.1679	26.2883	24.9958	23.3414	0.190765	24.8751	22.8781	1.99701	TY1B-GR1	sp|Q12141|YG11B_YEAST Transposon Ty1-GR1 Gag-Pol polyprotein OS=Saccharomyces cerevisiae (strain ATCC 204508 / S288c) GN=TY1B-GR1 PE=3 SV=1	0.719501	other
34.4516	35.1669	35.2716	35.5377	35.2332	35.5784	0.19079	35.4498	34.9634	0.486398	PMA1;PMA2	sp|P05030|PMA1_YEAST Plasma membrane ATPase 1 OS=Saccharomyces cerevisiae (strain ATCC 204508 / S288c) GN=PMA1 PE=1 SV=2;sp|P19657|PMA2_YEAST Plasma membrane ATPase 2 OS=Saccharomyces cerevisiae (strain ATCC 204508 / S288c) GN=PMA2 PE=1 SV=3	0.719444	other
23.6929	24.5668	24.3389	26.2829	26.6831	24.1329	0.190936	25.6996	24.1995	1.50014	PAL1	sp|Q05518|PAL1_YEAST Protein PAL1 OS=Saccharomyces cerevisiae (strain ATCC 204508 / S288c) GN=PAL1 PE=1 SV=1	0.719111	other
24.18	23.5391	22.4242	25.5761	23.5547	24.6946	0.191048	24.6085	23.3811	1.22742	MIT1	sp|P40002|MIT1_YEAST Transcriptional regulator MIT1 OS=Saccharomyces cerevisiae (strain ATCC 204508 / S288c) GN=MIT1 PE=1 SV=1	0.718859	other
27.2185	28.6669	28.3767	29.2342	28.7576	28.763	0.19305	28.9183	28.0874	0.830902	VPH1	sp|P32563|VPH1_YEAST V-type proton ATPase subunit a, vacuolar isoform OS=Saccharomyces cerevisiae (strain ATCC 204508 / S288c) GN=VPH1 PE=1 SV=3	0.714329	other
29.0151	26.5207	24.4359	24.2863	24.3401	23.7358	0.19318	24.1207	26.6573	-2.53651	ARC18	sp|Q05933|ARPC3_YEAST Actin-related protein 2/3 complex subunit 3 OS=Saccharomyces cerevisiae (strain ATCC 204508 / S288c) GN=ARC18 PE=1 SV=1	0.714039	other
20.8401	19.536	22.5549	25.6156	24.294	20.9697	0.193393	23.6264	20.977	2.64945	KEX1	sp|P09620|KEX1_YEAST Pheromone-processing carboxypeptidase KEX1 OS=Saccharomyces cerevisiae (strain ATCC 204508 / S288c) GN=KEX1 PE=1 SV=1;sp|C8Z852|KEX1_YEAS8 Pheromone-processing carboxypeptidase KEX1 OS=Saccharomyces cerevisiae (strain Lalvin EC1118 / P	0.713559	other
23.8267	21.8856	21.756	23.4335	23.9934	23.8403	0.19382	23.7557	22.4894	1.26633	MTR2	sp|P34232|MTR2_YEAST mRNA transport regulator MTR2 OS=Saccharomyces cerevisiae (strain ATCC 204508 / S288c) GN=MTR2 PE=1 SV=1	0.712601	other
23.7495	25.3634	23.5933	27.6218	29.6931	24.2659	0.194252	27.1936	24.2354	2.95816	RPS9B	sp|P05755|RS9B_YEAST 40S ribosomal protein S9-B OS=Saccharomyces cerevisiae (strain ATCC 204508 / S288c) GN=RPS9B PE=1 SV=4	0.711635	other
27.9313	28.1749	28.1826	29.6573	28.0843	29.2195	0.194702	28.987	28.0963	0.890764	SAC1	sp|P32368|SAC1_YEAST Phosphoinositide phosphatase SAC1 OS=Saccharomyces cerevisiae (strain ATCC 204508 / S288c) GN=SAC1 PE=1 SV=1	0.71063	other
20.539	20.7004	19.5754	20.7192	21.9435	20.693	0.194812	21.1186	20.2716	0.846972	ECM5	sp|Q03214|ECM5_YEAST Protein ECM5 OS=Saccharomyces cerevisiae (strain ATCC 204508 / S288c) GN=ECM5 PE=1 SV=1	0.710384	other
22.4635	23.5767	23.9835	23.9756	24.5189	24.0665	0.195566	24.187	23.3412	0.845811	BCH1	sp|Q05029|BCH1_YEAST Protein BCH1 OS=Saccharomyces cerevisiae (strain ATCC 204508 / S288c) GN=BCH1 PE=1 SV=1	0.708707	other
26.696	27.8217	27.4825	28.512	28.4625	27.3594	0.197662	28.1113	27.3334	0.777913	GLR1	sp|P41921|GSHR_YEAST Glutathione reductase OS=Saccharomyces cerevisiae (strain ATCC 204508 / S288c) GN=GLR1 PE=1 SV=2	0.704077	other
24.9555	24.6087	23.189	25.8631	24.3894	25.9099	0.197758	25.3875	24.2511	1.13639	DID2	sp|P69771|DID2_YEAST Vacuolar protein-sorting-associated protein 46 OS=Saccharomyces cerevisiae (strain ATCC 204508 / S288c) GN=DID2 PE=1 SV=1	0.703867	other
26.5162	24.7487	21.7087	27.2884	27.5933	25.8655	0.198186	26.9157	24.3245	2.59119	SKP1	sp|P52286|SKP1_YEAST Suppressor of kinetochore protein 1 OS=Saccharomyces cerevisiae (strain ATCC 204508 / S288c) GN=SKP1 PE=1 SV=2	0.702928	other
24.0234	24.1362	25.4147	25.8536	24.7587	25.5599	0.198917	25.3907	24.5248	0.865971	MYO4	sp|P32492|MYO4_YEAST Myosin-4 OS=Saccharomyces cerevisiae (strain ATCC 204508 / S288c) GN=MYO4 PE=1 SV=1	0.701328	other
28.7854	28.9648	28.8052	29.7828	29.5315	28.8332	0.199005	29.3825	28.8518	0.530685	YGR130C	sp|P53278|YG3A_YEAST Uncharacterized protein YGR130C OS=Saccharomyces cerevisiae (strain ATCC 204508 / S288c) GN=YGR130C PE=1 SV=1	0.701135	other
23.1812	25.3373	24.9566	26.4428	26.1078	24.8096	0.199365	25.7867	24.4917	1.29503	CYR1	sp|P08678|CYAA_YEAST Adenylate cyclase OS=Saccharomyces cerevisiae (strain ATCC 204508 / S288c) GN=CYR1 PE=1 SV=2	0.70035	other
28.16	28.8558	28.4442	29.654	30.2626	28.4604	0.199659	29.459	28.4866	0.972365	VMA1	sp|P17255|VATA_YEAST V-type proton ATPase catalytic subunit A OS=Saccharomyces cerevisiae (strain ATCC 204508 / S288c) GN=VMA1 PE=1 SV=3	0.69971	other
21.7057	23.3253	24.0362	24.0238	25.6414	23.6533	0.199719	24.4395	23.0224	1.41709	IFM1	sp|P25038|IF2M_YEAST Translation initiation factor IF-2, mitochondrial OS=Saccharomyces cerevisiae (strain ATCC 204508 / S288c) GN=IFM1 PE=1 SV=2	0.69958	other
25.8279	25.9439	26.3254	26.4492	26.1069	26.4104	0.199763	26.3222	26.0324	0.289738	TPO3	sp|Q06451|TPO3_YEAST Polyamine transporter 3 OS=Saccharomyces cerevisiae (strain ATCC 204508 / S288c) GN=TPO3 PE=1 SV=1	0.699484	other
21.7561	23.7312	24.0972	24.8088	24.7054	24.0895	0.199975	24.5346	23.1948	1.33973	MDJ1	sp|P35191|MDJ1_YEAST DnaJ homolog 1, mitochondrial OS=Saccharomyces cerevisiae (strain ATCC 204508 / S288c) GN=MDJ1 PE=1 SV=1	0.699025	other
27.6865	27.4558	27.468	28.4509	28.0641	30.6668	0.20005	29.0606	27.5368	1.52384	VTC2	sp|P43585|VTC2_YEAST Vacuolar transporter chaperone 2 OS=Saccharomyces cerevisiae (strain ATCC 204508 / S288c) GN=VTC2 PE=1 SV=1	0.698861	other
21.3595	21.2319	20.5375	23.2166	22.5886	20.983	0.200148	22.2627	21.043	1.21976	NCR1	sp|Q12200|NPC1_YEAST Niemann-Pick type C-related protein 1 OS=Saccharomyces cerevisiae (strain ATCC 204508 / S288c) GN=NCR1 PE=1 SV=1	0.69865	other
27.2799	24.9212	26.5935	27.4028	27.9725	27.2899	0.200255	27.5551	26.2648	1.29023	RPN3	sp|P40016|RPN3_YEAST 26S proteasome regulatory subunit RPN3 OS=Saccharomyces cerevisiae (strain ATCC 204508 / S288c) GN=RPN3 PE=1 SV=5	0.698416	other
22.081	23.1632	22.9526	23.5198	24.3389	22.8574	0.200379	23.572	22.7323	0.839745	ROK1	sp|P45818|ROK1_YEAST ATP-dependent RNA helicase ROK1 OS=Saccharomyces cerevisiae (strain ATCC 204508 / S288c) GN=ROK1 PE=1 SV=1;sp|A6ZU15|ROK1_YEAS7 ATP-dependent RNA helicase ROK1 OS=Saccharomyces cerevisiae (strain YJM789) GN=ROK1 PE=3 SV=1	0.698147	other
30.1892	31.0477	31.1852	31.4249	31.802	31.0047	0.200532	31.4105	30.8073	0.603204	DEF1	sp|P35732|DEF1_YEAST RNA polymerase II degradation factor 1 OS=Saccharomyces cerevisiae (strain ATCC 204508 / S288c) GN=DEF1 PE=1 SV=1;sp|C7GP20|DEF1_YEAS2 RNA polymerase II degradation factor 1 OS=Saccharomyces cerevisiae (strain JAY291) GN=DEF1 PE=3 SV=1	0.697817	other
23.2857	24.7748	20.2912	25.5681	25.6462	24.4113	0.200721	25.2085	22.7839	2.4246	YIF1	sp|P53845|YIF1_YEAST Protein transport protein YIF1 OS=Saccharomyces cerevisiae (strain ATCC 204508 / S288c) GN=YIF1 PE=1 SV=1	0.697406	other
24.2827	25.5917	24.3136	26.7252	25.9276	24.8043	0.201232	25.8191	24.7293	1.08974	RSC1	sp|P53236|RSC1_YEAST Chromatin structure-remodeling complex subunit RSC1 OS=Saccharomyces cerevisiae (strain ATCC 204508 / S288c) GN=RSC1 PE=1 SV=1	0.696304	other
20.0819	21.8515	23.5479	24.1272	24.9564	22.2947	0.20124	23.7928	21.8271	1.96569	OM45	sp|P16547|OM45_YEAST Mitochondrial outer membrane protein OM45 OS=Saccharomyces cerevisiae (strain ATCC 204508 / S288c) GN=OM45 PE=1 SV=2	0.696285	other
31.9781	31.6122	31.9005	32.8584	32.3983	31.8433	0.201283	32.3667	31.8303	0.536406	XRN1	sp|P22147|XRN1_YEAST 5-3 exoribonuclease 1 OS=Saccharomyces cerevisiae (strain ATCC 204508 / S288c) GN=XRN1 PE=1 SV=1	0.696193	other
20.9821	25.8448	24.5557	26.5616	26.9121	25.9971	0.20182	26.4903	23.7942	2.69607	YPR097W	sp|Q06839|YP097_YEAST PX domain-containing protein YPR097W OS=Saccharomyces cerevisiae (strain ATCC 204508 / S288c) GN=YPR097W PE=1 SV=2	0.695037	other
20.7251	21.8413	20.8342	22.5896	22.1052	21.1939	0.201991	21.9629	21.1336	0.829367	CAR1	sp|P00812|ARGI_YEAST Arginase OS=Saccharomyces cerevisiae (strain ATCC 204508 / S288c) GN=CAR1 PE=1 SV=1	0.694669	other
24.3751	24.6594	24.992	24.8289	25.2495	24.9646	0.202111	25.0143	24.6755	0.338824	YPL247C	sp|Q12523|YP247_YEAST WD repeat-containing protein YPL247C OS=Saccharomyces cerevisiae (strain ATCC 204508 / S288c) GN=YPL247C PE=1 SV=1	0.694411	other
21.0845	21.5761	20.0318	22.6543	23.8412	20.8987	0.20252	22.4647	20.8975	1.56723	RFC2	sp|P40348|RFC2_YEAST Replication factor C subunit 2 OS=Saccharomyces cerevisiae (strain ATCC 204508 / S288c) GN=RFC2 PE=1 SV=1	0.693532	other
28.1233	26.6101	24.5347	28.7647	28.7485	27.4257	0.203048	28.313	26.4227	1.89024	EMG1	sp|Q06287|NEP1_YEAST Ribosomal RNA small subunit methyltransferase NEP1 OS=Saccharomyces cerevisiae (strain ATCC 204508 / S288c) GN=EMG1 PE=1 SV=1	0.692402	other
24.7596	26.7995	27.0394	27.3699	28.2447	26.9499	0.203359	27.5215	26.1995	1.32206	NOT5	sp|Q12514|NOT5_YEAST General negative regulator of transcription subunit 5 OS=Saccharomyces cerevisiae (strain ATCC 204508 / S288c) GN=NOT5 PE=1 SV=1	0.691736	other
29.0474	30.51	30.7745	31.3228	31.3012	30.6307	0.203616	31.0849	30.1106	0.974262	SSB2	sp|P40150|SSB2_YEAST Ribosome-associated molecular chaperone SSB2 OS=Saccharomyces cerevisiae (strain ATCC 204508 / S288c) GN=SSB2 PE=1 SV=2	0.691188	other
27.0768	27.0744	26.8979	28.4305	29.4274	27.0432	0.203625	28.3004	27.0164	1.284	TOP1	sp|P04786|TOP1_YEAST DNA topoisomerase 1 OS=Saccharomyces cerevisiae (strain ATCC 204508 / S288c) GN=TOP1 PE=1 SV=2	0.691169	other
22.4548	23.0576	23.9549	24.2125	25.1715	23.2867	0.203679	24.2236	23.1558	1.06779	CMK2	sp|P22517|KCC2_YEAST Calcium/calmodulin-dependent protein kinase II OS=Saccharomyces cerevisiae (strain ATCC 204508 / S288c) GN=CMK2 PE=1 SV=2	0.691054	other
24.6556	25.0063	25.3496	25.8845	25.338	25.1474	0.204166	25.4567	25.0038	0.452837	NIT3	sp|P49954|NIT3_YEAST Omega-amidase NIT3 OS=Saccharomyces cerevisiae (strain ATCC 204508 / S288c) GN=NIT3 PE=1 SV=1	0.690017	other
23.9332	23.743	24.2043	26.4132	26.8116	23.8289	0.204424	25.6846	23.9602	1.72441	AHA1	sp|Q12449|AHA1_YEAST Hsp90 co-chaperone AHA1 OS=Saccharomyces cerevisiae (strain ATCC 204508 / S288c) GN=AHA1 PE=1 SV=1	0.689468	other
20.8323	22.0433	21.5913	21.8711	22.8707	21.9098	0.205281	22.2172	21.489	0.72826		sp|Q03823|YM35_YEAST Uncharacterized protein YMR160W OS=Saccharomyces cerevisiae (strain ATCC 204508 / S288c) GN=YMR160W PE=1 SV=1	0.687651	other
22.0918	20.3932	23.9978	25.0142	23.8676	23.2585	0.205286	24.0468	22.161	1.88583	COQ3	sp|P27680|COQ3_YEAST Ubiquinone biosynthesis O-methyltransferase, mitochondrial OS=Saccharomyces cerevisiae (strain ATCC 204508 / S288c) GN=COQ3 PE=1 SV=2	0.687641	other
26.7548	26.6574	26.2072	26.6165	27.5073	26.9447	0.205757	27.0228	26.5398	0.483007	SWD2	sp|P36104|SWD2_YEAST COMPASS component SWD2 OS=Saccharomyces cerevisiae (strain ATCC 204508 / S288c) GN=SWD2 PE=1 SV=1	0.686646	other
20.9072	21.2743	22.116	21.5666	22.5826	22.2746	0.206092	22.1413	21.4325	0.708768		sp|P37263|YC16_YEAST UPF0743 protein YCR087C-A OS=Saccharomyces cerevisiae (strain ATCC 204508 / S288c) GN=YCR087C-A PE=1 SV=1	0.68594	other
27.5164	27.7753	28.0915	28.8817	28.8187	27.7201	0.206203	28.4735	27.7944	0.67909	RQC2	sp|Q12532|RQC2_YEAST Ribosome quality control complex subunit 2 OS=Saccharomyces cerevisiae (strain ATCC 204508 / S288c) GN=RQC2 PE=1 SV=1	0.685705	other
24.7157	25.0612	24.0789	25.597	25.4192	24.6674	0.206818	25.2279	24.6186	0.609296	CSL4	sp|P53859|CSL4_YEAST Exosome complex component CSL4 OS=Saccharomyces cerevisiae (strain ATCC 204508 / S288c) GN=CSL4 PE=1 SV=1	0.684412	other
24.5626	25.0596	25.1831	26.6917	26.731	24.8102	0.207054	26.0776	24.9351	1.14256	SPC98	sp|P53540|SPC98_YEAST Spindle pole body component SPC98 OS=Saccharomyces cerevisiae (strain ATCC 204508 / S288c) GN=SPC98 PE=1 SV=1	0.683917	other
27.2066	26.8876	27.0191	27.8105	28.5632	27.0765	0.207216	27.8168	27.0378	0.778984	ALA1	sp|P40825|SYA_YEAST Alanine--tRNA ligase, mitochondrial OS=Saccharomyces cerevisiae (strain ATCC 204508 / S288c) GN=ALA1 PE=1 SV=3	0.683576	other
26.0599	26.2718	25.0065	26.9016	26.6674	25.9771	0.207323	26.5154	25.7794	0.735961	SEA4	sp|P38164|SEA4_YEAST SEH-associated protein 4 OS=Saccharomyces cerevisiae (strain ATCC 204508 / S288c) GN=SEA4 PE=1 SV=2	0.683352	other
19.8256	20.9677	21.2238	22.21	22.5013	20.6248	0.207464	21.7787	20.6724	1.10632	CBF1	sp|P17106|CBF1_YEAST Centromere-binding protein 1 OS=Saccharomyces cerevisiae (strain ATCC 204508 / S288c) GN=CBF1 PE=1 SV=2	0.683058	other
29.6814	28.6691	29.1801	29.7924	30.0184	29.3459	0.208837	29.7189	29.1769	0.542017	MAK21	sp|Q12176|MAK21_YEAST Ribosome biogenesis protein MAK21 OS=Saccharomyces cerevisiae (strain ATCC 204508 / S288c) GN=MAK21 PE=1 SV=1	0.680193	other
24.5933	24.0147	22.6829	25.2624	25.2352	23.9997	0.208841	24.8325	23.7636	1.06881	PRE2	sp|P30656|PSB5_YEAST Proteasome subunit beta type-5 OS=Saccharomyces cerevisiae (strain ATCC 204508 / S288c) GN=PRE2 PE=1 SV=3	0.680184	other
22.0615	24.5379	23.6536	25.2696	24.2981	24.5648	0.208903	24.7108	23.4177	1.29319	SRL2	sp|Q12020|SRL2_YEAST Protein SRL2 OS=Saccharomyces cerevisiae (strain ATCC 204508 / S288c) GN=SRL2 PE=1 SV=1	0.680055	other
30.012	28.8723	29.0951	30.1402	30.0887	29.6187	0.20963	29.9492	29.3265	0.62271	PWP2	sp|P25635|PWP2_YEAST Periodic tryptophan protein 2 OS=Saccharomyces cerevisiae (strain ATCC 204508 / S288c) GN=PWP2 PE=1 SV=2	0.678547	other
23.9751	24.703	24.7573	26.0523	26.0931	24.3529	0.209895	25.4994	24.4784	1.021	RCK2	sp|P38623|RCK2_YEAST Serine/threonine-protein kinase RCK2 OS=Saccharomyces cerevisiae (strain ATCC 204508 / S288c) GN=RCK2 PE=1 SV=3	0.677998	other
26.2919	23.1546	25.3315	26.3404	27.0822	26.3391	0.210078	26.5872	24.926	1.66125	DUG1	sp|P43616|DUG1_YEAST Cys-Gly metallodipeptidase DUG1 OS=Saccharomyces cerevisiae (strain ATCC 204508 / S288c) GN=DUG1 PE=1 SV=1	0.677618	other
23.3745	25.5031	26.3937	27.4985	26.6699	25.9056	0.21046	26.6913	25.0904	1.60092	SMC4	sp|Q12267|SMC4_YEAST Structural maintenance of chromosomes protein 4 OS=Saccharomyces cerevisiae (strain ATCC 204508 / S288c) GN=SMC4 PE=1 SV=1	0.676831	other
23.9117	26.052	26.8178	27.4899	27.7831	26.1923	0.211283	27.1551	25.5938	1.56128	NOC3	sp|Q07896|NOC3_YEAST Nucleolar complex-associated protein 3 OS=Saccharomyces cerevisiae (strain ATCC 204508 / S288c) GN=NOC3 PE=1 SV=1	0.675136	other
22.954	25.2685	25.4069	27.3795	26.7106	24.6453	0.2113	26.2451	24.5431	1.70199	RPT3	sp|P33298|PRS6B_YEAST 26S proteasome regulatory subunit 6B homolog OS=Saccharomyces cerevisiae (strain ATCC 204508 / S288c) GN=RPT3 PE=1 SV=2	0.675101	other
26.5629	23.5048	26.4434	27.4309	27.2407	27.2619	0.212074	27.3111	25.5037	1.80745	ARP4	sp|P80428|ARP4_YEAST Actin-related protein 4 OS=Saccharomyces cerevisiae (strain ATCC 204508 / S288c) GN=ARP4 PE=1 SV=1	0.673513	other
31.6386	29.2779	31.2572	32.089	32.3169	31.6718	0.212323	32.0259	30.7246	1.30133	ATP2	sp|P00830|ATPB_YEAST ATP synthase subunit beta, mitochondrial OS=Saccharomyces cerevisiae (strain ATCC 204508 / S288c) GN=ATP2 PE=1 SV=2;sp|P49376|ATPB_KLULA ATP synthase subunit beta, mitochondrial OS=Kluyveromyces lactis (strain ATCC 8585 / CBS 2359 / DS	0.673003	other
25.0233	25.0838	22.2231	26.1267	27.1316	24.5125	0.212385	25.9236	24.1101	1.81354	ADE6	sp|P38972|PUR4_YEAST Phosphoribosylformylglycinamidine synthase OS=Saccharomyces cerevisiae (strain ATCC 204508 / S288c) GN=ADE6 PE=1 SV=2	0.672876	other
30.7652	32.7188	32.8903	33.1999	33.4773	33.3681	0.213099	33.3484	32.1248	1.22367	gag-pol	sp|Q87022|RDRP_SCVLA Probable RNA-directed RNA polymerase OS=Saccharomyces cerevisiae virus L-A GN=gag-pol PE=3 SV=2	0.671418	other
25.2757	26.4963	26.4387	27.112	27.2717	26.1681	0.213474	26.8506	26.0702	0.780389	THS1	sp|P04801|SYTC_YEAST Threonine--tRNA ligase, cytoplasmic OS=Saccharomyces cerevisiae (strain ATCC 204508 / S288c) GN=THS1 PE=1 SV=2	0.670655	other
26.0177	25.0002	25.1577	25.5148	26.5799	26.0287	0.21505	26.0411	25.3919	0.649275	ISM1	sp|P48526|SYIM_YEAST Isoleucine--tRNA ligase, mitochondrial OS=Saccharomyces cerevisiae (strain ATCC 204508 / S288c) GN=ISM1 PE=1 SV=2	0.667461	other
24.3611	20.1685	23.545	25.7947	26.6632	23.0682	0.215128	25.1754	22.6915	2.48386	DBP5	sp|P20449|DBP5_YEAST ATP-dependent RNA helicase DBP5 OS=Saccharomyces cerevisiae (strain ATCC 204508 / S288c) GN=DBP5 PE=1 SV=2;sp|A6ZNQ1|DBP5_YEAS7 ATP-dependent RNA helicase DBP5 OS=Saccharomyces cerevisiae (strain YJM789) GN=DBP5 PE=3 SV=1	0.667303	other
29.4281	30.4655	29.7243	30.9811	30.0918	30.3449	0.215507	30.4726	29.8726	0.599962	RPS22B;RPS22A	sp|Q3E7Y3|RS22B_YEAST 40S ribosomal protein S22-B OS=Saccharomyces cerevisiae (strain ATCC 204508 / S288c) GN=RPS22B PE=1 SV=3;sp|P0C0W1|RS22A_YEAST 40S ribosomal protein S22-A OS=Saccharomyces cerevisiae (strain ATCC 204508 / S288c) GN=RPS22A PE=1 SV=2;sp	0.666539	other
26.6714	25.8118	22.271	27.4958	27.3944	27.069	0.215562	27.3197	24.9181	2.40166	PIS1	sp|P06197|PIS_YEAST CDP-diacylglycerol--inositol 3-phosphatidyltransferase OS=Saccharomyces cerevisiae (strain ATCC 204508 / S288c) GN=PIS1 PE=1 SV=1	0.666428	other
24.882	23.9423	24.2357	27.0767	24.7699	25.0344	0.215948	25.627	24.3534	1.27365	TY1B-PR3	sp|P0C2J1|YP14B_YEAST Transposon Ty1-PR3 Gag-Pol polyprotein OS=Saccharomyces cerevisiae (strain ATCC 204508 / S288c) GN=TY1B-PR3 PE=1 SV=1	0.665651	other
24.1216	18.7797	23.0389	24.4623	25.4751	24.6494	0.216056	24.8623	21.98	2.88221		sp|P38109|YBY9_YEAST Putative serine carboxypeptidase YBR139W OS=Saccharomyces cerevisiae (strain ATCC 204508 / S288c) GN=YBR139W PE=1 SV=1	0.665434	other
22.4276	19.7591	19.9388	22.6519	21.8732	22.1366	0.216179	22.2206	20.7085	1.5121	LOA1	sp|Q06508|LOA1_YEAST Lysophosphatidic acid:oleoyl-CoA acyltransferase 1 OS=Saccharomyces cerevisiae (strain ATCC 204508 / S288c) GN=LOA1 PE=1 SV=1	0.665186	other
25.6825	25.2624	25.394	22.4956	23.6639	25.5103	0.216328	23.8899	25.4463	-1.55635	PET112	sp|P33893|GATB_YEAST Glutamyl-tRNA(Gln) amidotransferase subunit B, mitochondrial OS=Saccharomyces cerevisiae (strain ATCC 204508 / S288c) GN=PET112 PE=1 SV=3;sp|C8Z3R4|GATB_YEAS8 Glutamyl-tRNA(Gln) amidotransferase subunit B, mitochondrial OS=Saccharomyce	0.664888	other
27.5727	26.6761	27.4868	27.9349	27.7464	27.5491	0.216452	27.7435	27.2452	0.498296	NOP15	sp|P53927|NOP15_YEAST Ribosome biogenesis protein 15 OS=Saccharomyces cerevisiae (strain ATCC 204508 / S288c) GN=NOP15 PE=1 SV=1	0.664639	other
22.4919	21.0938	21.2057	25.1772	23.7363	21.489	0.216892	23.4675	21.5971	1.87038	ORC6	sp|P38826|ORC6_YEAST Origin recognition complex subunit 6 OS=Saccharomyces cerevisiae (strain ATCC 204508 / S288c) GN=ORC6 PE=1 SV=2	0.663756	other
29.7985	31.0379	30.9261	31.4878	31.4354	30.9124	0.217007	31.2785	30.5875	0.691073	FAA1	sp|P30624|LCF1_YEAST Long-chain-fatty-acid--CoA ligase 1 OS=Saccharomyces cerevisiae (strain ATCC 204508 / S288c) GN=FAA1 PE=1 SV=1	0.663526	other
26.9734	27.1665	27.2427	28.5381	28.3338	27.0231	0.217248	27.965	27.1276	0.837429	UTP6	sp|Q02354|UTP6_YEAST U3 small nucleolar RNA-associated protein 6 OS=Saccharomyces cerevisiae (strain ATCC 204508 / S288c) GN=UTP6 PE=1 SV=2	0.663045	other
20.7079	20.5239	21.4413	21.9178	21.2933	21.1031	0.217466	21.4381	20.8911	0.547017	ELF1	sp|P36053|ELF1_YEAST Transcription elongation factor 1 OS=Saccharomyces cerevisiae (strain ATCC 204508 / S288c) GN=ELF1 PE=1 SV=1	0.662609	other
25.5002	24.4942	24.4316	25.3976	25.5243	25.3345	0.217826	25.4188	24.8087	0.610093	RPM2	sp|Q02773|RPM2_YEAST Ribonuclease P protein component, mitochondrial OS=Saccharomyces cerevisiae (strain ATCC 204508 / S288c) GN=RPM2 PE=1 SV=1	0.661891	other
20.8342	23.2248	24.2162	24.8415	24.8557	23.8065	0.218319	24.5012	22.7584	1.74285	ALY2	sp|P47029|ALY2_YEAST Arrestin-related trafficking adapter 3 OS=Saccharomyces cerevisiae (strain ATCC 204508 / S288c) GN=ALY2 PE=1 SV=2	0.660908	other
26.3699	24.4958	24.5823	26.7369	26.5034	25.478	0.218622	26.2394	25.1493	1.09005	PNC1	sp|P53184|PNC1_YEAST Nicotinamidase OS=Saccharomyces cerevisiae (strain ATCC 204508 / S288c) GN=PNC1 PE=1 SV=1	0.660307	other
21.7677	21.2196	21.4079	25.1234	24.99	21.156	0.21881	23.7565	21.4651	2.29139	DBP7	sp|P36120|DBP7_YEAST ATP-dependent RNA helicase DBP7 OS=Saccharomyces cerevisiae (strain ATCC 204508 / S288c) GN=DBP7 PE=1 SV=1;sp|A6ZZY8|DBP7_YEAS7 ATP-dependent RNA helicase DBP7 OS=Saccharomyces cerevisiae (strain YJM789) GN=DBP7 PE=3 SV=1	0.659934	other
27.2852	26.5538	27.1765	28.1747	28.8178	26.9155	0.220161	27.9693	27.0052	0.964162	APL3	sp|P38065|AP2A_YEAST AP-2 complex subunit alpha OS=Saccharomyces cerevisiae (strain ATCC 204508 / S288c) GN=APL3 PE=1 SV=1	0.65726	other
22.7252	18.9995	20.2126	23.8951	22.8767	21.1691	0.220398	22.647	20.6458	2.0012	RNT1	sp|Q02555|RNT1_YEAST Ribonuclease 3 OS=Saccharomyces cerevisiae (strain ATCC 204508 / S288c) GN=RNT1 PE=1 SV=1	0.656793	other
27.0929	27.7512	26.9556	28.467	28.359	27.1686	0.220412	27.9982	27.2666	0.731624	LAP3	sp|Q01532|BLH1_YEAST Cysteine proteinase 1, mitochondrial OS=Saccharomyces cerevisiae (strain ATCC 204508 / S288c) GN=LAP3 PE=1 SV=3;sp|C8ZFZ7|BLH1_YEAS8 Cysteine proteinase 1, mitochondrial OS=Saccharomyces cerevisiae (strain Lalvin EC1118 / Prise de mous	0.656766	other
22.4596	24.4011	23.2437	25.1829	23.801	24.2075	0.220528	24.3972	23.3681	1.02904	CDS1	sp|P38221|CDS1_YEAST Phosphatidate cytidylyltransferase OS=Saccharomyces cerevisiae (strain ATCC 204508 / S288c) GN=CDS1 PE=1 SV=1	0.656537	other
27.6398	27.8616	27.7266	28.936	29.3589	27.6435	0.220605	28.6461	27.7426	0.903487	RPS16B;RPS16A	sp|P0CX52|RS16B_YEAST 40S ribosomal protein S16-B OS=Saccharomyces cerevisiae (strain ATCC 204508 / S288c) GN=RPS16B PE=1 SV=1;sp|P0CX51|RS16A_YEAST 40S ribosomal protein S16-A OS=Saccharomyces cerevisiae (strain ATCC 204508 / S288c) GN=RPS16A PE=1 SV=1;sp	0.656386	other
24.1956	24.4916	23.8554	25.5375	24.9004	24.1629	0.220625	24.8669	24.1808	0.68611	SEC8	sp|P32855|SEC8_YEAST Exocyst complex component SEC8 OS=Saccharomyces cerevisiae (strain ATCC 204508 / S288c) GN=SEC8 PE=1 SV=1	0.656346	other
27.7524	27.8814	27.9753	28.2754	28.1513	29.5801	0.220641	28.6689	27.8697	0.799228	VTC4	sp|P47075|VTC4_YEAST Vacuolar transporter chaperone 4 OS=Saccharomyces cerevisiae (strain ATCC 204508 / S288c) GN=VTC4 PE=1 SV=2	0.656314	other
21.8632	20.8855	23.4068	24.3246	24.5539	22.0254	0.221099	23.6346	22.0518	1.58279	NIF3	sp|P53081|NIF3_YEAST NGG1-interacting factor 3 OS=Saccharomyces cerevisiae (strain ATCC 204508 / S288c) GN=NIF3 PE=1 SV=1	0.655413	other
23.8904	24.7116	25.4803	26.7586	26.9354	24.5023	0.221761	26.0654	24.6941	1.37135	BMS1	sp|Q08965|BMS1_YEAST Ribosome biogenesis protein BMS1 OS=Saccharomyces cerevisiae (strain ATCC 204508 / S288c) GN=BMS1 PE=1 SV=1	0.654115	other
32.0331	31.8175	31.4626	32.4001	32.1168	31.82	0.221769	32.1123	31.771	0.341265	SCS2	sp|P40075|SCS2_YEAST Vesicle-associated membrane protein-associated protein SCS2 OS=Saccharomyces cerevisiae (strain ATCC 204508 / S288c) GN=SCS2 PE=1 SV=3	0.654099	other
23.3111	25.2676	25.3107	26.7411	26.0539	24.848	0.221824	25.881	24.6298	1.25122	CIR2	sp|Q08822|ETFD_YEAST Probable electron transfer flavoprotein-ubiquinone oxidoreductase, mitochondrial OS=Saccharomyces cerevisiae (strain ATCC 204508 / S288c) GN=CIR2 PE=1 SV=1	0.653992	other
25.1248	21.9187	20.9388	25.7716	25.9552	23.1191	0.223288	24.9487	22.6608	2.2879	TWF1	sp|P53250|TWF1_YEAST Twinfilin-1 OS=Saccharomyces cerevisiae (strain ATCC 204508 / S288c) GN=TWF1 PE=1 SV=1	0.651135	other
21.4572	21.2544	23.4736	23.8152	22.2105	24.2085	0.224037	23.4114	22.0617	1.34969	DAP2	sp|P18962|DAP2_YEAST Dipeptidyl aminopeptidase B OS=Saccharomyces cerevisiae (strain ATCC 204508 / S288c) GN=DAP2 PE=1 SV=2	0.64968	other
20.2243	22.8551	22.5875	24.0555	23.6395	22.3583	0.224038	23.3511	21.889	1.46212	ERG7	sp|P38604|ERG7_YEAST Lanosterol synthase OS=Saccharomyces cerevisiae (strain ATCC 204508 / S288c) GN=ERG7 PE=1 SV=6	0.649678	other
21.0443	21.8823	20.2512	22.8345	23.4253	20.9084	0.224509	22.3894	21.0593	1.33014	DST1	sp|P07273|TFS2_YEAST Transcription elongation factor S-II OS=Saccharomyces cerevisiae (strain ATCC 204508 / S288c) GN=DST1 PE=1 SV=4	0.648766	other
30.3162	27.6122	30.0255	30.8465	30.9473	30.6042	0.224783	30.7993	29.318	1.48133	RVB1	sp|Q03940|RUVB1_YEAST RuvB-like protein 1 OS=Saccharomyces cerevisiae (strain ATCC 204508 / S288c) GN=RVB1 PE=1 SV=1	0.648236	other
21.384	20.8889	21.2269	24.4524	25.0863	20.8332	0.224828	23.4573	21.1666	2.29074	NMD3	sp|P38861|NMD3_YEAST 60S ribosomal export protein NMD3 OS=Saccharomyces cerevisiae (strain ATCC 204508 / S288c) GN=NMD3 PE=1 SV=3	0.648151	other
21.6225	23.168	23.555	24.0576	24.4769	23.0146	0.224964	23.8497	22.7818	1.06785	SGV1	sp|P23293|BUR1_YEAST Serine/threonine-protein kinase BUR1 OS=Saccharomyces cerevisiae (strain ATCC 204508 / S288c) GN=SGV1 PE=1 SV=1	0.647888	other
21.2703	22.0362	20.7179	23.8379	22.1646	21.556	0.225005	22.5195	21.3415	1.17803	CDC4	sp|P07834|CDC4_YEAST Cell division control protein 4 OS=Saccharomyces cerevisiae (strain ATCC 204508 / S288c) GN=CDC4 PE=1 SV=2	0.647808	other
20.4026	20.4315	21.6293	25.2812	22.802	20.8843	0.225015	22.9891	20.8211	2.16801	SDS3	sp|P40505|SDS3_YEAST Transcriptional regulatory protein SDS3 OS=Saccharomyces cerevisiae (strain ATCC 204508 / S288c) GN=SDS3 PE=1 SV=1	0.647789	other
25.1598	20.1582	23.7154	25.283	26.5613	24.7697	0.225211	25.538	23.0111	2.52686	TY1A-JR2	sp|P47099|YJ12A_YEAST Transposon Ty1-JR2 Gag polyprotein OS=Saccharomyces cerevisiae (strain ATCC 204508 / S288c) GN=TY1A-JR2 PE=2 SV=1	0.647411	other
26.9999	25.8489	26.9027	27.0976	27.0156	27.518	0.225404	27.2104	26.5838	0.626607	RHO2	sp|P06781|RHO2_YEAST GTP-binding protein RHO2 OS=Saccharomyces cerevisiae (strain ATCC 204508 / S288c) GN=RHO2 PE=1 SV=2	0.647039	other
24.3086	23.8161	22.1899	25.1903	24.0645	24.3511	0.225839	24.5353	23.4382	1.0971	SFT2	sp|P38166|SFT2_YEAST Protein transport protein SFT2 OS=Saccharomyces cerevisiae (strain ATCC 204508 / S288c) GN=SFT2 PE=1 SV=1	0.646201	other
23.837	25.6417	26.6966	27.8912	26.9578	25.8171	0.226	26.8887	25.3918	1.49693	SMC2	sp|P38989|SMC2_YEAST Structural maintenance of chromosomes protein 2 OS=Saccharomyces cerevisiae (strain ATCC 204508 / S288c) GN=SMC2 PE=1 SV=1	0.645892	other
21.9782	24.4434	24.1602	26.7594	25.9303	23.4109	0.226215	25.3669	23.5272	1.83964	RPD3	sp|P32561|RPD3_YEAST Histone deacetylase RPD3 OS=Saccharomyces cerevisiae (strain ATCC 204508 / S288c) GN=RPD3 PE=1 SV=1	0.645478	other
27.8113	28.466	28.2516	29.5772	28.7454	28.2226	0.22623	28.8484	28.1763	0.672088	BBC1	sp|P47068|BBC1_YEAST Myosin tail region-interacting protein MTI1 OS=Saccharomyces cerevisiae (strain ATCC 204508 / S288c) GN=BBC1 PE=1 SV=2	0.645449	other
20.9434	21.5243	21.8291	22.0605	23.2067	21.5482	0.226282	22.2718	21.4322	0.839537	MEU1	sp|Q07938|MTAP_YEAST S-methyl-5-thioadenosine phosphorylase OS=Saccharomyces cerevisiae (strain ATCC 204508 / S288c) GN=MEU1 PE=1 SV=1	0.645351	other
29.631	29.7894	30.2223	29.9073	30.3737	30.3731	0.22634	30.218	29.8809	0.337119	HRP1	sp|Q99383|HRP1_YEAST Nuclear polyadenylated RNA-binding protein 4 OS=Saccharomyces cerevisiae (strain ATCC 204508 / S288c) GN=HRP1 PE=1 SV=1	0.645238	other
20.8061	20.6731	20.934	20.8356	22.192	21.4015	0.226823	21.4764	20.8044	0.672006	YOR296W	sp|Q08748|YO296_YEAST Uncharacterized protein YOR296W OS=Saccharomyces cerevisiae (strain ATCC 204508 / S288c) GN=YOR296W PE=1 SV=1	0.644312	other
27.1832	27.0923	27.1761	28.8283	28.0029	27.1395	0.226851	27.9902	27.1505	0.83968	ARP8	sp|Q12386|ARP8_YEAST Actin-like protein ARP8 OS=Saccharomyces cerevisiae (strain ATCC 204508 / S288c) GN=ARP8 PE=1 SV=1	0.644259	other
27.1134	27.3541	26.2318	27.388	28.0859	27.1361	0.226895	27.5367	26.8997	0.636944	RER1	sp|P79003|RER1_SACPS Protein RER1 OS=Saccharomyces pastorianus GN=RER1 PE=3 SV=1;sp|P25560|RER1_YEAST Protein RER1 OS=Saccharomyces cerevisiae (strain ATCC 204508 / S288c) GN=RER1 PE=1 SV=2	0.644175	other
24.8614	25.8047	25.8196	27.1671	27.7059	25.3064	0.226909	26.7265	25.4952	1.23123	SUP35	sp|P05453|ERF3_YEAST Eukaryotic peptide chain release factor GTP-binding subunit OS=Saccharomyces cerevisiae (strain ATCC 204508 / S288c) GN=SUP35 PE=1 SV=1	0.644149	other
25.5704	25.1383	24.085	25.8578	25.6185	25.5758	0.226986	25.6841	24.9312	0.752824	VMA22	sp|P38784|VMA22_YEAST Vacuolar ATPase assembly protein VMA22 OS=Saccharomyces cerevisiae (strain ATCC 204508 / S288c) GN=VMA22 PE=1 SV=1	0.644001	other
27.2257	28.4258	28.3809	28.6643	28.8751	28.4856	0.227939	28.675	28.0108	0.664201	GPP1	sp|P41277|GPP1_YEAST Glycerol-1-phosphate phosphohydrolase 1 OS=Saccharomyces cerevisiae (strain ATCC 204508 / S288c) GN=GPP1 PE=1 SV=3	0.642181	other
29.4153	29.4521	29.0791	30.3623	29.9484	29.2598	0.228527	29.8568	29.3155	0.541344	NUP120	sp|P35729|NU120_YEAST Nucleoporin NUP120 OS=Saccharomyces cerevisiae (strain ATCC 204508 / S288c) GN=NUP120 PE=1 SV=1	0.641063	other
20.1596	23.1492	21.1531	24.1619	22.2544	22.6553	0.2289	23.0239	21.4873	1.53658	DFM1	sp|Q12743|DFM1_YEAST DER1-like family member protein 1 OS=Saccharomyces cerevisiae (strain ATCC 204508 / S288c) GN=DFM1 PE=1 SV=1	0.640355	other
27.7503	28.1454	28.7232	30.0637	29.2844	28.1268	0.229256	29.1583	28.2063	0.952016	HMO1	sp|Q03973|HMO1_YEAST High mobility group protein 1 OS=Saccharomyces cerevisiae (strain ATCC 204508 / S288c) GN=HMO1 PE=1 SV=1	0.639679	other
27.7515	28.7103	28.4802	28.7537	28.9765	28.6683	0.22965	28.7995	28.314	0.485494	RPS19B	sp|P07281|RS19B_YEAST 40S ribosomal protein S19-B OS=Saccharomyces cerevisiae (strain ATCC 204508 / S288c) GN=RPS19B PE=1 SV=2	0.638933	other
21.9575	22.0503	22.0934	22.0946	20.5315	21.1523	0.229837	21.2595	22.0337	-0.774254	MRPS16	sp|Q02608|RT16_YEAST 37S ribosomal protein S16, mitochondrial OS=Saccharomyces cerevisiae (strain ATCC 204508 / S288c) GN=MRPS16 PE=1 SV=1	0.63858	other
24.7427	25.5436	25.8562	26.947	26.4538	25.3024	0.230243	26.2344	25.3808	0.85359	RPC31	sp|P17890|RPC7_YEAST DNA-directed RNA polymerase III subunit RPC7 OS=Saccharomyces cerevisiae (strain ATCC 204508 / S288c) GN=RPC31 PE=1 SV=1	0.637813	other
27.6856	24.9753	27.1947	28.5024	27.7995	27.7532	0.230266	28.0183	26.6185	1.3998	NPL6	sp|P32832|RSC7_YEAST Chromatin structure-remodeling complex subunit RSC7 OS=Saccharomyces cerevisiae (strain ATCC 204508 / S288c) GN=NPL6 PE=1 SV=1	0.63777	other
21.0478	22.8437	22.3703	22.4324	24.5495	22.8593	0.231048	23.2804	22.0872	1.19315	ADE16	sp|P54113|PUR91_YEAST Bifunctional purine biosynthesis protein ADE16 OS=Saccharomyces cerevisiae (strain ATCC 204508 / S288c) GN=ADE16 PE=1 SV=1	0.636297	other
24.8353	25.3872	24.7614	25.7414	25.0804	25.3289	0.231497	25.3836	24.9946	0.388964	NUP42	sp|P49686|NUP42_YEAST Nucleoporin NUP42 OS=Saccharomyces cerevisiae (strain ATCC 204508 / S288c) GN=NUP42 PE=1 SV=1	0.635455	other
27.092	26.227	25.0938	27.468	27.1454	26.6907	0.232198	27.1014	26.1376	0.963752	GOS1	sp|P38736|GOSR1_YEAST Golgi SNAP receptor complex member 1 OS=Saccharomyces cerevisiae (strain ATCC 204508 / S288c) GN=GOS1 PE=1 SV=1	0.634141	other
20.6897	22.5206	23.1569	23.7986	23.1236	23.1413	0.232674	23.3545	22.1224	1.23212	TMA64	sp|Q04600|TMA64_YEAST Translation machinery-associated protein 64 OS=Saccharomyces cerevisiae (strain ATCC 204508 / S288c) GN=TMA64 PE=1 SV=1	0.633252	other
32.6371	32.4273	33.0781	34.4243	33.4489	32.7247	0.23295	33.5326	32.7142	0.818462	SCP160	sp|P06105|SC160_YEAST Protein SCP160 OS=Saccharomyces cerevisiae (strain ATCC 204508 / S288c) GN=SCP160 PE=1 SV=3	0.632738	other
24.868	26.9709	27.1306	28.5159	28.2469	26.3796	0.233693	27.7141	26.3232	1.39098	AIM6	sp|Q07716|AIM6_YEAST Altered inheritance of mitochondria protein 6 OS=Saccharomyces cerevisiae (strain ATCC 204508 / S288c) GN=AIM6 PE=3 SV=2;sp|C8Z6N5|AIM6_YEAS8 Altered inheritance of mitochondria protein 6 OS=Saccharomyces cerevisiae (strain Lalvin EC11	0.631354	other
20.0099	22.8597	23.5882	24.2535	23.3104	24.3312	0.233893	23.965	22.1526	1.81245	YOL107W	sp|Q12239|TM115_YEAST Transmembrane protein 115 homolog OS=Saccharomyces cerevisiae (strain ATCC 204508 / S288c) GN=YOL107W PE=1 SV=1	0.630983	other
24.0859	24.1197	24.3042	24.9473	26.359	24.285	0.234029	25.1971	24.1699	1.02718	APL1	sp|P27351|AP2B_YEAST AP-2 complex subunit beta OS=Saccharomyces cerevisiae (strain ATCC 204508 / S288c) GN=APL1 PE=1 SV=2	0.63073	other
21.921	20.4535	22.1994	24.9313	26.7462	21.1275	0.23412	24.2684	21.5246	2.74373	CYC8	sp|P14922|CYC8_YEAST General transcriptional corepressor CYC8 OS=Saccharomyces cerevisiae (strain ATCC 204508 / S288c) GN=CYC8 PE=1 SV=2	0.630561	other
23.7741	20.4401	22.1006	25.2552	22.2668	24.2748	0.234218	23.9323	22.1049	1.82734	GCD10	sp|P41814|TRM6_YEAST tRNA (adenine(58)-N(1))-methyltransferase non-catalytic subunit TRM6 OS=Saccharomyces cerevisiae (strain ATCC 204508 / S288c) GN=GCD10 PE=1 SV=1	0.63038	other
28.0601	28.198	27.339	27.7394	25.2407	26.9573	0.234786	26.6458	27.8657	-1.2199	RPS27B;RPS27A	sp|P38711|RS27B_YEAST 40S ribosomal protein S27-B OS=Saccharomyces cerevisiae (strain ATCC 204508 / S288c) GN=RPS27B PE=1 SV=1;sp|P35997|RS27A_YEAST 40S ribosomal protein S27-A OS=Saccharomyces cerevisiae (strain ATCC 204508 / S288c) GN=RPS27A PE=1 SV=1	0.629327	other
25.0177	26.7257	25.4875	26.9834	27.7087	25.7528	0.234904	26.815	25.7436	1.07133	NIP1	sp|A6ZN26|EIF3C_YEAS7 Eukaryotic translation initiation factor 3 subunit C OS=Saccharomyces cerevisiae (strain YJM789) GN=NIP1 PE=3 SV=1;sp|P32497|EIF3C_YEAST Eukaryotic translation initiation factor 3 subunit C OS=Saccharomyces cerevisiae (strain ATCC 204	0.62911	other
27.7346	28.6913	28.4174	29.4235	28.5611	28.5529	0.236039	28.8458	28.2811	0.564736	ARP5	sp|P53946|ARP5_YEAST Actin-related protein 5 OS=Saccharomyces cerevisiae (strain ATCC 204508 / S288c) GN=ARP5 PE=1 SV=1	0.627016	other
21.2193	20.4184	20.2658	23.0548	22.1343	20.4631	0.236064	21.8841	20.6345	1.24957	ATG17	sp|Q06410|ATG17_YEAST Autophagy-related protein 17 OS=Saccharomyces cerevisiae (strain ATCC 204508 / S288c) GN=ATG17 PE=1 SV=1;sp|A7A1U4|ATG17_YEAS7 Autophagy-related protein 17 OS=Saccharomyces cerevisiae (strain YJM789) GN=ATG17 PE=3 SV=1	0.626971	other
23.6867	23.8184	23.6517	20.1436	23.8221	21.8572	0.236092	21.941	23.7189	-1.77798	ADE2	sp|P21264|PUR6_YEAST Phosphoribosylaminoimidazole carboxylase OS=Saccharomyces cerevisiae (strain ATCC 204508 / S288c) GN=ADE2 PE=1 SV=1	0.626918	other
20.929	23.1838	24.5843	26.2262	25.9825	22.8466	0.236332	25.0184	22.899	2.1194	SSL1	sp|Q04673|SSL1_YEAST Suppressor of stem-loop protein 1 OS=Saccharomyces cerevisiae (strain ATCC 204508 / S288c) GN=SSL1 PE=1 SV=1	0.626478	other
27.0072	27.0415	27.1666	25.8705	26.6009	27.0406	0.236454	26.504	27.0718	-0.567774	PEX30	sp|Q06169|PEX30_YEAST Peroxisomal membrane protein PEX30 OS=Saccharomyces cerevisiae (strain ATCC 204508 / S288c) GN=PEX30 PE=1 SV=1	0.626253	other
30.6786	30.9657	30.0785	31.2735	30.8489	30.9018	0.236574	31.0081	30.5743	0.433816	GAS1	sp|P22146|GAS1_YEAST 1,3-beta-glucanosyltransferase GAS1 OS=Saccharomyces cerevisiae (strain ATCC 204508 / S288c) GN=GAS1 PE=1 SV=2	0.626033	other
21.8964	20.6264	20.4898	24.2975	24.0985	20.5766	0.23671	22.9909	21.0042	1.98667	EPL1	sp|P43572|EPL1_YEAST Enhancer of polycomb-like protein 1 OS=Saccharomyces cerevisiae (strain ATCC 204508 / S288c) GN=EPL1 PE=1 SV=1	0.625783	other
24.9898	23.1799	23.1879	25.4401	24.7736	24.1853	0.237275	24.7997	23.7858	1.01382	WHI2	sp|P12611|WHI2_YEAST Growth regulation protein OS=Saccharomyces cerevisiae (strain ATCC 204508 / S288c) GN=WHI2 PE=1 SV=2	0.624748	other
25.8482	25.6164	26.1308	27.9677	27.6666	25.618	0.237613	27.0841	25.8651	1.219	BRR2	sp|P32639|BRR2_YEAST Pre-mRNA-splicing helicase BRR2 OS=Saccharomyces cerevisiae (strain ATCC 204508 / S288c) GN=BRR2 PE=1 SV=2	0.624129	other
25.6001	25.3771	25.3098	27.6072	27.7301	25.1451	0.237695	26.8275	25.429	1.3985	NOP14	sp|Q99207|NOP14_YEAST Nucleolar complex protein 14 OS=Saccharomyces cerevisiae (strain ATCC 204508 / S288c) GN=NOP14 PE=1 SV=1	0.62398	other
31.3807	30.6463	31.2035	30.5147	30.864	30.7593	0.237835	30.7127	31.0768	-0.364176	BFR1	sp|P38934|BFR1_YEAST Nuclear segregation protein BFR1 OS=Saccharomyces cerevisiae (strain ATCC 204508 / S288c) GN=BFR1 PE=1 SV=1	0.623723	other
27.5376	28.0711	28.028	29.1384	29.413	27.6984	0.238129	28.7499	27.8789	0.871024	SPA2	sp|P23201|SPA2_YEAST Protein SPA2 OS=Saccharomyces cerevisiae (strain ATCC 204508 / S288c) GN=SPA2 PE=1 SV=1	0.623188	other
23.4758	20.922	24.2081	24.629	25.1381	23.7267	0.238794	24.4979	22.8687	1.62928	GCN5	sp|Q03330|GCN5_YEAST Histone acetyltransferase GCN5 OS=Saccharomyces cerevisiae (strain ATCC 204508 / S288c) GN=GCN5 PE=1 SV=1	0.621976	other
25.0777	26.5298	26.3847	27.0236	27.1781	26.1642	0.238859	26.7886	25.9974	0.791242	OYE2	sp|Q03558|OYE2_YEAST NADPH dehydrogenase 2 OS=Saccharomyces cerevisiae (strain ATCC 204508 / S288c) GN=OYE2 PE=1 SV=3;sp|Q02899|OYE1_SACPS NADPH dehydrogenase 1 OS=Saccharomyces pastorianus GN=OYE1 PE=1 SV=3	0.621858	other
23.684	23.9129	25.0814	25.1028	24.7394	24.964	0.239126	24.9354	24.2261	0.70932	PHO86	sp|P46956|PHO86_YEAST Inorganic phosphate transporter PHO86 OS=Saccharomyces cerevisiae (strain ATCC 204508 / S288c) GN=PHO86 PE=1 SV=1	0.621374	other
25.5524	26.2509	26.3645	27.1895	26.6433	26.0619	0.239664	26.6316	26.0559	0.57566	YHB1	sp|P39676|FHP_YEAST Flavohemoprotein OS=Saccharomyces cerevisiae (strain ATCC 204508 / S288c) GN=YHB1 PE=1 SV=2	0.620398	other
25.5278	25.6531	26.075	26.8565	25.869	26.0413	0.239672	26.2556	25.7519	0.503685	ENB1	sp|Q08299|ENB1_YEAST Siderophore iron transporter ENB1 OS=Saccharomyces cerevisiae (strain ATCC 204508 / S288c) GN=ENB1 PE=1 SV=1	0.620383	other
20.6176	23.6111	24.6465	25.0559	25.3648	24.3865	0.239715	24.9357	22.9584	1.97733	COG8	sp|Q04632|COG8_YEAST Conserved oligomeric Golgi complex subunit 8 OS=Saccharomyces cerevisiae (strain ATCC 204508 / S288c) GN=COG8 PE=1 SV=1	0.620305	other
23.0777	23.6934	22.9725	24.598	24.5467	23.0643	0.239837	24.0697	23.2479	0.821808	FAB1	sp|P34756|FAB1_YEAST 1-phosphatidylinositol 3-phosphate 5-kinase FAB1 OS=Saccharomyces cerevisiae (strain ATCC 204508 / S288c) GN=FAB1 PE=1 SV=3	0.620084	other
22.8188	24.2313	24.1544	25.8713	27.2799	23.4779	0.240171	25.543	23.7348	1.80818	ADE12	sp|P80210|PURA_YEAST Adenylosuccinate synthetase OS=Saccharomyces cerevisiae (strain ATCC 204508 / S288c) GN=ADE12 PE=1 SV=3;sp|C7GPD7|PURA_YEAS2 Adenylosuccinate synthetase OS=Saccharomyces cerevisiae (strain JAY291) GN=ADE12 PE=3 SV=1;sp|B5VQJ1|PURA_YEAS	0.61948	other
29.1257	29.5217	30.0328	30.4481	29.7314	29.9131	0.240268	30.0309	29.5601	0.470806	NCP1	sp|P16603|NCPR_YEAST NADPH--cytochrome P450 reductase OS=Saccharomyces cerevisiae (strain ATCC 204508 / S288c) GN=NCP1 PE=1 SV=3	0.619304	other
21.9344	23.5042	23.3276	24.3179	23.6159	23.3177	0.240302	23.7505	22.9221	0.828446	CCM1	sp|P48237|CCM1_YEAST Mitochondrial group I intron splicing factor CCM1 OS=Saccharomyces cerevisiae (strain ATCC 204508 / S288c) GN=CCM1 PE=1 SV=1;sp|C8Z944|CCM1_YEAS8 Mitochondrial group I intron splicing factor CCM1 OS=Saccharomyces cerevisiae (strain Lal	0.619242	other
30.5649	30.1266	29.1338	29.1805	29.1103	29.4629	0.240561	29.2512	29.9418	-0.690571	NIP7	sp|Q08962|NIP7_YEAST 60S ribosome subunit biogenesis protein NIP7 OS=Saccharomyces cerevisiae (strain ATCC 204508 / S288c) GN=NIP7 PE=1 SV=1	0.618774	other
21.1055	22.8868	20.4908	25.4291	23.527	21.3869	0.240935	23.4476	21.4944	1.95327	TAF11	sp|Q04226|TAF11_YEAST Transcription initiation factor TFIID subunit 11 OS=Saccharomyces cerevisiae (strain ATCC 204508 / S288c) GN=TAF11 PE=1 SV=1	0.618099	other
21.9317	21.1875	22.1031	23.1575	23.1175	21.5531	0.241151	22.6093	21.7408	0.86857	FRD1	sp|P32614|FRDS_YEAST Fumarate reductase 1 OS=Saccharomyces cerevisiae (strain ATCC 204508 / S288c) GN=FRD1 PE=1 SV=1	0.61771	other
23.6102	22.415	24.8811	25.1976	25.1528	24.0605	0.241398	24.8036	23.6354	1.16819	CSN12	sp|P47130|CSN12_YEAST Cop9 signalosome complex subunit 12 OS=Saccharomyces cerevisiae (strain ATCC 204508 / S288c) GN=CSN12 PE=1 SV=1	0.617266	other
22.7546	21.8389	22.5203	22.1939	24.3902	23.682	0.241639	23.422	22.3713	1.05076	PHO90	sp|P39535|PHO90_YEAST Low-affinity phosphate transporter PHO90 OS=Saccharomyces cerevisiae (strain ATCC 204508 / S288c) GN=PHO90 PE=1 SV=1	0.616833	other
23.342	23.7929	24.0488	25.0419	25.544	23.5342	0.241679	24.7067	23.7279	0.978759	SWH1	sp|P35845|OSH1_YEAST Oxysterol-binding protein homolog 1 OS=Saccharomyces cerevisiae (strain ATCC 204508 / S288c) GN=SWH1 PE=1 SV=4	0.616762	other
21.1928	21.0431	20.8415	22.4347	21.1821	21.3645	0.241901	21.6604	21.0258	0.634608	PTC6	sp|P25646|PDP2_YEAST [Pyruvate dehydrogenase [acetyl-transferring]]-phosphatase 2, mitochondrial OS=Saccharomyces cerevisiae (strain ATCC 204508 / S288c) GN=PTC6 PE=1 SV=2	0.616362	other
21.6119	22.5554	22.3608	23.6215	23.3882	22.0105	0.241948	23.0067	22.176	0.830715	SMD1	sp|Q02260|SMD1_YEAST Small nuclear ribonucleoprotein Sm D1 OS=Saccharomyces cerevisiae (strain ATCC 204508 / S288c) GN=SMD1 PE=1 SV=1	0.616277	other
26.9498	27.6851	27.3483	27.8743	28.6211	27.3348	0.242147	27.9434	27.3278	0.615654	DNM1	sp|P54861|DNM1_YEAST Dynamin-related protein DNM1 OS=Saccharomyces cerevisiae (strain ATCC 204508 / S288c) GN=DNM1 PE=1 SV=1	0.615921	other
24.4044	21.8952	23.1441	23.6577	24.8864	24.4387	0.242779	24.3276	23.1479	1.17971	DJP1	sp|P40564|DJP1_YEAST DnaJ-like protein 1 OS=Saccharomyces cerevisiae (strain ATCC 204508 / S288c) GN=DJP1 PE=1 SV=1	0.614789	other
21.5391	20.3138	22.0858	22.5756	21.3303	23.0316	0.242833	22.3125	21.3129	0.999583	LCD1	sp|Q04377|LCD1_YEAST DNA damage checkpoint protein LCD1 OS=Saccharomyces cerevisiae (strain ATCC 204508 / S288c) GN=LCD1 PE=1 SV=1	0.614692	other
28.5825	29.0053	28.3193	28.6392	28.1216	27.9941	0.243127	28.2516	28.6357	-0.384078	NIC96	sp|P34077|NIC96_YEAST Nucleoporin NIC96 OS=Saccharomyces cerevisiae (strain ATCC 204508 / S288c) GN=NIC96 PE=1 SV=2	0.614167	other
25.0051	24.6774	23.4521	24.9696	25.0923	25.3672	0.243369	25.143	24.3782	0.764828	MIC19	sp|P43594|MIC19_YEAST MICOS complex subunit MIC19 OS=Saccharomyces cerevisiae (strain ATCC 204508 / S288c) GN=MIC19 PE=1 SV=1	0.613734	other
27.0805	27.4114	26.986	28.2586	29.607	27.1183	0.243435	28.328	27.1593	1.1687	RPL16B	sp|P26785|RL16B_YEAST 60S ribosomal protein L16-B OS=Saccharomyces cerevisiae (strain ATCC 204508 / S288c) GN=RPL16B PE=1 SV=3	0.613616	other
30.8355	31.0434	30.6588	32.0195	31.4138	30.8025	0.243903	31.4119	30.8459	0.566031	RPC40	sp|P07703|RPAC1_YEAST DNA-directed RNA polymerases I and III subunit RPAC1 OS=Saccharomyces cerevisiae (strain ATCC 204508 / S288c) GN=RPC40 PE=1 SV=1	0.612783	other
28.6432	31.0106	30.9749	33.2172	33.2774	29.8642	0.244726	32.1196	30.2096	1.91004	RPL4A	sp|P10664|RL4A_YEAST 60S ribosomal protein L4-A OS=Saccharomyces cerevisiae (strain ATCC 204508 / S288c) GN=RPL4A PE=1 SV=4	0.611321	other
20.6657	22.9725	21.5976	24.4339	25.6562	21.3619	0.245736	23.8173	21.7453	2.07207	ECM16	sp|Q04217|DHR1_YEAST Probable ATP-dependent RNA helicase DHR1 OS=Saccharomyces cerevisiae (strain ATCC 204508 / S288c) GN=ECM16 PE=1 SV=1	0.609531	other
23.3404	23.8887	24.3536	22.2157	23.5904	23.5321	0.245953	23.1127	23.8609	-0.74822	MSM1	sp|P22438|SYMM_YEAST Methionine--tRNA ligase, mitochondrial OS=Saccharomyces cerevisiae (strain ATCC 204508 / S288c) GN=MSM1 PE=1 SV=2	0.609149	other
28.3527	28.6467	29.013	29.7951	30.0136	28.4895	0.24619	29.4327	28.6708	0.761939	SAM2	sp|P19358|METK2_YEAST S-adenosylmethionine synthase 2 OS=Saccharomyces cerevisiae (strain ATCC 204508 / S288c) GN=SAM2 PE=1 SV=3	0.608729	other
27.4157	28.428	28.0779	29.4538	29.0592	27.8274	0.246196	28.7802	27.9739	0.806281	AIM17	sp|P23180|AIM17_YEAST Probable oxidoreductase AIM17 OS=Saccharomyces cerevisiae (strain ATCC 204508 / S288c) GN=AIM17 PE=1 SV=2	0.608718	other
26.2738	27.4565	27.0881	27.7715	27.7615	27.0466	0.246889	27.5265	26.9395	0.587046	MRPL3	sp|P36516|RM03_YEAST 54S ribosomal protein L3, mitochondrial OS=Saccharomyces cerevisiae (strain ATCC 204508 / S288c) GN=MRPL3 PE=1 SV=2	0.607499	other
25.0974	25.1229	22.5807	26.1113	25.4149	25.3012	0.248255	25.6091	24.267	1.34216	SNF4	sp|P12904|AAKG_YEAST 5-AMP-activated protein kinase subunit gamma OS=Saccharomyces cerevisiae (strain ATCC 204508 / S288c) GN=SNF4 PE=1 SV=1	0.605101	other
30.8245	31.405	30.6993	31.5892	31.4594	31.0161	0.248317	31.3549	30.9763	0.378618	GCS1	sp|P35197|GCS1_YEAST ADP-ribosylation factor GTPase-activating protein GCS1 OS=Saccharomyces cerevisiae (strain ATCC 204508 / S288c) GN=GCS1 PE=1 SV=1	0.604994	other
23.5451	24.3072	24.7582	25.2703	24.8692	24.3111	0.248429	24.8169	24.2035	0.613382	YAK1	sp|P14680|YAK1_YEAST Dual specificity protein kinase YAK1 OS=Saccharomyces cerevisiae (strain ATCC 204508 / S288c) GN=YAK1 PE=1 SV=1	0.604798	other
21.3574	21.1705	22.2669	22.3621	23.8309	21.676	0.248508	22.623	21.5983	1.02473	TEX1	sp|P53851|TEX1_YEAST Protein TEX1 OS=Saccharomyces cerevisiae (strain ATCC 204508 / S288c) GN=TEX1 PE=1 SV=1	0.60466	other
24.5302	25.9464	25.9041	26.201	26.7655	25.7219	0.248623	26.2295	25.4602	0.769209	ARB1	sp|P40024|ARB1_YEAST ABC transporter ATP-binding protein ARB1 OS=Saccharomyces cerevisiae (strain ATCC 204508 / S288c) GN=ARB1 PE=1 SV=1	0.604458	other
24.9849	26.0756	26.1205	26.9225	27.3004	25.5877	0.24871	26.6036	25.727	0.876551	MRP13	sp|P12686|RT13_YEAST 37S ribosomal protein MRP13, mitochondrial OS=Saccharomyces cerevisiae (strain ATCC 204508 / S288c) GN=MRP13 PE=1 SV=2	0.604307	other
29.3449	30.6812	30.7202	31.485	31.4294	30.2689	0.249193	31.0611	30.2488	0.812291	LSP1	sp|Q12230|LSP1_YEAST Sphingolipid long chain base-responsive protein LSP1 OS=Saccharomyces cerevisiae (strain ATCC 204508 / S288c) GN=LSP1 PE=1 SV=1	0.603464	other
20.7805	24.3184	23.7929	24.6538	25.1338	24.3606	0.25026	24.7161	22.964	1.75213	PIN4	sp|P34217|PIN4_YEAST RNA-binding protein PIN4 OS=Saccharomyces cerevisiae (strain ATCC 204508 / S288c) GN=PIN4 PE=1 SV=1	0.601609	other
21.0739	19.8223	19.8706	21.0511	23.4553	20.5423	0.250265	21.6829	20.2556	1.42725	AMD1	sp|P15274|AMPD_YEAST AMP deaminase OS=Saccharomyces cerevisiae (strain ATCC 204508 / S288c) GN=AMD1 PE=1 SV=2	0.6016	other
20.6172	24.3322	23.8073	26.0545	25.4886	23.1641	0.25032	24.9024	22.9189	1.98347	CTR9	sp|P89105|CTR9_YEAST RNA polymerase-associated protein CTR9 OS=Saccharomyces cerevisiae (strain ATCC 204508 / S288c) GN=CTR9 PE=1 SV=3	0.601504	other
30.0076	27.1435	29.685	30.0996	30.5207	30.5309	0.251509	30.3837	28.9454	1.43838	HAS1	sp|Q03532|HAS1_YEAST ATP-dependent RNA helicase HAS1 OS=Saccharomyces cerevisiae (strain ATCC 204508 / S288c) GN=HAS1 PE=1 SV=1;sp|Q6FIL3|HAS1_CANGA ATP-dependent RNA helicase HAS1 OS=Candida glabrata (strain ATCC 2001 / CBS 138 / JCM 3761 / NBRC 0622 / NR	0.599446	other
26.2782	23.9983	25.6162	26.5933	26.3052	26.2178	0.251572	26.3721	25.2976	1.07455	RTT106	sp|P40161|RT106_YEAST Histone chaperone RTT106 OS=Saccharomyces cerevisiae (strain ATCC 204508 / S288c) GN=RTT106 PE=1 SV=1;sp|A6ZRN4|RT106_YEAS7 Histone chaperone RTT106 OS=Saccharomyces cerevisiae (strain YJM789) GN=RTT106 PE=3 SV=1	0.599338	other
27.4849	23.9109	25.6779	27.3101	27.3718	27.3283	0.251754	27.3367	25.6912	1.64554	PTC5	sp|Q12511|PDP1_YEAST [Pyruvate dehydrogenase [acetyl-transferring]]-phosphatase 1, mitochondrial OS=Saccharomyces cerevisiae (strain ATCC 204508 / S288c) GN=PTC5 PE=1 SV=1	0.599024	other
26.1758	26.3353	26.0376	26.8437	27.7993	26.1609	0.252288	26.9347	26.1829	0.751787	TAL1	sp|P15019|TAL1_YEAST Transaldolase OS=Saccharomyces cerevisiae (strain ATCC 204508 / S288c) GN=TAL1 PE=1 SV=4	0.598103	other
29.0616	29.9906	28.8411	30.4679	29.2475	30.2414	0.252359	29.9856	29.2978	0.687823	RPL22A	sp|P05749|RL22A_YEAST 60S ribosomal protein L22-A OS=Saccharomyces cerevisiae (strain ATCC 204508 / S288c) GN=RPL22A PE=1 SV=3	0.597981	other
21.5862	24.4585	24.5029	25.8158	25.5831	23.8658	0.253097	25.0882	23.5159	1.57236	TFC1	sp|P32367|TFC1_YEAST Transcription factor tau 95 kDa subunit OS=Saccharomyces cerevisiae (strain ATCC 204508 / S288c) GN=TFC1 PE=1 SV=1	0.596714	other
28.9245	28.7927	29.3587	29.7498	30.0017	28.9047	0.253141	29.5521	29.0253	0.526804	UTP22	sp|P53254|UTP22_YEAST U3 small nucleolar RNA-associated protein 22 OS=Saccharomyces cerevisiae (strain ATCC 204508 / S288c) GN=UTP22 PE=1 SV=1	0.596638	other
24.3055	23.881	19.4528	25.2863	25.1609	24.5476	0.253367	24.9983	22.5464	2.45184	ATG27	sp|P46989|ATG27_YEAST Autophagy-related protein 27 OS=Saccharomyces cerevisiae (strain ATCC 204508 / S288c) GN=ATG27 PE=1 SV=2;sp|A6ZQF6|ATG27_YEAS7 Autophagy-related protein 27 OS=Saccharomyces cerevisiae (strain YJM789) GN=ATG27 PE=3 SV=1	0.596249	other
27.4758	23.9321	26.9331	27.6995	28.3089	27.5342	0.253582	27.8475	26.1137	1.73381	ARP9	sp|Q05123|ARP9_YEAST Actin-like protein ARP9 OS=Saccharomyces cerevisiae (strain ATCC 204508 / S288c) GN=ARP9 PE=1 SV=1	0.595882	other
24.208	27.2585	27.5469	28.4842	27.8459	27.7196	0.25382	28.0166	26.3378	1.67873	MSC6	sp|Q08818|MSC6_YEAST Meiotic sister-chromatid recombination protein 6, mitochondrial OS=Saccharomyces cerevisiae (strain ATCC 204508 / S288c) GN=MSC6 PE=1 SV=1	0.595474	other
27.2031	27.9543	28.1446	28.8812	29.5272	27.5918	0.254248	28.6667	27.7673	0.89939	PFK2	sp|P16862|PFKA2_YEAST ATP-dependent 6-phosphofructokinase subunit beta OS=Saccharomyces cerevisiae (strain ATCC 204508 / S288c) GN=PFK2 PE=1 SV=4	0.594742	other
26.4491	21.841	23.5568	26.5126	25.868	25.816	0.254299	26.0656	23.949	2.11657	ERV29	sp|P53337|ERV29_YEAST ER-derived vesicles protein ERV29 OS=Saccharomyces cerevisiae (strain ATCC 204508 / S288c) GN=ERV29 PE=1 SV=1	0.594656	other
28.787	29.2595	28.9616	30.1747	29.8738	28.8447	0.254971	29.6311	29.0027	0.628417	FUM1	sp|P08417|FUMH_YEAST Fumarate hydratase, mitochondrial OS=Saccharomyces cerevisiae (strain ATCC 204508 / S288c) GN=FUM1 PE=1 SV=2	0.593509	other
22.4234	24.6491	24.4681	26.1359	25.749	23.7481	0.255284	25.211	23.8469	1.36412	BRN1	sp|P38170|CND2_YEAST Condensin complex subunit 2 OS=Saccharomyces cerevisiae (strain ATCC 204508 / S288c) GN=BRN1 PE=1 SV=3	0.592976	other
27.6306	26.4947	26.9864	24.9661	26.346	26.973	0.255333	26.095	27.0372	-0.942206	RSC6	sp|P25632|RSC6_YEAST Chromatin structure-remodeling complex protein RSC6 OS=Saccharomyces cerevisiae (strain ATCC 204508 / S288c) GN=RSC6 PE=1 SV=1	0.592893	other
23.618	24.2477	26.2802	27.6274	27.942	24.3106	0.255544	26.6266	24.7153	1.91133	RPF2	sp|P36160|RPF2_YEAST Ribosome biogenesis protein RPF2 OS=Saccharomyces cerevisiae (strain ATCC 204508 / S288c) GN=RPF2 PE=1 SV=1	0.592535	other
24.2624	27.3491	26.8956	28.6472	28.4363	26.3131	0.255688	27.7989	26.169	1.62982	NOG1	sp|Q02892|NOG1_YEAST Nucleolar GTP-binding protein 1 OS=Saccharomyces cerevisiae (strain ATCC 204508 / S288c) GN=NOG1 PE=1 SV=1	0.59229	other
29.5554	29.9764	27.9689	30.6691	30.7821	29.2171	0.25579	30.2228	29.1669	1.05587	TPI1	sp|P00942|TPIS_YEAST Triosephosphate isomerase OS=Saccharomyces cerevisiae (strain ATCC 204508 / S288c) GN=TPI1 PE=1 SV=2	0.592116	other
20.9871	24.0338	23.989	24.9593	24.897	23.8629	0.255824	24.573	23.0033	1.56972	MTF2	sp|P10849|MTF2_YEAST Mitochondrial transcription factor 2 OS=Saccharomyces cerevisiae (strain ATCC 204508 / S288c) GN=MTF2 PE=1 SV=1	0.592059	other
25.1621	25.7355	26.4945	26.2688	27.1063	26.0315	0.256324	26.4688	25.7974	0.671487	TKL1	sp|P23254|TKT1_YEAST Transketolase 1 OS=Saccharomyces cerevisiae (strain ATCC 204508 / S288c) GN=TKL1 PE=1 SV=4	0.591211	other
20.2478	19.5847	22.1452	22.1124	21.97	21.4815	0.256346	21.8546	20.6592	1.19541	TY1B-JR1	sp|P47098|YJ11B_YEAST Transposon Ty1-JR1 Gag-Pol polyprotein OS=Saccharomyces cerevisiae (strain ATCC 204508 / S288c) GN=TY1B-JR1 PE=3 SV=3	0.591174	other
24.4835	23.6735	23.9734	26.1509	26.3598	23.6635	0.256372	25.3914	24.0434	1.34797	IOC3	sp|P43596|IOC3_YEAST ISWI one complex protein 3 OS=Saccharomyces cerevisiae (strain ATCC 204508 / S288c) GN=IOC3 PE=1 SV=1	0.591129	other
26.7552	22.7528	25.4522	26.7223	27.8221	25.9438	0.256438	26.8294	24.9867	1.84269	UGP1	sp|P32861|UGPA1_YEAST UTP--glucose-1-phosphate uridylyltransferase OS=Saccharomyces cerevisiae (strain ATCC 204508 / S288c) GN=UGP1 PE=1 SV=1	0.591018	other
28.8675	28.7053	28.2911	29.0401	28.8631	28.766	0.256475	28.8897	28.6213	0.268412	RSP5	sp|P39940|RSP5_YEAST E3 ubiquitin-protein ligase RSP5 OS=Saccharomyces cerevisiae (strain ATCC 204508 / S288c) GN=RSP5 PE=1 SV=1	0.590955	other
22.4676	24.5428	24.6259	25.567	24.9769	24.4074	0.256512	24.9838	23.8788	1.10499	HNM1	sp|P19807|HNM1_YEAST Choline transport protein OS=Saccharomyces cerevisiae (strain ATCC 204508 / S288c) GN=HNM1 PE=1 SV=1	0.590892	other
34.1643	34.112	33.7545	34.5907	34.3182	33.9907	0.256671	34.2998	34.0103	0.289551	RTN1	sp|Q04947|RTN1_YEAST Reticulon-like protein 1 OS=Saccharomyces cerevisiae (strain ATCC 204508 / S288c) GN=RTN1 PE=1 SV=1	0.590624	other
20.746	20.7879	19.5192	23.9562	21.2999	20.5813	0.257118	21.9458	20.351	1.59479	AIM46	sp|P38885|AIM46_YEAST Altered inheritance of mitochondria protein 46, mitochondrial OS=Saccharomyces cerevisiae (strain ATCC 204508 / S288c) GN=AIM46 PE=1 SV=1;sp|C8Z9Z9|AIM46_YEAS8 Altered inheritance of mitochondria protein 46, mitochondrial OS=Saccharom	0.589867	other
29.9027	29.4506	30.1216	31.5008	32.1193	29.5161	0.257157	31.0454	29.825	1.22042	RPS0B;RPS0A	sp|A7A0V3|RSSA2_YEAS7 40S ribosomal protein S0-B OS=Saccharomyces cerevisiae (strain YJM789) GN=RPS0B PE=3 SV=1;sp|A6ZUM5|RSSA1_YEAS7 40S ribosomal protein S0-A OS=Saccharomyces cerevisiae (strain YJM789) GN=RPS0A PE=3 SV=1;sp|B3LI22|RSSA1_YEAS1 40S riboso	0.589801	other
23.7777	24.0767	22.045	22.9947	21.5433	22.2769	0.257209	22.2716	23.2998	-1.02814	TGL1	sp|P34163|TGL1_YEAST Sterol esterase TGL1 OS=Saccharomyces cerevisiae (strain ATCC 204508 / S288c) GN=TGL1 PE=1 SV=1	0.589713	other
27.9507	29.0679	28.696	29.8222	29.3199	28.5429	0.257336	29.2283	28.5715	0.656775	SPT5	sp|P27692|SPT5_YEAST Transcription elongation factor SPT5 OS=Saccharomyces cerevisiae (strain ATCC 204508 / S288c) GN=SPT5 PE=1 SV=1	0.589499	other
24.532	21.368	23.6412	25.1788	26.3027	23.2155	0.258132	24.899	23.1804	1.7186	APM4	sp|Q99186|AP2M_YEAST AP-2 complex subunit mu OS=Saccharomyces cerevisiae (strain ATCC 204508 / S288c) GN=APM4 PE=1 SV=1	0.588158	other
26.911	28.0747	27.2973	28.4816	28.3712	27.3724	0.258239	28.075	27.4277	0.64736	EHD3	sp|P28817|HIBCH_YEAST 3-hydroxyisobutyryl-CoA hydrolase, mitochondrial OS=Saccharomyces cerevisiae (strain ATCC 204508 / S288c) GN=EHD3 PE=1 SV=2	0.587977	other
27.3306	28.0693	27.6639	29.9584	29.4032	27.3625	0.258755	28.908	27.6879	1.2201	NOP1	sp|P15646|FBRL_YEAST rRNA 2-O-methyltransferase fibrillarin OS=Saccharomyces cerevisiae (strain ATCC 204508 / S288c) GN=NOP1 PE=1 SV=1;sp|Q6FN88|FBRL_CANGA rRNA 2-O-methyltransferase fibrillarin OS=Candida glabrata (strain ATCC 2001 / CBS 138 / JCM 3761	0.587111	other
30.4296	29.8669	29.8842	31.1255	31.5758	29.8583	0.259248	30.8532	30.0602	0.792995	BMH1	sp|P29311|BMH1_YEAST Protein BMH1 OS=Saccharomyces cerevisiae (strain ATCC 204508 / S288c) GN=BMH1 PE=1 SV=4	0.586284	other
24.1332	26.7633	26.3781	27.0984	26.9374	27.0642	0.259954	27.0334	25.7582	1.27515	AST2	sp|P39945|AST2_YEAST Protein AST2 OS=Saccharomyces cerevisiae (strain ATCC 204508 / S288c) GN=AST2 PE=1 SV=1	0.585103	other
24.1411	24.7175	25.0604	20.9178	22.5078	24.9993	0.26032	22.8083	24.6397	-1.8314	YEH2	sp|Q07950|YEH2_YEAST Sterol esterase 2 OS=Saccharomyces cerevisiae (strain ATCC 204508 / S288c) GN=YEH2 PE=1 SV=1	0.584493	other
25.6361	25.313	24.6027	25.1184	24.4563	24.4796	0.260373	24.6847	25.1839	-0.499189	VBA4	sp|Q04602|VBA4_YEAST Vacuolar basic amino acid transporter 4 OS=Saccharomyces cerevisiae (strain ATCC 204508 / S288c) GN=VBA4 PE=1 SV=1	0.584404	other
20.762	20.8361	22.9287	21.8329	24.0633	22.4554	0.260398	22.7839	21.509	1.2749	PCF11	sp|P39081|PCF11_YEAST Protein PCF11 OS=Saccharomyces cerevisiae (strain ATCC 204508 / S288c) GN=PCF11 PE=1 SV=2	0.584362	other
21.8615	23.2359	21.7815	24.3966	23.7554	22.082	0.260496	23.4114	22.293	1.11841	ASP1	sp|P38986|ASPG1_YEAST L-asparaginase 1 OS=Saccharomyces cerevisiae (strain ATCC 204508 / S288c) GN=ASP1 PE=1 SV=1	0.5842	other
25.2249	25.4845	25.4778	25.5511	26.1561	25.4744	0.260833	25.7272	25.3957	0.331472	MEF2	sp|P39677|RRF2M_YEAST Ribosome-releasing factor 2, mitochondrial OS=Saccharomyces cerevisiae (strain ATCC 204508 / S288c) GN=MEF2 PE=1 SV=1;sp|B3LQ11|RRF2M_YEAS1 Ribosome-releasing factor 2, mitochondrial OS=Saccharomyces cerevisiae (strain RM11-1a) GN=MEF	0.583637	other
28.3241	27.385	27.8237	27.6006	27.1892	27.487	0.260925	27.4256	27.8443	-0.418656	NSR1	sp|P27476|NSR1_YEAST Nuclear localization sequence-binding protein OS=Saccharomyces cerevisiae (strain ATCC 204508 / S288c) GN=NSR1 PE=1 SV=1	0.583484	other
26.2834	26.5426	26.0436	27.3834	26.8661	26.2001	0.261278	26.8165	26.2899	0.52663	RPC34	sp|P32910|RPC6_YEAST DNA-directed RNA polymerase III subunit RPC6 OS=Saccharomyces cerevisiae (strain ATCC 204508 / S288c) GN=RPC34 PE=1 SV=1	0.582898	other
21.067	23.9882	22.3503	24.7937	26.0617	22.1894	0.261375	24.3483	22.4685	1.87979	GCN20	sp|P43535|GCN20_YEAST Protein GCN20 OS=Saccharomyces cerevisiae (strain ATCC 204508 / S288c) GN=GCN20 PE=1 SV=1	0.582737	other
19.8835	23.449	21.4539	24.7358	25.4784	21.1999	0.261483	23.8047	21.5955	2.20926	CRT10	sp|Q08226|CRT10_YEAST Protein CRT10 OS=Saccharomyces cerevisiae (strain ATCC 204508 / S288c) GN=CRT10 PE=1 SV=1	0.582557	other
24.1507	25.2279	25.3731	25.862	25.5401	25.1511	0.261563	25.5177	24.9172	0.600487	VAN1	sp|P23642|VAN1_YEAST Mannan polymerase I complex VAN1 subunit OS=Saccharomyces cerevisiae (strain ATCC 204508 / S288c) GN=VAN1 PE=1 SV=3	0.582424	other
20.5074	22.5597	20.0125	21.5336	22.7197	22.4321	0.261572	22.2285	21.0265	1.20193	ROT1	sp|Q03691|ROT1_YEAST Protein ROT1 OS=Saccharomyces cerevisiae (strain ATCC 204508 / S288c) GN=ROT1 PE=1 SV=1;sp|A6ZMR2|ROT1_YEAS7 Protein ROT1 OS=Saccharomyces cerevisiae (strain YJM789) GN=ROT1 PE=3 SV=1	0.582409	other
24.6409	23.9823	23.186	24.2242	25.7053	24.3611	0.262	24.7635	23.9364	0.827151	PNO1	sp|Q99216|PNO1_YEAST Pre-rRNA-processing protein PNO1 OS=Saccharomyces cerevisiae (strain ATCC 204508 / S288c) GN=PNO1 PE=1 SV=1;sp|Q6FMB3|PNO1_CANGA Pre-rRNA-processing protein PNO1 OS=Candida glabrata (strain ATCC 2001 / CBS 138 / JCM 3761 / NBRC 0622 /	0.581698	other
27.1294	27.0354	28.7512	28.1925	28.8998	28.3808	0.262234	28.4911	27.6387	0.852405	CFT1	sp|Q06632|CFT1_YEAST Protein CFT1 OS=Saccharomyces cerevisiae (strain ATCC 204508 / S288c) GN=CFT1 PE=1 SV=1	0.581311	other
29.8246	29.9588	29.4757	30.5017	30.0874	29.7321	0.263259	30.1071	29.753	0.354031	RAS2	sp|P01120|RAS2_YEAST Ras-like protein 2 OS=Saccharomyces cerevisiae (strain ATCC 204508 / S288c) GN=RAS2 PE=1 SV=4	0.579617	other
31.284	31.7771	31.5154	32.7821	32.0316	31.4823	0.264371	32.0987	31.5255	0.573163	RPL27A;RPL27B	sp|P0C2H6|RL27A_YEAST 60S ribosomal protein L27-A OS=Saccharomyces cerevisiae (strain ATCC 204508 / S288c) GN=RPL27A PE=1 SV=1;sp|P0C2H7|RL27B_YEAST 60S ribosomal protein L27-B OS=Saccharomyces cerevisiae (strain ATCC 204508 / S288c) GN=RPL27B PE=1 SV=1	0.577787	other
24.7849	21.8099	24.5369	25.2489	25.6975	24.5284	0.264748	25.1583	23.7106	1.44769	MEC1	sp|P38111|ATR_YEAST Serine/threonine-protein kinase MEC1 OS=Saccharomyces cerevisiae (strain ATCC 204508 / S288c) GN=MEC1 PE=1 SV=1	0.577168	other
21.7043	20.7774	24.0537	24.0852	23.2864	23.6119	0.264971	23.6612	22.1785	1.48273	HFA1	sp|P32874|HFA1_YEAST Acetyl-CoA carboxylase, mitochondrial OS=Saccharomyces cerevisiae (strain ATCC 204508 / S288c) GN=HFA1 PE=1 SV=2;sp|C8ZF72|HFA1_YEAS8 Acetyl-CoA carboxylase, mitochondrial OS=Saccharomyces cerevisiae (strain Lalvin EC1118 / Prise de mo	0.576801	other
27.2642	27.2222	27.3779	28.3827	27.368	27.5462	0.265018	27.7657	27.2881	0.477549	NRD1	sp|P53617|NRD1_YEAST Protein NRD1 OS=Saccharomyces cerevisiae (strain ATCC 204508 / S288c) GN=NRD1 PE=1 SV=1	0.576725	other
20.4893	23.3148	24.2903	24.425	24.8107	24.0613	0.265517	24.4323	22.6981	1.73417	PRK1	sp|P40494|PRK1_YEAST Actin-regulating kinase PRK1 OS=Saccharomyces cerevisiae (strain ATCC 204508 / S288c) GN=PRK1 PE=1 SV=1	0.575907	other
27.695	28.5013	27.9928	29.5806	29.3264	27.8069	0.265762	28.9046	28.0631	0.841534	RBG1	sp|P39729|RBG1_YEAST Ribosome-interacting GTPase 1 OS=Saccharomyces cerevisiae (strain ATCC 204508 / S288c) GN=RBG1 PE=1 SV=1	0.575507	other
20.7987	24.6961	24.3588	25.5002	25.2187	24.8157	0.266607	25.1782	23.2845	1.89367	PRI1	sp|P10363|PRI1_YEAST DNA primase small subunit OS=Saccharomyces cerevisiae (strain ATCC 204508 / S288c) GN=PRI1 PE=1 SV=2	0.574128	other
28.5849	29.0241	28.7004	29.9787	29.7594	28.564	0.266626	29.434	28.7698	0.664225	NSP1	sp|P14907|NSP1_YEAST Nucleoporin NSP1 OS=Saccharomyces cerevisiae (strain ATCC 204508 / S288c) GN=NSP1 PE=1 SV=1	0.574097	other
29.4739	28.8341	29.3016	27.3861	28.7663	29.0899	0.266887	28.4141	29.2032	-0.78911	GCD11	sp|P32481|IF2G_YEAST Eukaryotic translation initiation factor 2 subunit gamma OS=Saccharomyces cerevisiae (strain ATCC 204508 / S288c) GN=GCD11 PE=1 SV=1	0.573673	other
32.2523	31.6984	31.6437	32.9639	31.9988	32.0838	0.267102	32.3488	31.8648	0.48402	DPM1	sp|P14020|DPM1_YEAST Dolichol-phosphate mannosyltransferase OS=Saccharomyces cerevisiae (strain ATCC 204508 / S288c) GN=DPM1 PE=1 SV=3	0.573323	other
25.3928	26.0972	25.1404	26.8737	27.068	25.2796	0.268003	26.4071	25.5435	0.86367	UBA1	sp|P22515|UBA1_YEAST Ubiquitin-activating enzyme E1 1 OS=Saccharomyces cerevisiae (strain ATCC 204508 / S288c) GN=UBA1 PE=1 SV=2	0.57186	other
23.9354	23.3005	23.1798	21.7221	20.7128	23.8314	0.268306	22.0888	23.4719	-1.38311	MSE1	sp|P48525|SYEM_YEAST Glutamate--tRNA ligase, mitochondrial OS=Saccharomyces cerevisiae (strain ATCC 204508 / S288c) GN=MSE1 PE=1 SV=2	0.571369	other
31.4085	31.0333	30.7454	31.3307	31.8502	31.1229	0.268432	31.4346	31.0624	0.372191	VMA2	sp|P16140|VATB_YEAST V-type proton ATPase subunit B OS=Saccharomyces cerevisiae (strain ATCC 204508 / S288c) GN=VMA2 PE=1 SV=2	0.571166	other
22.8059	23.3623	23.8112	25.4971	26.3289	22.8553	0.270141	24.8938	23.3264	1.56734	SFA1	sp|P32771|FADH_YEAST S-(hydroxymethyl)glutathione dehydrogenase OS=Saccharomyces cerevisiae (strain ATCC 204508 / S288c) GN=SFA1 PE=1 SV=1	0.56841	other
19.4164	20.9868	21.3306	22.8189	21.2343	20.8887	0.270394	21.6473	20.5779	1.06941	PAP2	sp|P53632|PAP2_YEAST Poly(A) RNA polymerase protein 2 OS=Saccharomyces cerevisiae (strain ATCC 204508 / S288c) GN=PAP2 PE=1 SV=1	0.568003	other
24.0363	25.0052	24.9482	25.2844	24.6888	25.6075	0.270403	25.1935	24.6632	0.530281	DIP5	sp|P53388|DIP5_YEAST Dicarboxylic amino acid permease OS=Saccharomyces cerevisiae (strain ATCC 204508 / S288c) GN=DIP5 PE=1 SV=1	0.567989	other
23.8919	19.1608	22.7628	24.4778	24.3657	23.3664	0.271065	24.07	21.9385	2.13149	NUF2	sp|P33895|NUF2_YEAST Kinetochore protein NUF2 OS=Saccharomyces cerevisiae (strain ATCC 204508 / S288c) GN=NUF2 PE=1 SV=1	0.566926	other
24.4251	24.6176	22.3645	26.8298	24.3815	24.3754	0.27123	25.1956	23.8024	1.39319	TVP18	sp|A6ZMD0|TVP18_YEAS7 Golgi apparatus membrane protein TVP18 OS=Saccharomyces cerevisiae (strain YJM789) GN=TVP18 PE=3 SV=1;sp|Q04767|TVP18_YEAST Golgi apparatus membrane protein TVP18 OS=Saccharomyces cerevisiae (strain ATCC 204508 / S288c) GN=TVP18 PE=1	0.566662	other
26.4027	27.7396	27.4155	27.3432	24.2396	25.9374	0.271421	25.84	27.1859	-1.34591	FMP41	sp|P53889|FMP41_YEAST Uncharacterized mitochondrial hydrolase FMP41 OS=Saccharomyces cerevisiae (strain ATCC 204508 / S288c) GN=FMP41 PE=1 SV=1	0.566356	other
32.7674	32.7938	33.029	33.3581	33.4233	32.7576	0.271618	33.1797	32.8634	0.316279	PAB1	sp|P04147|PABP_YEAST Polyadenylate-binding protein, cytoplasmic and nuclear OS=Saccharomyces cerevisiae (strain ATCC 204508 / S288c) GN=PAB1 PE=1 SV=4	0.566041	other
28.6563	28.5732	27.5171	28.8714	29.1868	28.3937	0.271668	28.8173	28.2488	0.56845	IMP4	sp|P53941|IMP4_YEAST U3 small nucleolar ribonucleoprotein protein IMP4 OS=Saccharomyces cerevisiae (strain ATCC 204508 / S288c) GN=IMP4 PE=1 SV=1	0.565962	other
21.7077	23.9134	23.7955	26.137	26.6415	22.5394	0.271724	25.106	23.1389	1.96711	SST2	sp|P11972|SST2_YEAST Protein SST2 OS=Saccharomyces cerevisiae (strain ATCC 204508 / S288c) GN=SST2 PE=1 SV=2	0.565872	other
23.2457	20.3465	21.618	22.5628	23.9315	22.5439	0.271762	23.0127	21.7368	1.27598	ENT5	sp|Q03769|ENT5_YEAST Epsin-5 OS=Saccharomyces cerevisiae (strain ATCC 204508 / S288c) GN=ENT5 PE=1 SV=1	0.565812	other
23.0275	23.3214	22.6619	26.2152	24.5121	22.757	0.271951	24.4947	23.0036	1.49112	IRA1	sp|P18963|IRA1_YEAST Inhibitory regulator protein IRA1 OS=Saccharomyces cerevisiae (strain ATCC 204508 / S288c) GN=IRA1 PE=1 SV=2	0.565509	other
23.9084	23.3541	20.5739	24.8369	25.3905	22.6858	0.272457	24.3044	22.6121	1.69227	NSE3	sp|Q05541|NSE3_YEAST Non-structural maintenance of chromosome element 3 OS=Saccharomyces cerevisiae (strain ATCC 204508 / S288c) GN=NSE3 PE=1 SV=1	0.564702	other
27.503	28.4515	28.3322	28.848	28.6773	28.1673	0.273072	28.5642	28.0956	0.468601	MAS2	sp|P11914|MPPA_YEAST Mitochondrial-processing peptidase subunit alpha OS=Saccharomyces cerevisiae (strain ATCC 204508 / S288c) GN=MAS2 PE=1 SV=1	0.563723	other
26.1019	24.7738	25.0636	26.419	26.8135	25.1624	0.273204	26.1316	25.3131	0.818534	TES1	sp|P41903|PTE1_YEAST Peroxisomal acyl-coenzyme A thioester hydrolase 1 OS=Saccharomyces cerevisiae (strain ATCC 204508 / S288c) GN=TES1 PE=1 SV=1	0.563512	other
19.4963	23.2159	21.1009	22.915	22.0728	23.6286	0.273818	22.8721	21.2711	1.60103	PAM16	sp|P42949|TIM16_YEAST Mitochondrial import inner membrane translocase subunit TIM16 OS=Saccharomyces cerevisiae (strain ATCC 204508 / S288c) GN=PAM16 PE=1 SV=1	0.562538	other
27.1124	24.5356	25.1193	27.2436	26.5928	26.3787	0.275757	26.7384	25.5891	1.14928	CWH41	sp|P53008|CWH41_YEAST Mannosyl-oligosaccharide glucosidase OS=Saccharomyces cerevisiae (strain ATCC 204508 / S288c) GN=CWH41 PE=1 SV=1	0.559473	other
32.7751	33.2057	33.3973	33.7833	33.4217	33.1534	0.275836	33.4528	33.126	0.326778	IDP1	sp|P21954|IDHP_YEAST Isocitrate dehydrogenase [NADP], mitochondrial OS=Saccharomyces cerevisiae (strain ATCC 204508 / S288c) GN=IDP1 PE=1 SV=1	0.55935	other
25.3923	25.6296	25.2929	25.57	24.8381	24.3795	0.276936	24.9292	25.4383	-0.509077	RAI1	sp|P53063|DXO_YEAST Decapping nuclease RAI1 OS=Saccharomyces cerevisiae (strain ATCC 204508 / S288c) GN=RAI1 PE=1 SV=3	0.55762	other
26.7332	23.7587	26.6095	27.6854	27.2412	26.4581	0.277051	27.1282	25.7005	1.42776	SFH1	sp|Q06168|SFH1_YEAST Chromatin structure-remodeling complex subunit SFH1 OS=Saccharomyces cerevisiae (strain ATCC 204508 / S288c) GN=SFH1 PE=1 SV=1	0.55744	other
25.8493	28.6376	28.4933	29.7996	29.939	27.6704	0.277054	29.1363	27.6601	1.47623	SRP72	sp|P38688|SRP72_YEAST Signal recognition particle subunit SRP72 OS=Saccharomyces cerevisiae (strain ATCC 204508 / S288c) GN=SRP72 PE=1 SV=2	0.557435	other
25.192	21.7687	24.287	25.25	25.8909	24.6054	0.278332	25.2487	23.7492	1.49948	RPC53	sp|P25441|RPC4_YEAST DNA-directed RNA polymerase III subunit RPC4 OS=Saccharomyces cerevisiae (strain ATCC 204508 / S288c) GN=RPC53 PE=1 SV=2	0.555436	other
28.1706	24.6628	27.5153	28.5172	28.1942	28.382	0.279191	28.3645	26.7829	1.58157	POM33	sp|Q12164|POM33_YEAST Pore membrane protein of 33 kDa OS=Saccharomyces cerevisiae (strain ATCC 204508 / S288c) GN=POM33 PE=1 SV=1	0.554098	other
26.8813	26.535	26.323	27.8909	27.8608	26.2922	0.280286	27.348	26.5798	0.768187	SLH1	sp|P53327|SLH1_YEAST Antiviral helicase SLH1 OS=Saccharomyces cerevisiae (strain ATCC 204508 / S288c) GN=SLH1 PE=1 SV=2	0.552399	other
30.2697	30.8128	30.7062	31.9976	31.178	30.5014	0.280987	31.2257	30.5962	0.629443	COP1	sp|P53622|COPA_YEAST Coatomer subunit alpha OS=Saccharomyces cerevisiae (strain ATCC 204508 / S288c) GN=COP1 PE=1 SV=2	0.551314	other
24.2252	19.7403	24.2687	25.1556	25.194	24.4483	0.281255	24.9326	22.7447	2.18792	MSF1	sp|P08425|SYFM_YEAST Phenylalanine--tRNA ligase, mitochondrial OS=Saccharomyces cerevisiae (strain ATCC 204508 / S288c) GN=MSF1 PE=1 SV=3	0.5509	other
22.922	21.7144	23.3546	25.0576	24.0554	22.3997	0.281361	23.8376	22.6637	1.17391	AGP1	sp|P25376|AGP1_YEAST General amino acid permease AGP1 OS=Saccharomyces cerevisiae (strain ATCC 204508 / S288c) GN=AGP1 PE=1 SV=3;sp|A6ZTG5|AGP1_YEAS7 General amino acid permease AGP1 OS=Saccharomyces cerevisiae (strain YJM789) GN=AGP1 PE=3 SV=1	0.550736	other
27.772	28.184	28.0559	29.6165	30.714	27.6272	0.281714	29.3192	28.0039	1.31528	RPS7A	sp|P26786|RS7A_YEAST 40S ribosomal protein S7-A OS=Saccharomyces cerevisiae (strain ATCC 204508 / S288c) GN=RPS7A PE=1 SV=4	0.550192	other
22.5406	25.7749	25.4309	26.8377	25.9427	25.4255	0.282902	26.0686	24.5821	1.4865	NUP1	sp|P20676|NUP1_YEAST Nucleoporin NUP1 OS=Saccharomyces cerevisiae (strain ATCC 204508 / S288c) GN=NUP1 PE=1 SV=1	0.548364	other
25.8283	26.3164	25.1082	26.7652	25.9249	26.1882	0.282963	26.2928	25.751	0.54181	PLB1	sp|P39105|PLB1_YEAST Lysophospholipase 1 OS=Saccharomyces cerevisiae (strain ATCC 204508 / S288c) GN=PLB1 PE=1 SV=2	0.548271	other
21.3471	24.7484	22.9425	26.564	25.1041	22.8195	0.284046	24.8292	23.0126	1.81653	FCY2	sp|P17064|FCY2_YEAST Purine-cytosine permease FCY2 OS=Saccharomyces cerevisiae (strain ATCC 204508 / S288c) GN=FCY2 PE=1 SV=2	0.546611	other
25.4262	26.3584	26.7116	26.8322	27.0501	26.316	0.28411	26.7328	26.1654	0.567375	KRS1	sp|P15180|SYKC_YEAST Lysine--tRNA ligase, cytoplasmic OS=Saccharomyces cerevisiae (strain ATCC 204508 / S288c) GN=KRS1 PE=1 SV=2	0.546513	other
25.6292	25.0345	25.0825	23.3253	24.3946	25.4186	0.284537	24.3795	25.2488	-0.869263	SIF2	sp|P38262|SIF2_YEAST SIR4-interacting protein SIF2 OS=Saccharomyces cerevisiae (strain ATCC 204508 / S288c) GN=SIF2 PE=1 SV=2	0.545861	other
27.0022	26.0908	25.486	26.9529	27.5251	26.2409	0.285296	26.9063	26.193	0.713344	LSM1	sp|P47017|LSM1_YEAST Sm-like protein LSm1 OS=Saccharomyces cerevisiae (strain ATCC 204508 / S288c) GN=LSM1 PE=1 SV=1	0.544704	other
18.7103	22.4033	23.8336	24.9952	23.1133	23.4098	0.286187	23.8394	21.649	2.19039	LNP1	sp|P38878|LNP_YEAST Protein lunapark OS=Saccharomyces cerevisiae (strain ATCC 204508 / S288c) GN=LNP1 PE=1 SV=1	0.543351	other
24.3938	23.9538	22.8565	25.3418	25.056	23.5104	0.287243	24.6361	23.7347	0.901391	TIS11	sp|P47977|CTH2_YEAST mRNA decay factor CTH2 OS=Saccharomyces cerevisiae (strain ATCC 204508 / S288c) GN=TIS11 PE=1 SV=1	0.541751	other
21.6251	23.753	19.9608	23.3291	24.7825	22.2095	0.287262	23.4404	21.7796	1.66074	GRE3	sp|P38715|GRE3_YEAST NADPH-dependent aldose reductase GRE3 OS=Saccharomyces cerevisiae (strain ATCC 204508 / S288c) GN=GRE3 PE=1 SV=1	0.541723	other
22.3651	27.8912	28.7386	30.6919	30.9386	26.5147	0.289191	29.3817	26.3316	3.05011	RPL3	sp|P14126|RL3_YEAST 60S ribosomal protein L3 OS=Saccharomyces cerevisiae (strain ATCC 204508 / S288c) GN=RPL3 PE=1 SV=4	0.538815	other
22.0457	23.5153	21.604	24.0637	25.2863	22.0213	0.289894	23.7904	22.3883	1.40208	HOF1	sp|Q05080|CYK2_YEAST Cytokinesis protein 2 OS=Saccharomyces cerevisiae (strain ATCC 204508 / S288c) GN=HOF1 PE=1 SV=1	0.537761	other
24.9553	26.3983	25.9051	27.6822	26.9666	25.4933	0.290373	26.714	25.7529	0.961154	NUP49	sp|Q02199|NUP49_YEAST Nucleoporin NUP49/NSP49 OS=Saccharomyces cerevisiae (strain ATCC 204508 / S288c) GN=NUP49 PE=1 SV=1	0.537044	other
23.7909	25.0747	25.551	25.7948	26.1017	24.8946	0.290645	25.597	24.8055	0.791475	MRPL40	sp|P36534|RM40_YEAST 54S ribosomal protein L40, mitochondrial OS=Saccharomyces cerevisiae (strain ATCC 204508 / S288c) GN=MRPL40 PE=1 SV=2	0.536637	other
21.072	22.2487	25.2929	25.3894	23.8187	24.7455	0.29102	24.6512	22.8712	1.77996	GLN4	sp|P13188|SYQ_YEAST Glutamine--tRNA ligase OS=Saccharomyces cerevisiae (strain ATCC 204508 / S288c) GN=GLN4 PE=1 SV=2	0.536077	other
24.3635	19.5021	24.1363	25.1734	24.8552	24.7175	0.29124	24.9154	22.6673	2.24812	TFB2	sp|Q02939|TFB2_YEAST RNA polymerase II transcription factor B subunit 2 OS=Saccharomyces cerevisiae (strain ATCC 204508 / S288c) GN=TFB2 PE=1 SV=1	0.535749	other
24.9013	25.3612	24.9525	26.8738	26.5114	24.6917	0.291452	26.0256	25.0717	0.95397	ADH4	sp|P10127|ADH4_YEAST Alcohol dehydrogenase 4 OS=Saccharomyces cerevisiae (strain ATCC 204508 / S288c) GN=ADH4 PE=1 SV=3;sp|A6ZTT5|ADH4_YEAS7 Alcohol dehydrogenase 4 OS=Saccharomyces cerevisiae (strain YJM789) GN=ADH4 PE=3 SV=2	0.535433	other
23.4855	23.1066	21.6292	24.0941	23.7579	22.8805	0.291842	23.5775	22.7404	0.837049	COX2	sp|P00410|COX2_YEAST Cytochrome c oxidase subunit 2 OS=Saccharomyces cerevisiae (strain ATCC 204508 / S288c) GN=COX2 PE=1 SV=1;sp|Q9XLW8|COX2_LACK1 Cytochrome c oxidase subunit 2 OS=Lachancea kluyveri (strain ATCC 58438 / CBS 3082 / CCRC 21498 / NBRC 1685	0.534853	other
23.8879	24.706	24.091	25.4057	25.9462	23.9125	0.29241	25.0882	24.2283	0.859881	LAA1	sp|P39526|LAA1_YEAST AP-1 accessory protein LAA1 OS=Saccharomyces cerevisiae (strain ATCC 204508 / S288c) GN=LAA1 PE=1 SV=1	0.534008	other
25.8619	25.943	25.6788	26.0366	26.2499	25.7839	0.292867	26.0235	25.8279	0.195531	MRPL36	sp|P36531|RM36_YEAST 54S ribosomal protein L36, mitochondrial OS=Saccharomyces cerevisiae (strain ATCC 204508 / S288c) GN=MRPL36 PE=1 SV=3	0.53333	other
21.1788	18.9343	21.677	23.1817	22.1858	20.5601	0.292878	21.9759	20.5967	1.37917	CDC23	sp|P16522|CDC23_YEAST Anaphase-promoting complex subunit CDC23 OS=Saccharomyces cerevisiae (strain ATCC 204508 / S288c) GN=CDC23 PE=1 SV=1	0.533313	other
23.2454	20.8409	21.4774	24.1386	22.2809	22.5225	0.293443	22.9807	21.8546	1.12608	TY1A-DR2	sp|Q03964|YD17A_YEAST Transposon Ty1-DR2 Gag polyprotein OS=Saccharomyces cerevisiae (strain ATCC 204508 / S288c) GN=TY1A-DR2 PE=3 SV=1	0.532476	other
28.9736	28.1768	28.3223	25.6766	27.6554	28.5579	0.293544	27.2966	28.4909	-1.19429	PAP1	sp|P29468|PAP_YEAST Poly(A) polymerase OS=Saccharomyces cerevisiae (strain ATCC 204508 / S288c) GN=PAP1 PE=1 SV=1	0.532327	other
20.5739	22.1467	19.9791	20.7684	25.4699	22.3385	0.294002	22.8589	20.8999	1.95901	MCM4	sp|P30665|MCM4_YEAST DNA replication licensing factor MCM4 OS=Saccharomyces cerevisiae (strain ATCC 204508 / S288c) GN=MCM4 PE=1 SV=2	0.53165	other
25.5058	25.4974	25.4717	26.6952	26.0806	25.3463	0.29435	26.0407	25.4916	0.549098	UTP30	sp|P36144|RL1D1_YEAST Ribosome biogenesis protein UTP30 OS=Saccharomyces cerevisiae (strain ATCC 204508 / S288c) GN=UTP30 PE=1 SV=1	0.531137	other
22.1254	19.8969	21.3231	22.0754	21.9898	22.0331	0.29435	22.0327	21.1151	0.917596	MET10	sp|P39692|MET10_YEAST Sulfite reductase [NADPH] flavoprotein component OS=Saccharomyces cerevisiae (strain ATCC 204508 / S288c) GN=MET10 PE=1 SV=2	0.531136	other
25.2354	24.5957	25.2352	23.1804	25.2893	24.0184	0.294408	24.1627	25.0221	-0.859425	IPI3	sp|P53877|IPI3_YEAST Pre-rRNA-processing protein IPI3 OS=Saccharomyces cerevisiae (strain ATCC 204508 / S288c) GN=IPI3 PE=1 SV=1;sp|A6ZRQ4|IPI3_YEAS7 Pre-rRNA-processing protein IPI3 OS=Saccharomyces cerevisiae (strain YJM789) GN=IPI3 PE=3 SV=1	0.531051	other
21.695	21.6186	21.921	24.0254	23.1705	21.3547	0.294891	22.8502	21.7449	1.10532	MSN4	sp|P33749|MSN4_YEAST Zinc finger protein MSN4 OS=Saccharomyces cerevisiae (strain ATCC 204508 / S288c) GN=MSN4 PE=1 SV=1	0.530339	other
21.0277	23.158	21.2026	23.1495	25.3524	21.6313	0.29491	23.3777	21.7961	1.58159	RFC3	sp|P38629|RFC3_YEAST Replication factor C subunit 3 OS=Saccharomyces cerevisiae (strain ATCC 204508 / S288c) GN=RFC3 PE=1 SV=1	0.53031	other
25.4581	24.7397	23.8909	25.6409	25.0842	25.2626	0.295842	25.3292	24.6963	0.632979	GIS1	sp|Q03833|GIS1_YEAST Transcriptional activator/repressor GIS1 OS=Saccharomyces cerevisiae (strain ATCC 204508 / S288c) GN=GIS1 PE=1 SV=1	0.52894	other
20.5558	23.8819	24.0649	24.5958	25.474	23.3063	0.297894	24.4587	22.8342	1.62451	LSG1	sp|P53145|LSG1_YEAST Large subunit GTPase 1 OS=Saccharomyces cerevisiae (strain ATCC 204508 / S288c) GN=LSG1 PE=1 SV=1	0.525938	other
28.203	29.3692	29.2629	29.6536	30.8657	28.8567	0.299419	29.792	28.945	0.846985	STI1	sp|P15705|STI1_YEAST Heat shock protein STI1 OS=Saccharomyces cerevisiae (strain ATCC 204508 / S288c) GN=STI1 PE=1 SV=1	0.52372	other
20.5431	21.0902	21.3271	21.231	21.0882	22.347	0.299557	21.5554	20.9868	0.568597	YLR297W	sp|Q05899|YL297_YEAST Uncharacterized vacuolar protein YLR297W OS=Saccharomyces cerevisiae (strain ATCC 204508 / S288c) GN=YLR297W PE=1 SV=1	0.523521	other
27.5371	29.0626	28.744	29.298	29.3591	28.64	0.300104	29.099	28.4479	0.651117	SLA1	sp|P32790|SLA1_YEAST Actin cytoskeleton-regulatory complex protein SLA1 OS=Saccharomyces cerevisiae (strain ATCC 204508 / S288c) GN=SLA1 PE=1 SV=1;sp|A6ZKU1|SLA1_YEAS7 Actin cytoskeleton-regulatory complex protein SLA1 OS=Saccharomyces cerevisiae (strain Y	0.522728	other
29.1191	29.9017	29.0849	29.1006	24.1204	28.4225	0.300122	27.2145	29.3685	-2.15401	RIM1	sp|P32445|RIM1_YEAST Single-stranded DNA-binding protein RIM1, mitochondrial OS=Saccharomyces cerevisiae (strain ATCC 204508 / S288c) GN=RIM1 PE=1 SV=1	0.522702	other
20.7194	22.9684	23.1613	24.7209	24.8043	21.8253	0.300623	23.7835	22.283	1.50047	KSP1	sp|P38691|KSP1_YEAST Serine/threonine-protein kinase KSP1 OS=Saccharomyces cerevisiae (strain ATCC 204508 / S288c) GN=KSP1 PE=1 SV=1	0.521978	other
28.5464	29.1669	27.9733	29.5403	28.6768	29.0104	0.300673	29.0758	28.5622	0.513611	SRP14	sp|P38985|SRP14_YEAST Signal recognition particle subunit SRP14 OS=Saccharomyces cerevisiae (strain ATCC 204508 / S288c) GN=SRP14 PE=1 SV=1	0.521905	other
27.5032	24.436	24.4712	27.2853	26.559	26.7679	0.300693	26.8707	25.4701	1.40062	RVS161	sp|P25343|RV161_YEAST Reduced viability upon starvation protein 161 OS=Saccharomyces cerevisiae (strain ATCC 204508 / S288c) GN=RVS161 PE=1 SV=1	0.521877	other
27.7523	29.3225	28.9619	30.0243	29.9258	28.513	0.300751	29.4877	28.6789	0.808794	RPL26B	sp|P53221|RL26B_YEAST 60S ribosomal protein L26-B OS=Saccharomyces cerevisiae (strain ATCC 204508 / S288c) GN=RPL26B PE=1 SV=2	0.521793	other
21.0928	22.2425	24.0108	25.0874	26.5449	21.7651	0.302014	24.4658	22.4487	2.01708	SFM1	sp|Q12314|SFM1_YEAST Protein arginine N-methyltransferase SFM1 OS=Saccharomyces cerevisiae (strain ATCC 204508 / S288c) GN=SFM1 PE=1 SV=1	0.519973	other
27.0883	23.0373	26.3304	27.6363	27.4705	26.4661	0.302121	27.191	25.4854	1.70559	TPS1	sp|Q00764|TPS1_YEAST Alpha,alpha-trehalose-phosphate synthase [UDP-forming] 56 kDa subunit OS=Saccharomyces cerevisiae (strain ATCC 204508 / S288c) GN=TPS1 PE=1 SV=2	0.519818	other
23.8128	26.0175	24.6104	26.1742	26.7236	24.6886	0.302316	25.8622	24.8136	1.04855	RPL26A	sp|P05743|RL26A_YEAST 60S ribosomal protein L26-A OS=Saccharomyces cerevisiae (strain ATCC 204508 / S288c) GN=RPL26A PE=1 SV=3	0.519539	other
28.2573	29.1728	28.3545	29.7372	28.5259	29.1397	0.303004	29.1343	28.5949	0.539412	RPS14A;RPS14B	sp|P06367|RS14A_YEAST 40S ribosomal protein S14-A OS=Saccharomyces cerevisiae (strain ATCC 204508 / S288c) GN=RPS14A PE=1 SV=5;sp|P39516|RS14B_YEAST 40S ribosomal protein S14-B OS=Saccharomyces cerevisiae (strain ATCC 204508 / S288c) GN=RPS14B PE=1 SV=2;sp	0.518551	other
20.6812	23.5616	21.4639	23.5426	23.0038	22.6904	0.303012	23.0789	21.9022	1.1767	AVT7	sp|P40501|AVT7_YEAST Vacuolar amino acid transporter 7 OS=Saccharomyces cerevisiae (strain ATCC 204508 / S288c) GN=AVT7 PE=1 SV=1	0.51854	other
22.3824	25.1337	24.9442	25.8735	25.4822	24.7552	0.303128	25.3703	24.1535	1.21683	YLH47	sp|Q06493|YLH47_YEAST LETM1 domain-containing protein YLH47, mitochondrial OS=Saccharomyces cerevisiae (strain ATCC 204508 / S288c) GN=YLH47 PE=1 SV=1	0.518373	other
22.0852	22.8743	23.4705	25.2262	25.2904	22.1581	0.304331	24.2249	22.81	1.41492	CLP1	sp|Q08685|CLP1_YEAST mRNA cleavage and polyadenylation factor CLP1 OS=Saccharomyces cerevisiae (strain ATCC 204508 / S288c) GN=CLP1 PE=1 SV=1;sp|A6ZP88|CLP1_YEAS7 mRNA cleavage and polyadenylation factor CLP1 OS=Saccharomyces cerevisiae (strain YJM789) GN=	0.516654	other
20.4484	21.269	20.9209	22.5057	23.1236	20.391	0.304603	22.0068	20.8794	1.12732	SXM1	sp|Q04175|SXM1_YEAST Importin beta SMX1 OS=Saccharomyces cerevisiae (strain ATCC 204508 / S288c) GN=SXM1 PE=1 SV=1	0.516266	other
24.0471	26.3917	25.6363	26.5925	26.5892	25.7319	0.305086	26.3045	25.3584	0.946163	YLL032C	sp|Q07834|YL032_YEAST KH domain-containing protein YLL032C OS=Saccharomyces cerevisiae (strain ATCC 204508 / S288c) GN=YLL032C PE=1 SV=1	0.515578	other
25.1295	25.9857	25.9578	26.929	26.5194	25.4812	0.305097	26.3099	25.691	0.618858	MSY1	sp|P48527|SYYM_YEAST Tyrosine--tRNA ligase, mitochondrial OS=Saccharomyces cerevisiae (strain ATCC 204508 / S288c) GN=MSY1 PE=1 SV=1	0.515563	other
30.3765	31.97	31.7039	32.2008	33.1027	31.2847	0.30539	32.1961	31.3501	0.84597	EFT1	sp|P32324|EF2_YEAST Elongation factor 2 OS=Saccharomyces cerevisiae (strain ATCC 204508 / S288c) GN=EFT1 PE=1 SV=1	0.515145	other
24.3679	25.9937	26.1614	26.6587	27.0845	25.4428	0.305907	26.3953	25.5077	0.887633	ASG1	sp|P40467|ASG1_YEAST Activator of stress genes 1 OS=Saccharomyces cerevisiae (strain ATCC 204508 / S288c) GN=ASG1 PE=1 SV=1	0.51441	other
22.0965	22.4274	19.3212	23.7316	21.5867	22.7327	0.306039	22.6837	21.2817	1.40192	QCR7	sp|P00128|QCR7_YEAST Cytochrome b-c1 complex subunit 7 OS=Saccharomyces cerevisiae (strain ATCC 204508 / S288c) GN=QCR7 PE=1 SV=2	0.514224	other
23.7408	25.1096	23.7847	23.9734	21.9656	23.8617	0.306111	23.2669	24.2117	-0.944746	HMF1	sp|P40037|HMF1_YEAST Protein HMF1 OS=Saccharomyces cerevisiae (strain ATCC 204508 / S288c) GN=HMF1 PE=1 SV=1	0.514122	other
21.6421	23.705	23.3465	24.8475	25.8866	22.379	0.306126	24.371	22.8979	1.47315	DHR2	sp|P36009|DHR2_YEAST Probable ATP-dependent RNA helicase DHR2 OS=Saccharomyces cerevisiae (strain ATCC 204508 / S288c) GN=DHR2 PE=1 SV=1	0.514099	other
25.4121	20.6765	23.4614	24.303	25.5719	25.2652	0.306384	25.0467	23.1833	1.86335	DLD3	sp|P39976|DLD3_YEAST D-2-hydroxyglutarate--pyruvate transhydrogenase DLD3 OS=Saccharomyces cerevisiae (strain ATCC 204508 / S288c) GN=DLD3 PE=1 SV=1	0.513735	other
25.9608	26.7856	26.854	27.4505	27.2063	26.425	0.307165	27.0273	26.5334	0.493813	TYW1	sp|Q08960|TYW1_YEAST S-adenosyl-L-methionine-dependent tRNA 4-demethylwyosine synthase OS=Saccharomyces cerevisiae (strain ATCC 204508 / S288c) GN=TYW1 PE=1 SV=1	0.512628	other
27.5413	27.5691	27.2236	29.7782	28.7209	27.0562	0.307334	28.5184	27.4447	1.07378	HEM15	sp|P16622|HEMH_YEAST Ferrochelatase, mitochondrial OS=Saccharomyces cerevisiae (strain ATCC 204508 / S288c) GN=HEM15 PE=1 SV=1	0.512389	other
20.5995	22.8233	23.4675	23.0535	23.6573	23.6891	0.309026	23.4666	22.2968	1.16988	SHE4	sp|P51534|SHE4_YEAST SWI5-dependent HO expression protein 4 OS=Saccharomyces cerevisiae (strain ATCC 204508 / S288c) GN=SHE4 PE=1 SV=2	0.510006	other
23.289	24.1648	24.378	26.8488	25.4313	23.4875	0.30963	25.2558	23.9439	1.31192	NAS6	sp|P50086|PSD10_YEAST Probable 26S proteasome regulatory subunit p28 OS=Saccharomyces cerevisiae (strain ATCC 204508 / S288c) GN=NAS6 PE=1 SV=1	0.509158	other
30.3797	26.8854	29.0431	29.93	30.2608	30.232	0.309773	30.141	28.7694	1.37156	YTM1	sp|Q12024|YTM1_YEAST Ribosome biogenesis protein YTM1 OS=Saccharomyces cerevisiae (strain ATCC 204508 / S288c) GN=YTM1 PE=1 SV=1;sp|A6ZPA9|YTM1_YEAS7 Ribosome biogenesis protein YTM1 OS=Saccharomyces cerevisiae (strain YJM789) GN=YTM1 PE=3 SV=1	0.508957	other
22.5847	23.9934	20.4261	24.6586	22.9068	23.6877	0.31003	23.751	22.3347	1.41628	APS2	sp|Q00381|AP2S_YEAST AP-2 complex subunit sigma OS=Saccharomyces cerevisiae (strain ATCC 204508 / S288c) GN=APS2 PE=1 SV=1	0.508596	other
25.3281	25.1237	24.3685	25.9622	27.1151	24.6391	0.310519	25.9055	24.9401	0.965349	APL4	sp|Q12028|AP1G1_YEAST AP-1 complex subunit gamma-1 OS=Saccharomyces cerevisiae (strain ATCC 204508 / S288c) GN=APL4 PE=1 SV=1	0.507912	other
20.8122	24.1304	22.347	23.1893	24.5114	23.4669	0.311367	23.7225	22.4299	1.29266	SRO7	sp|Q12038|SRO7_YEAST Lethal(2) giant larvae protein homolog SRO7 OS=Saccharomyces cerevisiae (strain ATCC 204508 / S288c) GN=SRO7 PE=1 SV=1	0.506728	other
24.817	24.2351	23.5711	24.4162	24.9256	24.7347	0.311769	24.6922	24.2078	0.484416	ARF2	sp|P19146|ARF2_YEAST ADP-ribosylation factor 2 OS=Saccharomyces cerevisiae (strain ATCC 204508 / S288c) GN=ARF2 PE=1 SV=3	0.506167	other
28.1368	28.5293	27.7915	28.2748	28.7229	28.3614	0.311796	28.453	28.1526	0.300449	CKA2	sp|P19454|CSK22_YEAST Casein kinase II subunit alpha OS=Saccharomyces cerevisiae (strain ATCC 204508 / S288c) GN=CKA2 PE=1 SV=2	0.50613	other
24.7539	24.966	24.6307	27.0067	25.9983	24.3945	0.312611	25.7998	24.7835	1.01631	RSC30	sp|P38781|RSC30_YEAST Chromatin structure-remodeling complex protein RSC30 OS=Saccharomyces cerevisiae (strain ATCC 204508 / S288c) GN=RSC30 PE=1 SV=2	0.504996	other
20.4403	21.9874	23.2072	24.8232	24.0659	21.3606	0.3132	23.4166	21.8783	1.53829	BUR2	sp|Q05949|BUR2_YEAST Protein BUR2 OS=Saccharomyces cerevisiae (strain ATCC 204508 / S288c) GN=BUR2 PE=1 SV=1	0.504179	other
28.6094	24.9157	27.2134	27.7369	28.6123	28.6869	0.313614	28.3454	26.9128	1.43256	CDC11	sp|P32458|CDC11_YEAST Cell division control protein 11 OS=Saccharomyces cerevisiae (strain ATCC 204508 / S288c) GN=CDC11 PE=1 SV=1	0.503605	other
25.906	26.4072	26.4151	26.2751	24.9608	25.9152	0.313992	25.7171	26.2428	-0.525708	MPM1	sp|P40364|MPM1_YEAST Mitochondrial peculiar membrane protein 1 OS=Saccharomyces cerevisiae (strain ATCC 204508 / S288c) GN=MPM1 PE=1 SV=1;sp|A6ZPQ6|MPM1_YEAS7 Mitochondrial peculiar membrane protein 1 OS=Saccharomyces cerevisiae (strain YJM789) GN=MPM1 PE=	0.503081	other
33.1825	34.8331	34.9185	35.3727	35.215	34.6114	0.314467	35.0664	34.3114	0.755005	SSB1	sp|P11484|SSB1_YEAST Ribosome-associated molecular chaperone SSB1 OS=Saccharomyces cerevisiae (strain ATCC 204508 / S288c) GN=SSB1 PE=1 SV=3	0.502425	other
28.9113	28.5864	27.8728	28.1197	27.8102	28.2139	0.314897	28.0479	28.4568	-0.408918	ABF2	sp|Q02486|ABF2_YEAST ARS-binding factor 2, mitochondrial OS=Saccharomyces cerevisiae (strain ATCC 204508 / S288c) GN=ABF2 PE=1 SV=1	0.501831	other
27.6437	27.0381	27.6373	27.8925	28.1148	27.3544	0.314933	27.7872	27.4397	0.347523	YCK3	sp|P39962|KC13_YEAST Casein kinase I homolog 3 OS=Saccharomyces cerevisiae (strain ATCC 204508 / S288c) GN=YCK3 PE=1 SV=2	0.501782	other
27.1429	25.5237	23.8119	26.8721	28.9287	25.4689	0.314947	27.0899	25.4928	1.59708	TMA19	sp|P35691|TCTP_YEAST Translationally-controlled tumor protein homolog OS=Saccharomyces cerevisiae (strain ATCC 204508 / S288c) GN=TMA19 PE=1 SV=1	0.501763	other
26.1917	25.9505	25.1631	25.8011	25.2761	24.7013	0.31582	25.2595	25.7684	-0.508924	ECM14	sp|P38836|ECM14_YEAST Putative metallocarboxypeptidase ECM14 OS=Saccharomyces cerevisiae (strain ATCC 204508 / S288c) GN=ECM14 PE=1 SV=1	0.50056	other
28.7581	30.5252	29.5018	30.9237	29.7841	30.223	0.316247	30.3103	29.5951	0.7152	RPL31B	sp|P0C2H9|RL31B_YEAST 60S ribosomal protein L31-B OS=Saccharomyces cerevisiae (strain ATCC 204508 / S288c) GN=RPL31B PE=1 SV=1	0.499973	other
25.0857	21.064	24.2102	25.6999	24.4879	25.0058	0.316754	25.0645	23.4533	1.61121	MPE1	sp|P35728|MPE1_YEAST Protein MPE1 OS=Saccharomyces cerevisiae (strain ATCC 204508 / S288c) GN=MPE1 PE=1 SV=1	0.499278	other
33.2483	33.4846	33.2569	33.949	33.8331	33.168	0.318178	33.65	33.3299	0.320117	RRP5	sp|Q05022|RRP5_YEAST rRNA biogenesis protein RRP5 OS=Saccharomyces cerevisiae (strain ATCC 204508 / S288c) GN=RRP5 PE=1 SV=1	0.49733	other
22.9207	24.6576	23.4699	25.2073	24.4643	23.6834	0.319897	24.4517	23.6827	0.768943	ARA1	sp|P38115|ARA1_YEAST D-arabinose dehydrogenase [NAD(P)+] heavy chain OS=Saccharomyces cerevisiae (strain ATCC 204508 / S288c) GN=ARA1 PE=1 SV=1	0.494989	other
32.3969	31.7574	30.6984	31.6346	30.0642	30.8661	0.319957	30.855	31.6175	-0.762576	RPS31;RPL40B;RPL40A;ubi2;ubi1;ubi5;ubi3;UBI4;ubi4	sp|P05759|RS31_YEAST Ubiquitin-40S ribosomal protein S31 OS=Saccharomyces cerevisiae (strain ATCC 204508 / S288c) GN=RPS31 PE=1 SV=3;sp|P40909|RL40_CRYNJ Ubiquitin-60S ribosomal protein L40 OS=Cryptococcus neoformans var. neoformans serotype D (strain JEC2	0.494908	other
28.2207	27.2907	27.5288	28.1141	29.2402	27.6302	0.320106	28.3281	27.6801	0.648069	ZUO1	sp|P32527|ZUO1_YEAST Zuotin OS=Saccharomyces cerevisiae (strain ATCC 204508 / S288c) GN=ZUO1 PE=1 SV=1	0.494707	other
29.4622	28.9661	28.4156	29.9691	29.7744	28.7534	0.320583	29.499	28.948	0.55101	UTP21	sp|Q06078|UTP21_YEAST U3 small nucleolar RNA-associated protein 21 OS=Saccharomyces cerevisiae (strain ATCC 204508 / S288c) GN=UTP21 PE=1 SV=1	0.494059	other
24.4945	26.056	25.3391	26.4456	26.3957	25.1517	0.320664	25.9977	25.2965	0.701125	SPC97	sp|P38863|SPC97_YEAST Spindle pole body component SPC97 OS=Saccharomyces cerevisiae (strain ATCC 204508 / S288c) GN=SPC97 PE=1 SV=1	0.493949	other
25.0752	25.6764	25.6425	26.5973	26.6561	25.119	0.321036	26.1241	25.4647	0.659428	PYC2	sp|P32327|PYC2_YEAST Pyruvate carboxylase 2 OS=Saccharomyces cerevisiae (strain ATCC 204508 / S288c) GN=PYC2 PE=1 SV=2	0.493447	other
25.5654	21.0689	23.5203	25.1997	25.1175	24.9298	0.321437	25.0823	23.3848	1.69747	GLK1	sp|P17709|HXKG_YEAST Glucokinase-1 OS=Saccharomyces cerevisiae (strain ATCC 204508 / S288c) GN=GLK1 PE=1 SV=1	0.492904	other
26.8371	27.8664	27.7591	28.6655	27.8471	27.5396	0.321444	28.0174	27.4876	0.529865	PIM1	sp|P36775|LONM_YEAST Lon protease homolog, mitochondrial OS=Saccharomyces cerevisiae (strain ATCC 204508 / S288c) GN=PIM1 PE=1 SV=2	0.492895	other
21.7127	22.3479	22.947	24.7391	23.4144	21.9899	0.322067	23.3811	22.3359	1.04528	VMA8	sp|P32610|VATD_YEAST V-type proton ATPase subunit D OS=Saccharomyces cerevisiae (strain ATCC 204508 / S288c) GN=VMA8 PE=1 SV=1	0.492053	other
25.1369	25.2877	24.8232	26.3726	26.0827	24.7457	0.322486	25.7337	25.0826	0.651063	ATP4	sp|P05626|ATPF_YEAST ATP synthase subunit 4, mitochondrial OS=Saccharomyces cerevisiae (strain ATCC 204508 / S288c) GN=ATP4 PE=1 SV=2	0.491489	other
26.4197	27.0356	26.8673	27.8188	28.5872	26.4039	0.323403	27.6033	26.7742	0.829105	SAC6	sp|P32599|FIMB_YEAST Fimbrin OS=Saccharomyces cerevisiae (strain ATCC 204508 / S288c) GN=SAC6 PE=1 SV=1	0.490256	other
23.1749	21.5247	20.7379	21.6772	23.8671	23.1569	0.323409	22.9004	21.8125	1.08792	HOS2	sp|P53096|HOS2_YEAST Probable histone deacetylase HOS2 OS=Saccharomyces cerevisiae (strain ATCC 204508 / S288c) GN=HOS2 PE=1 SV=1	0.490247	other
19.855	21.6658	22.9014	22.4238	23.7651	21.8565	0.324477	22.6818	21.4741	1.20776	ATG11	sp|Q12527|ATG11_YEAST Autophagy-related protein 11 OS=Saccharomyces cerevisiae (strain ATCC 204508 / S288c) GN=ATG11 PE=1 SV=1;sp|A6ZWU0|ATG11_YEAS7 Autophagy-related protein 11 OS=Saccharomyces cerevisiae (strain YJM789) GN=ATG11 PE=3 SV=1	0.488816	other
24.1883	25.2922	23.6385	24.2569	23.6434	23.2506	0.32489	23.7169	24.373	-0.656052	MZM1	sp|Q03429|MZM1_YEAST Mitochondrial zinc maintenance protein 1, mitochondrial OS=Saccharomyces cerevisiae (strain ATCC 204508 / S288c) GN=MZM1 PE=1 SV=1;sp|C8Z651|MZM1_YEAS8 Mitochondrial zinc maintenance protein 1, mitochondrial OS=Saccharomyces cerevisiae	0.488264	other
26.7934	27.5508	28.1046	29.8139	29.1448	26.9175	0.324918	28.6254	27.483	1.14243	RPN9	sp|Q04062|RPN9_YEAST 26S proteasome regulatory subunit RPN9 OS=Saccharomyces cerevisiae (strain ATCC 204508 / S288c) GN=RPN9 PE=1 SV=1	0.488227	other
24.8432	25.6241	25.0801	26.5879	24.8239	26.2437	0.325597	25.8852	25.1825	0.702739	TAH1	sp|P25638|TAH1_YEAST TPR repeat-containing protein associated with Hsp90 OS=Saccharomyces cerevisiae (strain ATCC 204508 / S288c) GN=TAH1 PE=1 SV=1	0.487319	other
19.9302	21.0811	21.3726	22.2076	24.2497	20.3277	0.325889	22.2617	20.7946	1.46701	NTH1	sp|P32356|TREA_YEAST Neutral trehalase OS=Saccharomyces cerevisiae (strain ATCC 204508 / S288c) GN=NTH1 PE=1 SV=3	0.48693	other
25.8915	27.2815	25.7819	28.1942	29.9337	25.6534	0.326148	27.9271	26.3183	1.6088	RPL10	sp|P41805|RL10_YEAST 60S ribosomal protein L10 OS=Saccharomyces cerevisiae (strain ATCC 204508 / S288c) GN=RPL10 PE=1 SV=1	0.486586	other
26.1282	27.2253	26.5259	27.3006	27.309	26.6109	0.327187	27.0735	26.6264	0.447045	MRP1	sp|P10662|RT01_YEAST 37S ribosomal protein MRP1, mitochondrial OS=Saccharomyces cerevisiae (strain ATCC 204508 / S288c) GN=MRP1 PE=1 SV=2	0.485204	other
25.976	23.2237	25.4171	26.3394	26.1036	25.4123	0.32739	25.9518	24.8723	1.07954	CEM1	sp|P39525|CEM1_YEAST 3-oxoacyl-[acyl-carrier-protein] synthase homolog OS=Saccharomyces cerevisiae (strain ATCC 204508 / S288c) GN=CEM1 PE=1 SV=1	0.484935	other
22.6627	20.6905	21.4274	22.249	22.4813	22.2642	0.327722	22.3315	21.5935	0.737958	ISY1	sp|P21374|ISY1_YEAST Pre-mRNA-splicing factor ISY1 OS=Saccharomyces cerevisiae (strain ATCC 204508 / S288c) GN=ISY1 PE=1 SV=2	0.484495	other
23.8252	26.2563	25.4817	26.8551	27.22	24.891	0.327785	26.322	25.1877	1.1343	ADE5,7	sp|P07244|PUR2_YEAST Bifunctional purine biosynthetic protein ADE5,7 OS=Saccharomyces cerevisiae (strain ATCC 204508 / S288c) GN=ADE5,7 PE=1 SV=1	0.484412	other
23.3676	23.0085	23.0253	21.8511	22.3909	23.4067	0.327804	22.5496	23.1338	-0.584227	MRP17	sp|P28778|RT06_YEAST 37S ribosomal protein MRP17, mitochondrial OS=Saccharomyces cerevisiae (strain ATCC 204508 / S288c) GN=MRP17 PE=1 SV=1	0.484386	other
23.4139	23.5181	23.9957	23.8776	24.734	23.6343	0.328059	24.082	23.6426	0.439444	TOM20	sp|P35180|TOM20_YEAST Mitochondrial import receptor subunit TOM20 OS=Saccharomyces cerevisiae (strain ATCC 204508 / S288c) GN=TOM20 PE=1 SV=1	0.484048	other
24.7797	19.9473	22.856	24.9619	24.0362	23.9697	0.32874	24.3226	22.5277	1.79492	MSC1	sp|Q03104|MSC1_YEAST Meiotic sister chromatid recombination protein 1 OS=Saccharomyces cerevisiae (strain ATCC 204508 / S288c) GN=MSC1 PE=1 SV=1	0.483147	other
24.736	26.3729	24.6043	27.0137	27.5317	24.7053	0.32885	26.4169	25.2377	1.1792	DCP2	sp|P53550|DCP2_YEAST m7GpppN-mRNA hydrolase OS=Saccharomyces cerevisiae (strain ATCC 204508 / S288c) GN=DCP2 PE=1 SV=1;sp|A6ZRW5|DCP2_YEAS7 mRNA-decapping enzyme subunit 2 OS=Saccharomyces cerevisiae (strain YJM789) GN=DCP2 PE=3 SV=1	0.483002	other
26.1819	26.6726	25.9878	27.9138	28.7858	25.6808	0.329435	27.4601	26.2808	1.17936	RPL16A	sp|P26784|RL16A_YEAST 60S ribosomal protein L16-A OS=Saccharomyces cerevisiae (strain ATCC 204508 / S288c) GN=RPL16A PE=1 SV=3	0.482231	other
24.6863	20.6323	24.2636	25.1742	25.1374	24.192	0.329654	24.8345	23.1941	1.64043	RRP3	sp|P38712|RRP3_YEAST ATP-dependent rRNA helicase RRP3 OS=Saccharomyces cerevisiae (strain ATCC 204508 / S288c) GN=RRP3 PE=1 SV=2;sp|A6ZSX1|RRP3_YEAS7 ATP-dependent rRNA helicase RRP3 OS=Saccharomyces cerevisiae (strain YJM789) GN=RRP3 PE=3 SV=1;sp|Q75EW9|R	0.481941	other
29.333	30.2509	29.4104	30.8474	30.519	29.4086	0.329742	30.2583	29.6648	0.593526	FAS2	sp|P19097|FAS2_YEAST Fatty acid synthase subunit alpha OS=Saccharomyces cerevisiae (strain ATCC 204508 / S288c) GN=FAS2 PE=1 SV=2	0.481826	other
22.0334	23.0714	22.9653	21.9027	22.9347	21.1016	0.330341	21.9797	22.69	-0.710361	FCY1	sp|Q12178|FCY1_YEAST Cytosine deaminase OS=Saccharomyces cerevisiae (strain ATCC 204508 / S288c) GN=FCY1 PE=1 SV=1	0.481038	other
21.5138	24.3883	23.2691	25.2379	23.8388	23.4751	0.330396	24.1839	23.0571	1.12686	TIP20	sp|P33891|TIP20_YEAST Protein transport protein TIP20 OS=Saccharomyces cerevisiae (strain ATCC 204508 / S288c) GN=TIP20 PE=1 SV=1	0.480966	other
21.0141	22.8829	21.9215	22.8619	22.0448	23.0474	0.33075	22.6514	21.9395	0.711867	YLR407W	sp|Q06070|YL407_YEAST Uncharacterized protein YLR407W OS=Saccharomyces cerevisiae (strain ATCC 204508 / S288c) GN=YLR407W PE=1 SV=2	0.4805	other
26.3061	26.646	25.8159	27.5574	26.465	26.3136	0.331049	26.7787	26.256	0.522659	MRPL19	sp|P53875|RM19_YEAST 54S ribosomal protein L19, mitochondrial OS=Saccharomyces cerevisiae (strain ATCC 204508 / S288c) GN=MRPL19 PE=1 SV=1	0.480108	other
24.7203	25.316	24.1383	25.9273	27.2394	24.2836	0.331876	25.8167	24.7249	1.09186	TSL1	sp|P38427|TSL1_YEAST Trehalose synthase complex regulatory subunit TSL1 OS=Saccharomyces cerevisiae (strain ATCC 204508 / S288c) GN=TSL1 PE=1 SV=1	0.479024	other
25.8142	25.8613	26.5022	28.3027	28.1374	25.3611	0.332326	27.2671	26.0592	1.20785	UTP20	sp|P35194|UTP20_YEAST U3 small nucleolar RNA-associated protein 20 OS=Saccharomyces cerevisiae (strain ATCC 204508 / S288c) GN=UTP20 PE=1 SV=3	0.478435	other
19.1567	22.7849	22.3886	24.1994	24.1977	21.0638	0.333154	23.1536	21.4434	1.71022	SLS1	sp|P42900|SLS1_YEAST Sigma-like sequence protein 1, mitochondrial OS=Saccharomyces cerevisiae (strain ATCC 204508 / S288c) GN=SLS1 PE=1 SV=1	0.477355	other
33.6223	33.5122	33.5267	33.65	32.8719	33.2875	0.3333	33.2698	33.5537	-0.283946	HSP60	sp|P19882|HSP60_YEAST Heat shock protein 60, mitochondrial OS=Saccharomyces cerevisiae (strain ATCC 204508 / S288c) GN=HSP60 PE=1 SV=1	0.477165	other
28.1429	28.5159	28.4626	29.9197	30.08	27.8433	0.334368	29.281	28.3738	0.907255	ACC1	sp|Q00955|ACAC_YEAST Acetyl-CoA carboxylase OS=Saccharomyces cerevisiae (strain ATCC 204508 / S288c) GN=ACC1 PE=1 SV=2	0.475776	other
24.8129	25.0677	24.5516	24.6892	24.668	23.1515	0.334633	24.1695	24.8107	-0.641184	PPN1	sp|Q04119|PPN1_YEAST Endopolyphosphatase OS=Saccharomyces cerevisiae (strain ATCC 204508 / S288c) GN=PPN1 PE=1 SV=1	0.475431	other
28.4461	27.6756	27.5564	28.0992	28.5392	28.1184	0.33497	28.2523	27.8927	0.359579	PAA1	sp|Q12447|PAA1_YEAST Polyamine N-acetyltransferase 1 OS=Saccharomyces cerevisiae (strain ATCC 204508 / S288c) GN=PAA1 PE=1 SV=1	0.474994	other
28.9821	29.3337	28.3761	29.5477	29.2158	29.0179	0.335501	29.2605	28.8973	0.363171	VMA6	sp|P32366|VA0D_YEAST V-type proton ATPase subunit d OS=Saccharomyces cerevisiae (strain ATCC 204508 / S288c) GN=VMA6 PE=1 SV=2	0.474306	other
23.645	20.7414	20.1568	23.4442	22.812	22.3428	0.336569	22.8663	21.5144	1.35191	POL31	sp|P46957|DPOD2_YEAST DNA polymerase delta small subunit OS=Saccharomyces cerevisiae (strain ATCC 204508 / S288c) GN=POL31 PE=1 SV=1	0.472926	other
21.5986	23.3531	23.5359	24.7754	25.0398	22.2532	0.338634	24.0228	22.8292	1.19361	EXO84	sp|P38261|EXO84_YEAST Exocyst complex component EXO84 OS=Saccharomyces cerevisiae (strain ATCC 204508 / S288c) GN=EXO84 PE=1 SV=1	0.470269	other
21.8603	22.5515	22.5182	24.6452	24.156	21.6249	0.338661	23.4753	22.31	1.16535	RPS1A	sp|P33442|RS3A1_YEAST 40S ribosomal protein S1-A OS=Saccharomyces cerevisiae (strain ATCC 204508 / S288c) GN=RPS1A PE=1 SV=2;sp|C7GSL4|RS3A1_YEAS2 40S ribosomal protein S1-A OS=Saccharomyces cerevisiae (strain JAY291) GN=RPS1A PE=3 SV=1;sp|B5VNY0|RS3A1_YEA	0.470235	other
23.3721	23.0299	22.149	23.1203	23.1121	23.729	0.338855	23.3205	22.8503	0.470139	YPK9	sp|Q12697|YPK9_YEAST Vacuolar cation-transporting ATPase YPK9 OS=Saccharomyces cerevisiae (strain ATCC 204508 / S288c) GN=YPK9 PE=1 SV=1	0.469986	other
19.7549	22.926	23.4865	24.4208	23.3336	22.7909	0.339057	23.5151	22.0558	1.4593	AIM22	sp|P47051|LPLA_YEAST Putative lipoate-protein ligase A OS=Saccharomyces cerevisiae (strain ATCC 204508 / S288c) GN=AIM22 PE=3 SV=2;sp|B5VLD2|LPLA_YEAS6 Putative lipoate-protein ligase A OS=Saccharomyces cerevisiae (strain AWRI1631) GN=AIM22 PE=3 SV=2;sp|B3	0.469728	other
27.5111	27.1928	28.0511	28.4195	27.9889	27.5206	0.339103	27.9763	27.585	0.391307	SPF1	sp|P39986|ATC6_YEAST Manganese-transporting ATPase 1 OS=Saccharomyces cerevisiae (strain ATCC 204508 / S288c) GN=SPF1 PE=1 SV=1	0.469668	other
21.5009	19.5117	21.2785	21.1295	21.7471	21.7674	0.339423	21.548	20.7637	0.784311	PAC1	sp|P39946|LIS1_YEAST Nuclear distribution protein PAC1 OS=Saccharomyces cerevisiae (strain ATCC 204508 / S288c) GN=PAC1 PE=1 SV=2;sp|C8ZH19|LIS1_YEAS8 Nuclear distribution protein PAC1 OS=Saccharomyces cerevisiae (strain Lalvin EC1118 / Prise de mousse) GN	0.469258	other
21.6122	24.6575	24.0561	25.4826	24.3388	24.0361	0.339906	24.6192	23.4419	1.17724	WBP1	sp|P33767|OSTB_YEAST Dolichyl-diphosphooligosaccharide--protein glycosyltransferase subunit WBP1 OS=Saccharomyces cerevisiae (strain ATCC 204508 / S288c) GN=WBP1 PE=1 SV=1	0.468642	other
27.2999	27.2783	27.4457	28.3712	27.9769	27.085	0.341974	27.811	27.3413	0.469718	RET1	sp|P22276|RPC2_YEAST DNA-directed RNA polymerase III subunit RPC2 OS=Saccharomyces cerevisiae (strain ATCC 204508 / S288c) GN=RET1 PE=1 SV=2	0.466007	other
25.4532	26.4842	25.9778	26.925	26.4013	25.9274	0.34213	26.4179	25.9717	0.446177	POL12	sp|P38121|DPOA2_YEAST DNA polymerase alpha subunit B OS=Saccharomyces cerevisiae (strain ATCC 204508 / S288c) GN=POL12 PE=1 SV=1	0.465809	other
22.4628	26.1061	23.8521	25.5417	25.764	25.0399	0.342537	25.4485	24.1403	1.30818	PUF2	sp|Q12221|PUF2_YEAST mRNA-binding protein PUF2 OS=Saccharomyces cerevisiae (strain ATCC 204508 / S288c) GN=PUF2 PE=1 SV=1	0.465293	other
25.7559	24.7966	25.6469	24.6695	24.4558	25.5855	0.342809	24.9036	25.3998	-0.496214	RAD52	sp|P06778|RAD52_YEAST DNA repair and recombination protein RAD52 OS=Saccharomyces cerevisiae (strain ATCC 204508 / S288c) GN=RAD52 PE=1 SV=2	0.464947	other
27.5756	27.1525	24.9803	27.7504	27.6661	27.2571	0.343416	27.5579	26.5695	0.9884	PPZ1	sp|P26570|PPZ1_YEAST Serine/threonine-protein phosphatase PP-Z1 OS=Saccharomyces cerevisiae (strain ATCC 204508 / S288c) GN=PPZ1 PE=1 SV=5	0.46418	other
29.3983	26.3618	28.5467	29.4105	29.2643	28.9516	0.345314	29.2088	28.1023	1.1065	SRO9	sp|P25567|SRO9_YEAST RNA-binding protein SRO9 OS=Saccharomyces cerevisiae (strain ATCC 204508 / S288c) GN=SRO9 PE=1 SV=2	0.461786	other
25.3208	24.9175	24.9989	25.1939	25.7336	25.0846	0.345652	25.3374	25.0791	0.258277	HSP150;PIR1	sp|B5VL26|HS150_YEAS6 Cell wall mannoprotein HSP150 OS=Saccharomyces cerevisiae (strain AWRI1631) GN=HSP150 PE=3 SV=1;sp|B3LPW4|HS150_YEAS1 Cell wall mannoprotein HSP150 OS=Saccharomyces cerevisiae (strain RM11-1a) GN=HSP150 PE=3 SV=1;sp|A6ZQH3|HS150_YEAS7	0.461361	other
26.7238	27.3546	27.4869	28.2807	27.235	27.3639	0.345805	27.6265	27.1884	0.438108	YML6	sp|P51998|RL4P_YEAST 54S ribosomal protein YmL6, mitochondrial OS=Saccharomyces cerevisiae (strain ATCC 204508 / S288c) GN=YML6 PE=1 SV=1	0.461169	other
25.6589	21.619	24.8945	25.7609	26.1375	24.8261	0.345917	25.5749	24.0575	1.51737	ARP7	sp|Q12406|ARP7_YEAST Actin-related protein 7 OS=Saccharomyces cerevisiae (strain ATCC 204508 / S288c) GN=ARP7 PE=1 SV=1	0.461028	other
26.7523	26.7749	26.9626	26.5884	26.911	25.9106	0.346133	26.47	26.8299	-0.35993	CDC14	sp|Q00684|CDC14_YEAST Tyrosine-protein phosphatase CDC14 OS=Saccharomyces cerevisiae (strain ATCC 204508 / S288c) GN=CDC14 PE=1 SV=2	0.460757	other
23.3445	25.037	24.2653	24.6403	25.0309	24.7626	0.347226	24.8113	24.2156	0.595678	CBP3	sp|P21560|CBP3_YEAST Protein CBP3, mitochondrial OS=Saccharomyces cerevisiae (strain ATCC 204508 / S288c) GN=CBP3 PE=1 SV=1	0.459387	other
30.1958	27.4559	29.8588	30.4052	30.1312	30.1218	0.347707	30.2194	29.1702	1.04923	RVB2	sp|Q12464|RUVB2_YEAST RuvB-like protein 2 OS=Saccharomyces cerevisiae (strain ATCC 204508 / S288c) GN=RVB2 PE=1 SV=1;sp|Q6CT29|RUVB2_KLULA RuvB-like helicase 2 OS=Kluyveromyces lactis (strain ATCC 8585 / CBS 2359 / DSM 70799 / NBRC 1267 / NRRL Y-1140 / WM3	0.458786	other
25.8211	26.6998	25.9559	26.4276	27.0549	26.1914	0.34806	26.5579	26.1589	0.399022	YSH1	sp|Q06224|YSH1_YEAST Endoribonuclease YSH1 OS=Saccharomyces cerevisiae (strain ATCC 204508 / S288c) GN=YSH1 PE=1 SV=1	0.458346	other
20.5908	20.0846	21.4912	20.6767	23.2908	21.1924	0.348285	21.72	20.7222	0.997766	CMP2	sp|P14747|PP2B2_YEAST Serine/threonine-protein phosphatase 2B catalytic subunit A2 OS=Saccharomyces cerevisiae (strain ATCC 204508 / S288c) GN=CMP2 PE=1 SV=2	0.458065	other
26.127	27.7531	27.1283	28.2182	27.3958	27.2294	0.348345	27.6145	27.0028	0.611662	GSC2	sp|P40989|FKS2_YEAST 1,3-beta-glucan synthase component GSC2 OS=Saccharomyces cerevisiae (strain ATCC 204508 / S288c) GN=GSC2 PE=1 SV=2	0.45799	other
28.0761	27.9243	27.2845	28.4314	29.337	27.4899	0.348644	28.4194	27.7616	0.657787	YKT6	sp|P36015|YKT6_YEAST Synaptobrevin homolog YKT6 OS=Saccharomyces cerevisiae (strain ATCC 204508 / S288c) GN=YKT6 PE=1 SV=1	0.457618	other
22.5632	22.3077	22.1513	24.6285	22.5798	22.4072	0.349	23.2051	22.3407	0.864397	MSI1	sp|P13712|MSI1_YEAST Chromatin assembly factor 1 subunit p50 OS=Saccharomyces cerevisiae (strain ATCC 204508 / S288c) GN=MSI1 PE=1 SV=1	0.457175	other
21.5064	22.3993	21.6269	22.7651	24.1951	21.4577	0.349485	22.806	21.8442	0.96176	HOS4	sp|P40480|HOS4_YEAST Protein HOS4 OS=Saccharomyces cerevisiae (strain ATCC 204508 / S288c) GN=HOS4 PE=1 SV=1	0.456572	other
28.544	29.2452	28.68	29.6716	29.6892	28.5419	0.349504	29.3009	28.823	0.477859	ARG5,6	sp|Q01217|ARG56_YEAST Protein ARG5,6, mitochondrial OS=Saccharomyces cerevisiae (strain ATCC 204508 / S288c) GN=ARG5,6 PE=1 SV=1	0.456547	other
25.2238	22.0607	24.951	25.6013	24.6049	25.7154	0.35013	25.3072	24.0785	1.22871	IBA57	sp|P47158|CAF17_YEAST Putative transferase CAF17, mitochondrial OS=Saccharomyces cerevisiae (strain ATCC 204508 / S288c) GN=IBA57 PE=1 SV=1	0.455771	other
25.5588	26.4363	26.919	27.5212	28.1246	25.847	0.350675	27.1642	26.3047	0.859553	YGR054W	sp|P53235|EIF2A_YEAST Eukaryotic translation initiation factor 2A OS=Saccharomyces cerevisiae (strain ATCC 204508 / S288c) GN=YGR054W PE=1 SV=1	0.455095	other
24.1507	21.1371	22.5803	22.2181	21.6585	20.7729	0.350843	21.5498	22.6227	-1.07285	YME1	sp|P32795|YME1_YEAST Mitochondrial inner membrane i-AAA protease supercomplex subunit YME1 OS=Saccharomyces cerevisiae (strain ATCC 204508 / S288c) GN=YME1 PE=1 SV=1	0.454887	other
22.4222	24.201	23.9521	25.408	26.1728	22.8083	0.351035	24.7964	23.5251	1.27131	ARO2	sp|P28777|AROC_YEAST Chorismate synthase OS=Saccharomyces cerevisiae (strain ATCC 204508 / S288c) GN=ARO2 PE=1 SV=1	0.454649	other
26.5195	25.5059	25.8568	23.0792	25.4148	26.0873	0.351844	24.8604	25.9607	-1.10029	YPR148C	sp|Q06523|YP148_YEAST Uncharacterized protein YPR148C OS=Saccharomyces cerevisiae (strain ATCC 204508 / S288c) GN=YPR148C PE=1 SV=1	0.45365	other
29.237	28.9551	28.7108	30.2452	29.9687	28.5662	0.352162	29.5934	28.9676	0.625785	NOP56	sp|Q12460|NOP56_YEAST Nucleolar protein 56 OS=Saccharomyces cerevisiae (strain ATCC 204508 / S288c) GN=NOP56 PE=1 SV=1	0.453258	other
23.9933	24.2412	24.8536	25.7893	23.7714	26.3826	0.352683	25.3145	24.3627	0.951771	NHA1	sp|Q99271|NAH1_YEAST Na(+)/H(+) antiporter OS=Saccharomyces cerevisiae (strain ATCC 204508 / S288c) GN=NHA1 PE=1 SV=1	0.452615	other
25.9851	26.95	26.9075	27.6248	27.2912	26.4275	0.353184	27.1145	26.6142	0.500308	MEX67	sp|Q99257|MEX67_YEAST mRNA export factor MEX67 OS=Saccharomyces cerevisiae (strain ATCC 204508 / S288c) GN=MEX67 PE=1 SV=1	0.451999	other
28.9705	29.6987	29.2605	30.0742	29.7592	29.1693	0.354042	29.6676	29.3099	0.357652	RPS18B;RPS18A	sp|P0CX56|RS18B_YEAST 40S ribosomal protein S18-B OS=Saccharomyces cerevisiae (strain ATCC 204508 / S288c) GN=RPS18B PE=1 SV=1;sp|P0CX55|RS18A_YEAST 40S ribosomal protein S18-A OS=Saccharomyces cerevisiae (strain ATCC 204508 / S288c) GN=RPS18A PE=1 SV=1	0.450945	other
27.3734	23.5302	26.6375	27.2342	27.315	27.2187	0.354148	27.256	25.847	1.40894	CYS4	sp|P32582|CBS_YEAST Cystathionine beta-synthase OS=Saccharomyces cerevisiae (strain ATCC 204508 / S288c) GN=CYS4 PE=1 SV=1	0.450815	other
24.9599	20.5071	21.1684	23.8896	23.3393	24.3793	0.354386	23.8694	22.2118	1.65761	NUT2	sp|Q06213|MED10_YEAST Mediator of RNA polymerase II transcription subunit 10 OS=Saccharomyces cerevisiae (strain ATCC 204508 / S288c) GN=NUT2 PE=1 SV=1	0.450524	other
23.4234	23.4782	23.378	24.7272	24.0677	23.1371	0.354738	23.9773	23.4265	0.550819	PMT2	sp|P31382|PMT2_YEAST Dolichyl-phosphate-mannose--protein mannosyltransferase 2 OS=Saccharomyces cerevisiae (strain ATCC 204508 / S288c) GN=PMT2 PE=1 SV=2	0.450092	other
25.9288	19.5875	25.0162	26.0955	26.1387	25.3814	0.355021	25.8719	23.5108	2.36106	RPT1	sp|P33299|PRS7_YEAST 26S proteasome regulatory subunit 7 homolog OS=Saccharomyces cerevisiae (strain ATCC 204508 / S288c) GN=RPT1 PE=1 SV=1	0.449746	other
20.5465	25.9789	26.417	27.5032	27.7626	24.6496	0.355136	26.6385	24.3141	2.32435	SEG1	sp|Q04279|SEG1_YEAST Eisosome protein SEG1 OS=Saccharomyces cerevisiae (strain ATCC 204508 / S288c) GN=SEG1 PE=1 SV=1	0.449605	other
26.978	26.7956	26.6788	26.934	23.0546	26.2111	0.356006	25.3999	26.8175	-1.41758	FPR2	sp|P32472|FKBP2_YEAST Peptidyl-prolyl cis-trans isomerase FPR2 OS=Saccharomyces cerevisiae (strain ATCC 204508 / S288c) GN=FPR2 PE=1 SV=1	0.448543	other
21.2783	24.2995	24.6432	26.0285	25.3079	23.1877	0.356074	24.8414	23.407	1.43437	ESC1	sp|Q03661|ESC1_YEAST Silent chromatin protein ESC1 OS=Saccharomyces cerevisiae (strain ATCC 204508 / S288c) GN=ESC1 PE=1 SV=1	0.44846	other
25.8632	25.7261	24.0544	24.8166	24.4705	24.2814	0.356474	24.5228	25.2146	-0.691769	TIF11	sp|P38912|IF1A_YEAST Eukaryotic translation initiation factor 1A OS=Saccharomyces cerevisiae (strain ATCC 204508 / S288c) GN=TIF11 PE=1 SV=1	0.447972	other
21.4124	25.0001	24.2887	25.7369	25.2072	23.7941	0.356553	24.9127	23.5671	1.34569	HIR1	sp|P32479|HIR1_YEAST Protein HIR1 OS=Saccharomyces cerevisiae (strain ATCC 204508 / S288c) GN=HIR1 PE=1 SV=3	0.447876	other
25.8585	27.0509	26.5187	28.1951	26.9554	26.3393	0.357221	27.1633	26.4761	0.687186	SSO1	sp|P32867|SSO1_YEAST Protein SSO1 OS=Saccharomyces cerevisiae (strain ATCC 204508 / S288c) GN=SSO1 PE=1 SV=2	0.447063	other
28.7045	28.4608	27.6594	28.9577	29.1637	28.1103	0.357247	28.7439	28.2749	0.469041	SUI2	sp|P20459|IF2A_YEAST Eukaryotic translation initiation factor 2 subunit alpha OS=Saccharomyces cerevisiae (strain ATCC 204508 / S288c) GN=SUI2 PE=1 SV=1	0.447031	other
20.1538	22.9204	22.7633	25.0118	22.4482	22.2967	0.357477	23.2523	21.9458	1.30642	PGA2	sp|P53903|PGA2_YEAST Processing of GAS1 and ALP protein 2 OS=Saccharomyces cerevisiae (strain ATCC 204508 / S288c) GN=PGA2 PE=1 SV=3	0.446752	other
27.7701	27.4872	28.4672	27.8536	28.3875	28.659	0.357522	28.3	27.9082	0.39185	IMD3	sp|P50095|IMDH3_YEAST Inosine-5-monophosphate dehydrogenase 3 OS=Saccharomyces cerevisiae (strain ATCC 204508 / S288c) GN=IMD3 PE=1 SV=1	0.446697	other
21.1734	24.9658	24.258	26.6475	24.6011	23.7186	0.357769	24.989	23.4657	1.5233	MRPL7	sp|P36519|RM07_YEAST 54S ribosomal protein L7, mitochondrial OS=Saccharomyces cerevisiae (strain ATCC 204508 / S288c) GN=MRPL7 PE=1 SV=2	0.446397	other
22.5086	25.0713	22.5688	25.6191	23.5035	24.3056	0.359833	24.4761	23.3829	1.09319	PMI40	sp|P29952|MPI_YEAST Mannose-6-phosphate isomerase OS=Saccharomyces cerevisiae (strain ATCC 204508 / S288c) GN=PMI40 PE=1 SV=4	0.443899	other
21.1842	23.022	20.6504	24.099	24.2427	20.7726	0.359833	23.0381	21.6189	1.41924	SNP1	sp|Q00916|RU17_YEAST U1 small nuclear ribonucleoprotein 70 kDa homolog OS=Saccharomyces cerevisiae (strain ATCC 204508 / S288c) GN=SNP1 PE=1 SV=1	0.443899	other
25.2907	26.4757	24.4458	26.8603	26.8368	25.0857	0.361184	26.2609	25.4041	0.856859	ECM29	sp|P38737|ECM29_YEAST Proteasome component ECM29 OS=Saccharomyces cerevisiae (strain ATCC 204508 / S288c) GN=ECM29 PE=1 SV=1	0.442271	other
26.2547	27.6382	27.3016	28.0101	28.9119	26.6921	0.361741	27.8714	27.0648	0.806562	NOP16	sp|P40007|NOP16_YEAST Nucleolar protein 16 OS=Saccharomyces cerevisiae (strain ATCC 204508 / S288c) GN=NOP16 PE=1 SV=1;sp|A6ZQU8|NOP16_YEAS7 Nucleolar protein 16 OS=Saccharomyces cerevisiae (strain YJM789) GN=NOP16 PE=3 SV=1	0.441602	other
29.049	28.7976	27.8366	28.9256	28.8368	29.2216	0.362633	28.9947	28.5611	0.433598	RHO1	sp|P06780|RHO1_YEAST GTP-binding protein RHO1 OS=Saccharomyces cerevisiae (strain ATCC 204508 / S288c) GN=RHO1 PE=1 SV=3	0.440532	other
21.5583	23.0392	23.9415	25.1703	23.6339	22.7732	0.362837	23.8591	22.8464	1.01278	SEC66	sp|P33754|SEC66_YEAST Translocation protein SEC66 OS=Saccharomyces cerevisiae (strain ATCC 204508 / S288c) GN=SEC66 PE=1 SV=1	0.440289	other
31.2175	32.5813	32.7674	33.2233	32.6365	32.4558	0.363412	32.7719	32.1888	0.583104	PIL1	sp|P53252|PIL1_YEAST Sphingolipid long chain base-responsive protein PIL1 OS=Saccharomyces cerevisiae (strain ATCC 204508 / S288c) GN=PIL1 PE=1 SV=1	0.439601	other
20.2605	24.8136	24.3	24.7929	23.9412	25.7143	0.36344	24.8161	23.1247	1.69145	MRPL1	sp|Q04599|RM01_YEAST 54S ribosomal protein L1, mitochondrial OS=Saccharomyces cerevisiae (strain ATCC 204508 / S288c) GN=MRPL1 PE=1 SV=1	0.439568	other
25.7529	23.2192	25.1571	25.4151	25.6968	25.6944	0.36346	25.6021	24.7097	0.892397		sp|Q12298|YD061_YEAST Uncharacterized ABC transporter ATP-binding protein YDR061W OS=Saccharomyces cerevisiae (strain ATCC 204508 / S288c) GN=YDR061W PE=1 SV=1	0.439543	other
26.0278	22.0267	25.7998	26.4739	25.8902	26.0244	0.364023	26.1295	24.6181	1.5114	SRM1	sp|P21827|RCC1_YEAST Guanine nucleotide exchange factor SRM1 OS=Saccharomyces cerevisiae (strain ATCC 204508 / S288c) GN=SRM1 PE=1 SV=1	0.438871	other
24.937	20.6343	24.4949	25.3413	24.8135	24.6869	0.364058	24.9472	23.3554	1.5918	PTC3	sp|P34221|PP2C3_YEAST Protein phosphatase 2C homolog 3 OS=Saccharomyces cerevisiae (strain ATCC 204508 / S288c) GN=PTC3 PE=1 SV=4	0.43883	other
21.4686	27.2671	26.644	27.6982	27.0187	27.0803	0.364378	27.2657	25.1266	2.13915	GTS1	sp|P40956|GTS1_YEAST Protein GTS1 OS=Saccharomyces cerevisiae (strain ATCC 204508 / S288c) GN=GTS1 PE=1 SV=2	0.438448	other
23.5666	24.5418	24.5323	25.0615	25.2548	23.937	0.36504	24.7511	24.2136	0.53752		sp|P39523|YM11_YEAST Uncharacterized protein YMR124W OS=Saccharomyces cerevisiae (strain ATCC 204508 / S288c) GN=YMR124W PE=1 SV=2	0.43766	other
30.2852	28.9651	29.1963	30.4945	30.2141	29.3659	0.365399	30.0248	29.4822	0.542634	DIP2	sp|Q12220|UTP12_YEAST U3 small nucleolar RNA-associated protein 12 OS=Saccharomyces cerevisiae (strain ATCC 204508 / S288c) GN=DIP2 PE=1 SV=1	0.437233	other
26.6039	27.2686	27.7608	28.8801	27.6167	27.0958	0.366196	27.8642	27.2111	0.653118	ERG9	sp|P29704|FDFT_YEAST Squalene synthase OS=Saccharomyces cerevisiae (strain ATCC 204508 / S288c) GN=ERG9 PE=1 SV=2	0.436286	other
25.7001	26.9983	26.6036	26.8134	26.6334	27.2124	0.366946	26.8864	26.434	0.452387	GTR1	sp|Q00582|GTR1_YEAST GTP-binding protein GTR1 OS=Saccharomyces cerevisiae (strain ATCC 204508 / S288c) GN=GTR1 PE=1 SV=1	0.435398	other
25.8162	27.5198	26.9028	28.685	29.6193	25.8893	0.367233	28.0645	26.7462	1.31827	RPS11B;RPS11A	sp|P0CX48|RS11B_YEAST 40S ribosomal protein S11-B OS=Saccharomyces cerevisiae (strain ATCC 204508 / S288c) GN=RPS11B PE=1 SV=1;sp|P0CX47|RS11A_YEAST 40S ribosomal protein S11-A OS=Saccharomyces cerevisiae (strain ATCC 204508 / S288c) GN=RPS11A PE=1 SV=1	0.435058	other
25.525	25.0644	22.7847	24.512	23.2647	22.3688	0.36841	23.3818	24.458	-1.07619	UBC4	sp|P15731|UBC4_YEAST Ubiquitin-conjugating enzyme E2 4 OS=Saccharomyces cerevisiae (strain ATCC 204508 / S288c) GN=UBC4 PE=1 SV=1	0.433668	other
26.6182	27.1105	26.6098	28.3766	26.7166	27.0166	0.36886	27.3699	26.7795	0.590446	RET2	sp|P43621|COPD_YEAST Coatomer subunit delta OS=Saccharomyces cerevisiae (strain ATCC 204508 / S288c) GN=RET2 PE=1 SV=3	0.433139	other
25.8555	24.671	24.2324	24.9706	26.6077	25.2947	0.369083	25.6243	24.9196	0.704714	CMS1	sp|Q07897|CMS1_YEAST Protein CMS1 OS=Saccharomyces cerevisiae (strain ATCC 204508 / S288c) GN=CMS1 PE=1 SV=1	0.432876	other
27.3251	27.5269	26.4344	28.2758	26.9123	27.6711	0.370005	27.6197	27.0954	0.524296	YIP3	sp|P53633|PRA1_YEAST Prenylated Rab acceptor 1 OS=Saccharomyces cerevisiae (strain ATCC 204508 / S288c) GN=YIP3 PE=1 SV=2	0.431792	other
26.8381	27.1462	27.6669	28.4509	28.0081	26.8643	0.371405	27.7744	27.2171	0.557355	GPD2	sp|P41911|GPD2_YEAST Glycerol-3-phosphate dehydrogenase [NAD(+)] 2, mitochondrial OS=Saccharomyces cerevisiae (strain ATCC 204508 / S288c) GN=GPD2 PE=1 SV=2	0.430152	other
24.5884	25.5486	19.7351	25.7898	25.5658	24.6748	0.372128	25.3435	23.2907	2.05279	SEC53	sp|P07283|PMM_YEAST Phosphomannomutase OS=Saccharomyces cerevisiae (strain ATCC 204508 / S288c) GN=SEC53 PE=1 SV=1	0.429308	other
23.1086	26.2153	25.7335	26.3074	25.6771	26.3771	0.372368	26.1205	25.0191	1.10141	NRP1	sp|P32770|NRP1_YEAST Asparagine-rich protein OS=Saccharomyces cerevisiae (strain ATCC 204508 / S288c) GN=NRP1 PE=1 SV=2	0.429028	other
26.2147	26.1931	24.587	26.0106	26.7196	26.1262	0.373826	26.2855	25.6649	0.620543	YJU3	sp|P28321|MGLL_YEAST Monoglyceride lipase OS=Saccharomyces cerevisiae (strain ATCC 204508 / S288c) GN=YJU3 PE=1 SV=2	0.42733	other
26.7784	27.7624	27.3171	27.7094	27.7916	27.3494	0.374207	27.6168	27.286	0.330858	EMP24	sp|P32803|EMP24_YEAST Endosomal protein P24B OS=Saccharomyces cerevisiae (strain ATCC 204508 / S288c) GN=EMP24 PE=1 SV=1	0.426888	other
20.64	21.7269	23.5629	24.8038	24.9685	20.9484	0.374271	23.5736	21.9766	1.59698	NDC80	sp|P40460|NDC80_YEAST Kinetochore protein NDC80 OS=Saccharomyces cerevisiae (strain ATCC 204508 / S288c) GN=NDC80 PE=1 SV=1	0.426814	other
23.1672	24.4649	25.0376	26.3001	23.8171	25.2965	0.374733	25.1379	24.2232	0.914665	FIP1	sp|P45976|FIP1_YEAST Pre-mRNA polyadenylation factor FIP1 OS=Saccharomyces cerevisiae (strain ATCC 204508 / S288c) GN=FIP1 PE=1 SV=1	0.426279	other
20.5838	27.0833	27.2142	28.043	27.5697	26.7044	0.374955	27.439	24.9604	2.47858	IST1	sp|P53843|IST1_YEAST Vacuolar protein sorting-associated protein IST1 OS=Saccharomyces cerevisiae (strain ATCC 204508 / S288c) GN=IST1 PE=1 SV=1	0.426021	other
19.3081	24.6792	24.7486	25.211	25.2783	24.3616	0.375368	24.9503	22.912	2.03835		sp|Q12259|YL108_YEAST BTB/POZ domain-containing protein YLR108C OS=Saccharomyces cerevisiae (strain ATCC 204508 / S288c) GN=YLR108C PE=1 SV=1	0.425543	other
25.4772	25.1479	21.4933	26.7634	24.9983	24.8064	0.37549	25.5227	24.0395	1.48323	PUP2	sp|P32379|PSA5_YEAST Proteasome subunit alpha type-5 OS=Saccharomyces cerevisiae (strain ATCC 204508 / S288c) GN=PUP2 PE=1 SV=2	0.425402	other
26.5654	26.3211	25.777	25.6686	25.5188	26.4027	0.376646	25.8634	26.2211	-0.357791	VMA10	sp|P48836|VATG_YEAST V-type proton ATPase subunit G OS=Saccharomyces cerevisiae (strain ATCC 204508 / S288c) GN=VMA10 PE=1 SV=1	0.424066	other
25.8157	24.9667	22.6947	26.123	25.8388	24.7324	0.376858	25.5647	24.4924	1.07235	YAP1801	sp|P38856|AP18A_YEAST Clathrin coat assembly protein AP180A OS=Saccharomyces cerevisiae (strain ATCC 204508 / S288c) GN=YAP1801 PE=1 SV=1	0.423823	other
24.3754	24.354	24.9308	26.8449	27.1702	23.5424	0.378826	25.8525	24.5534	1.29912	SQT1	sp|P35184|SQT1_YEAST Ribosome assembly protein SQT1 OS=Saccharomyces cerevisiae (strain ATCC 204508 / S288c) GN=SQT1 PE=1 SV=2	0.42156	other
23.5076	23.3612	21.6716	22.7389	22.3756	21.1751	0.379167	22.0966	22.8468	-0.750256	NGR1	sp|P32831|NGR1_YEAST Negative growth regulatory protein NGR1 OS=Saccharomyces cerevisiae (strain ATCC 204508 / S288c) GN=NGR1 PE=1 SV=2	0.42117	other
26.1118	28.212	27.3878	28.2252	28.4884	27.1954	0.379682	27.9697	27.2372	0.732458	GUS1	sp|P46655|SYEC_YEAST Glutamate--tRNA ligase, cytoplasmic OS=Saccharomyces cerevisiae (strain ATCC 204508 / S288c) GN=GUS1 PE=1 SV=3	0.42058	other
24.1251	25.7056	25.2739	25.9086	26.0571	24.9089	0.380129	25.6249	25.0349	0.590009	CAM1	sp|P29547|EF1G1_YEAST Elongation factor 1-gamma 1 OS=Saccharomyces cerevisiae (strain ATCC 204508 / S288c) GN=CAM1 PE=1 SV=2	0.420069	other
28.1425	28.873	28.0763	29.1758	29.1626	28.0799	0.381498	28.8061	28.3639	0.44218	KAP123	sp|P40069|IMB4_YEAST Importin subunit beta-4 OS=Saccharomyces cerevisiae (strain ATCC 204508 / S288c) GN=KAP123 PE=1 SV=1	0.418507	other
30.3356	31.1499	31.1965	31.5908	31.3901	30.7906	0.38151	31.2572	30.894	0.36316	TUF1	sp|P02992|EFTU_YEAST Elongation factor Tu, mitochondrial OS=Saccharomyces cerevisiae (strain ATCC 204508 / S288c) GN=TUF1 PE=1 SV=1	0.418494	other
32.7377	33.6408	33.67	33.9486	34.3244	33.1431	0.382123	33.8053	33.3495	0.45588	HSC82	sp|P15108|HSC82_YEAST ATP-dependent molecular chaperone HSC82 OS=Saccharomyces cerevisiae (strain ATCC 204508 / S288c) GN=HSC82 PE=1 SV=4	0.417797	other
27.3762	26.7166	26.6974	28.6585	27.0534	26.9492	0.382131	27.5537	26.93	0.623634	CBR1	sp|P38626|NCB5R_YEAST NADH-cytochrome b5 reductase 1 OS=Saccharomyces cerevisiae (strain ATCC 204508 / S288c) GN=CBR1 PE=1 SV=2;sp|A6ZVM6|NCB5R_YEAS7 NADH-cytochrome b5 reductase 1 OS=Saccharomyces cerevisiae (strain YJM789) GN=CBR1 PE=3 SV=2	0.417787	other
29.258	29.7625	29.9323	30.1947	29.7695	29.7343	0.382444	29.8995	29.6509	0.248592	HXT3	sp|P32466|HXT3_YEAST Low-affinity glucose transporter HXT3 OS=Saccharomyces cerevisiae (strain ATCC 204508 / S288c) GN=HXT3 PE=1 SV=1	0.417432	other
26.398	27.1506	27.3301	28.0875	27.5988	26.6854	0.382582	27.4572	26.9596	0.497591	RRB1	sp|Q04225|RRB1_YEAST Ribosome assembly protein RRB1 OS=Saccharomyces cerevisiae (strain ATCC 204508 / S288c) GN=RRB1 PE=1 SV=1	0.417275	other
25.817	21.6698	24.9522	25.7925	25.1211	25.7279	0.383032	25.5471	24.1463	1.40081	APM3	sp|P38153|AP3M_YEAST AP-3 complex subunit mu OS=Saccharomyces cerevisiae (strain ATCC 204508 / S288c) GN=APM3 PE=1 SV=2	0.416765	other
32.3502	31.2263	31.7961	32.4337	32.0669	31.9716	0.383045	32.1574	31.7909	0.366547	UTP10	sp|P42945|UTP10_YEAST U3 small nucleolar RNA-associated protein 10 OS=Saccharomyces cerevisiae (strain ATCC 204508 / S288c) GN=UTP10 PE=1 SV=1	0.41675	other
24.9757	24.1181	23.2598	25.773	24.6989	23.9875	0.383372	24.8198	24.1179	0.701932	SKI8	sp|Q02793|SKI8_YEAST Antiviral protein SKI8 OS=Saccharomyces cerevisiae (strain ATCC 204508 / S288c) GN=SKI8 PE=1 SV=1	0.41638	other
25.0023	25.791	25.3516	25.942	25.316	25.7527	0.384028	25.6702	25.3816	0.288596	RSN1	sp|Q03516|RSN1_YEAST Uncharacterized protein RSN1 OS=Saccharomyces cerevisiae (strain ATCC 204508 / S288c) GN=RSN1 PE=1 SV=1	0.415637	other
28.3852	29.3138	29.7653	29.7695	29.4037	29.6424	0.384055	29.6052	29.1548	0.45042	HXT7;HXT6	sp|P39004|HXT7_YEAST High-affinity hexose transporter HXT7 OS=Saccharomyces cerevisiae (strain ATCC 204508 / S288c) GN=HXT7 PE=1 SV=1;sp|P39003|HXT6_YEAST High-affinity hexose transporter HXT6 OS=Saccharomyces cerevisiae (strain ATCC 204508 / S288c) GN=HXT	0.415606	other
21.7609	21.7877	23.0062	25.4085	23.3239	21.5534	0.384413	23.4286	22.185	1.24366	SPT3	sp|P06844|SPT3_YEAST Protein SPT3 OS=Saccharomyces cerevisiae (strain ATCC 204508 / S288c) GN=SPT3 PE=1 SV=1	0.415202	other
21.6296	20.2945	22.0776	22.2833	23.097	21.0006	0.384827	22.127	21.3339	0.793064	NAB2	sp|P32505|NAB2_YEAST Nuclear polyadenylated RNA-binding protein NAB2 OS=Saccharomyces cerevisiae (strain ATCC 204508 / S288c) GN=NAB2 PE=1 SV=1	0.414735	other
23.9213	24.2651	23.8181	24.0214	23.7476	23.7515	0.384994	23.8402	24.0015	-0.161311	OPT1	sp|P40897|OPT1_YEAST Oligopeptide transporter 1 OS=Saccharomyces cerevisiae (strain ATCC 204508 / S288c) GN=OPT1 PE=1 SV=1	0.414546	other
23.325	22.6683	23.1085	23.052	24.482	23.1283	0.385499	23.5541	23.0339	0.520163	YKL091C	sp|P33324|YKJ1_YEAST CRAL-TRIO domain-containing protein YKL091C OS=Saccharomyces cerevisiae (strain ATCC 204508 / S288c) GN=YKL091C PE=1 SV=2	0.413977	other
19.1392	19.998	22.2904	24.9683	20.857	20.6347	0.385705	22.1533	20.4759	1.67745		sp|P40566|YIS7_YEAST Uncharacterized glycosyl hydrolase YIR007W OS=Saccharomyces cerevisiae (strain ATCC 204508 / S288c) GN=YIR007W PE=1 SV=1	0.413745	other
20.8906	23.6302	24.0341	25.2066	24.7219	22.4426	0.385748	24.1237	22.8517	1.27204	SHE3	sp|P38272|SHE3_YEAST SWI5-dependent HO expression protein 3 OS=Saccharomyces cerevisiae (strain ATCC 204508 / S288c) GN=SHE3 PE=1 SV=1;sp|D3UEM3|SHE3_YEAS8 SWI5-dependent HO expression protein 3 OS=Saccharomyces cerevisiae (strain Lalvin EC1118 / Prise de	0.413696	other
20.9912	23.3453	23.3303	25.5907	24.4804	21.7207	0.385912	23.9306	22.5556	1.37497	LIP5	sp|P32875|LIPA_YEAST Lipoyl synthase, mitochondrial OS=Saccharomyces cerevisiae (strain ATCC 204508 / S288c) GN=LIP5 PE=1 SV=1;sp|C8ZGV5|LIPA_YEAS8 Lipoyl synthase, mitochondrial OS=Saccharomyces cerevisiae (strain Lalvin EC1118 / Prise de mousse) GN=LIP5	0.413511	other
31.2713	29.733	30.8989	31.0881	31.163	31.1807	0.386144	31.1439	30.6344	0.509523	FPR4	sp|Q06205|FKBP4_YEAST FK506-binding protein 4 OS=Saccharomyces cerevisiae (strain ATCC 204508 / S288c) GN=FPR4 PE=1 SV=1	0.413251	other
28.0889	27.817	27.0144	27.4658	28.5175	28.2521	0.386511	28.0785	27.6401	0.438359	ERP1	sp|Q05359|ERP1_YEAST Protein ERP1 OS=Saccharomyces cerevisiae (strain ATCC 204508 / S288c) GN=ERP1 PE=1 SV=1	0.412838	other
21.2441	22.5671	21.9685	24.8516	23.1157	21.2627	0.386739	23.0767	21.9266	1.15008	RIA1	sp|P53893|RIA1_YEAST Ribosome assembly protein 1 OS=Saccharomyces cerevisiae (strain ATCC 204508 / S288c) GN=RIA1 PE=1 SV=1	0.412582	other
28.9239	25.6106	28.3729	28.9358	28.4213	28.9131	0.38842	28.7567	27.6358	1.12093	NSA1	sp|P53136|NSA1_YEAST Ribosome biogenesis protein NSA1 OS=Saccharomyces cerevisiae (strain ATCC 204508 / S288c) GN=NSA1 PE=1 SV=1;sp|A6ZU71|NSA1_YEAS7 Ribosome biogenesis protein NSA1 OS=Saccharomyces cerevisiae (strain YJM789) GN=NSA1 PE=3 SV=1	0.410698	other
27.3241	28.8963	28.2214	29.6259	28.8468	27.9177	0.388607	28.7968	28.1473	0.64956	PDX1	sp|P16451|ODPX_YEAST Pyruvate dehydrogenase complex protein X component, mitochondrial OS=Saccharomyces cerevisiae (strain ATCC 204508 / S288c) GN=PDX1 PE=1 SV=1	0.410489	other
24.735	20.2295	23.3416	24.956	23.0876	24.6994	0.390373	24.2477	22.7687	1.47897	HFD1	sp|Q04458|HFD1_YEAST Fatty aldehyde dehydrogenase HFD1 OS=Saccharomyces cerevisiae (strain ATCC 204508 / S288c) GN=HFD1 PE=1 SV=1	0.40852	other
25.9622	28.6108	28.4288	29.1573	28.6771	27.9935	0.390563	28.6093	27.6673	0.942017	UFD1	sp|P53044|UFD1_YEAST Ubiquitin fusion degradation protein 1 OS=Saccharomyces cerevisiae (strain ATCC 204508 / S288c) GN=UFD1 PE=1 SV=1	0.408309	other
19.9811	24.7613	24.7234	26.001	25.7659	23.1441	0.390779	24.9704	23.1553	1.81507	TFB1	sp|P32776|TFB1_YEAST RNA polymerase II transcription factor B subunit 1 OS=Saccharomyces cerevisiae (strain ATCC 204508 / S288c) GN=TFB1 PE=1 SV=1	0.408069	other
23.1368	25.47	24.567	26.5637	25.1172	24.251	0.391276	25.3106	24.3913	0.919345	YCG1	sp|Q06680|CND3_YEAST Condensin complex subunit 3 OS=Saccharomyces cerevisiae (strain ATCC 204508 / S288c) GN=YCG1 PE=1 SV=2	0.407517	other
24.9889	24.5125	24.1776	26.1346	25.9857	23.9106	0.391611	25.3436	24.5597	0.783957	MNN10	sp|P50108|MNN10_YEAST Probable alpha-1,6-mannosyltransferase MNN10 OS=Saccharomyces cerevisiae (strain ATCC 204508 / S288c) GN=MNN10 PE=1 SV=1	0.407145	other
21.3131	24.1547	24.0335	24.5779	24.9147	23.1802	0.391733	24.2242	23.1671	1.05715	TFB4	sp|Q12004|TFB4_YEAST RNA polymerase II transcription factor B subunit 4 OS=Saccharomyces cerevisiae (strain ATCC 204508 / S288c) GN=TFB4 PE=1 SV=1	0.40701	other
23.3002	24.8236	24.5395	24.8446	24.7732	24.5663	0.391981	24.728	24.2211	0.506901	STE2	sp|P0CI39|STE2_YEASX Pheromone alpha factor receptor OS=Saccharomyces cerevisiae GN=STE2 PE=1 SV=1;sp|D6VTK4|STE2_YEAST Pheromone alpha factor receptor OS=Saccharomyces cerevisiae (strain ATCC 204508 / S288c) GN=STE2 PE=1 SV=2	0.406735	other
25.9278	26.6084	26.0145	26.7633	26.2794	26.283	0.392816	26.4419	26.1836	0.258339	SSH1	sp|P38353|SSH1_YEAST Sec sixty-one protein homolog OS=Saccharomyces cerevisiae (strain ATCC 204508 / S288c) GN=SSH1 PE=1 SV=1	0.405811	other
27.7173	24.0353	26.7439	27.4774	27.1898	27.3993	0.392981	27.3555	26.1655	1.18996	SOF1	sp|P33750|DCA13_YEAST Protein SOF1 OS=Saccharomyces cerevisiae (strain ATCC 204508 / S288c) GN=SOF1 PE=1 SV=1	0.405629	other
23.4603	26.0881	23.82	26.3074	26.8999	23.7861	0.393022	25.6645	24.4561	1.20834		sp|P53852|SYC_YEAST Cysteine--tRNA ligase OS=Saccharomyces cerevisiae (strain ATCC 204508 / S288c) GN=YNL247W PE=1 SV=1	0.405583	other
20.1947	25.9961	25.8245	26.2602	26.3118	25.6048	0.393953	26.059	24.0051	2.05387	GSP1;RAN;spi1;GSP2	sp|P32835|GSP1_YEAST GTP-binding nuclear protein GSP1/CNR1 OS=Saccharomyces cerevisiae (strain ATCC 204508 / S288c) GN=GSP1 PE=1 SV=1;sp|Q9P4E9|GSP1_CANAW GTP-binding nuclear protein GSP1/Ran OS=Candida albicans (strain WO-1) GN=GSP1 PE=3 SV=2;sp|Q74ZA9|GS	0.404555	other
22.2499	23.6254	21.3499	24.5148	25.0323	21.4736	0.394496	23.6736	22.4084	1.26516	RRP6	sp|Q12149|RRP6_YEAST Exosome complex exonuclease RRP6 OS=Saccharomyces cerevisiae (strain ATCC 204508 / S288c) GN=RRP6 PE=1 SV=1	0.403957	other
23.0152	25.8297	25.4237	26.9464	26.4343	24.3036	0.394738	25.8948	24.7562	1.13856	LSB3	sp|P43603|LSB3_YEAST LAS seventeen-binding protein 3 OS=Saccharomyces cerevisiae (strain ATCC 204508 / S288c) GN=LSB3 PE=1 SV=3;sp|A7A261|LSB3_YEAS7 LAS seventeen-binding protein 3 OS=Saccharomyces cerevisiae (strain YJM789) GN=LSB3 PE=3 SV=2	0.403691	other
25.312	26.2588	26.218	27.2048	25.9382	26.0967	0.394905	26.4132	25.9296	0.483637	POS5	sp|Q06892|POS5_YEAST NADH kinase POS5, mitochondrial OS=Saccharomyces cerevisiae (strain ATCC 204508 / S288c) GN=POS5 PE=1 SV=2	0.403507	other
21.6864	24.1842	24.6407	24.8227	24.2804	24.3637	0.395952	24.4889	23.5038	0.985135	EMC1	sp|P25574|EMC1_YEAST ER membrane protein complex subunit 1 OS=Saccharomyces cerevisiae (strain ATCC 204508 / S288c) GN=EMC1 PE=1 SV=1	0.402358	other
25.5524	25.2743	25.2862	26.3417	26.9684	24.8362	0.396297	26.0488	25.371	0.677821	SUI3	sp|P09064|IF2B_YEAST Eukaryotic translation initiation factor 2 subunit beta OS=Saccharomyces cerevisiae (strain ATCC 204508 / S288c) GN=SUI3 PE=1 SV=2	0.401979	other
24.6792	25.2255	23.9338	24.3636	23.5658	24.5379	0.396666	24.1558	24.6128	-0.457073	SDH5	sp|Q08230|SDHF2_YEAST Succinate dehydrogenase assembly factor 2, mitochondrial OS=Saccharomyces cerevisiae (strain ATCC 204508 / S288c) GN=SDH5 PE=1 SV=1;sp|B3LIY9|SDHF2_YEAS1 Succinate dehydrogenase assembly factor 2, mitochondrial OS=Saccharomyces cerevi	0.401575	other
25.8825	21.4207	24.7448	25.3671	25.6697	25.3065	0.396801	25.4478	24.016	1.43174	ARO8	sp|P53090|ARO8_YEAST Aromatic/aminoadipate aminotransferase 1 OS=Saccharomyces cerevisiae (strain ATCC 204508 / S288c) GN=ARO8 PE=1 SV=1	0.401427	other
19.7426	23.2897	22.2913	23.4335	22.648	22.6361	0.397321	22.9059	21.7745	1.13133	CUE4	sp|Q04201|CUE4_YEAST CUE domain-containing protein CUE4 OS=Saccharomyces cerevisiae (strain ATCC 204508 / S288c) GN=CUE4 PE=1 SV=1	0.400858	other
27.4519	28.5734	28.4072	27.4728	27.9549	27.8633	0.397339	27.7637	28.1442	-0.380497	TBF1	sp|Q02457|TBF1_YEAST Protein TBF1 OS=Saccharomyces cerevisiae (strain ATCC 204508 / S288c) GN=TBF1 PE=1 SV=2	0.400838	other
21.0284	25.4258	24.891	26.5858	24.9208	24.4052	0.397347	25.3039	23.7817	1.52219	YCS4	sp|Q06156|CND1_YEAST Condensin complex subunit 1 OS=Saccharomyces cerevisiae (strain ATCC 204508 / S288c) GN=YCS4 PE=1 SV=1	0.40083	other
25.3399	25.6215	23.0967	26.0502	25.9736	24.7018	0.398773	25.5752	24.686	0.889162	ERG2	sp|P32352|ERG2_YEAST C-8 sterol isomerase OS=Saccharomyces cerevisiae (strain ATCC 204508 / S288c) GN=ERG2 PE=1 SV=1	0.399274	other
24.6356	24.2672	25.5603	25.8699	25.3176	24.7183	0.398836	25.3019	24.821	0.480897	FOB1	sp|O13329|FOB1_YEAST DNA replication fork-blocking protein FOB1 OS=Saccharomyces cerevisiae (strain ATCC 204508 / S288c) GN=FOB1 PE=1 SV=2	0.399206	other
22.7586	22.7792	22.3941	21.7163	23.1515	21.2032	0.399518	22.0237	22.644	-0.620301	HDA1	sp|P53973|HDA1_YEAST Histone deacetylase HDA1 OS=Saccharomyces cerevisiae (strain ATCC 204508 / S288c) GN=HDA1 PE=1 SV=1	0.398463	other
32.9678	33.5973	32.2734	33.3591	34.0679	32.8708	0.400213	33.4326	32.9462	0.486439	TDH3	sp|P00359|G3P3_YEAST Glyceraldehyde-3-phosphate dehydrogenase 3 OS=Saccharomyces cerevisiae (strain ATCC 204508 / S288c) GN=TDH3 PE=1 SV=3	0.397709	other
28.334	27.9576	28.3158	28.0838	29.6683	28.3998	0.400339	28.7173	28.2025	0.514816	NOP12	sp|Q08208|NOP12_YEAST Nucleolar protein 12 OS=Saccharomyces cerevisiae (strain ATCC 204508 / S288c) GN=NOP12 PE=1 SV=1	0.397572	other
21.2281	20.4139	20.6707	21.2724	23.3842	20.4477	0.400446	21.7014	20.7709	0.930513	UFD2	sp|P54860|UFD2_YEAST E4 ubiquitin-protein ligase UFD2 OS=Saccharomyces cerevisiae (strain ATCC 204508 / S288c) GN=UFD2 PE=1 SV=3	0.397456	other
24.5075	25.3439	24.5314	25.8156	26.5099	24.2333	0.401005	25.5196	24.7943	0.725325	LIA1	sp|P47120|DOHH_YEAST Deoxyhypusine hydroxylase OS=Saccharomyces cerevisiae (strain ATCC 204508 / S288c) GN=LIA1 PE=1 SV=1	0.39685	other
27.9656	27.8775	28.4412	28.6076	27.2747	26.1194	0.401988	27.3339	28.0948	-0.760869	MGM101	sp|P32787|MG101_YEAST Mitochondrial genome maintenance protein MGM101 OS=Saccharomyces cerevisiae (strain ATCC 204508 / S288c) GN=MGM101 PE=1 SV=1	0.395786	other
20.8377	24.7099	23.2118	24.0961	24.8087	23.4581	0.402136	24.121	22.9198	1.2012	PEP12	sp|P32854|PEP12_YEAST Syntaxin PEP12 OS=Saccharomyces cerevisiae (strain ATCC 204508 / S288c) GN=PEP12 PE=1 SV=2	0.395627	other
28.5364	24.718	27.8461	28.617	28.15	28.0431	0.403163	28.2701	27.0335	1.23656	HEM1	sp|P09950|HEM1_YEAST 5-aminolevulinate synthase, mitochondrial OS=Saccharomyces cerevisiae (strain ATCC 204508 / S288c) GN=HEM1 PE=1 SV=1	0.394519	other
22.1509	26.5718	25.3987	26.8272	25.8013	25.6807	0.403576	26.1031	24.7071	1.39596	MAM33	sp|P40513|MAM33_YEAST Mitochondrial acidic protein MAM33 OS=Saccharomyces cerevisiae (strain ATCC 204508 / S288c) GN=MAM33 PE=1 SV=1	0.394074	other
25.0432	23.32	22.9512	21.2286	23.7534	23.455	0.40441	22.8123	23.7715	-0.959135	PGM2	sp|P37012|PGM2_YEAST Phosphoglucomutase 2 OS=Saccharomyces cerevisiae (strain ATCC 204508 / S288c) GN=PGM2 PE=1 SV=1	0.393178	other
27.6199	28.027	27.7349	28.3487	28.0768	27.6398	0.406785	28.0218	27.7939	0.227898	VPS3	sp|P23643|VPS3_YEAST Vacuolar protein sorting-associated protein 3 OS=Saccharomyces cerevisiae (strain ATCC 204508 / S288c) GN=VPS3 PE=1 SV=1	0.390636	other
26.3964	25.5841	25.3414	26.7701	27.1104	25.2826	0.408428	26.3877	25.774	0.613763	ZPS1	sp|Q12512|ZPS1_YEAST Protein ZPS1 OS=Saccharomyces cerevisiae (strain ATCC 204508 / S288c) GN=ZPS1 PE=3 SV=1	0.388884	other
26.989	27.6659	27.337	28.4386	28.7725	26.745	0.409362	27.9853	27.3306	0.654727	MBF1	sp|O14467|MBF1_YEAST Multiprotein-bridging factor 1 OS=Saccharomyces cerevisiae (strain ATCC 204508 / S288c) GN=MBF1 PE=1 SV=2	0.387892	other
29.5395	26.5123	29.2208	29.5914	29.3556	29.2846	0.412482	29.4105	28.4242	0.986336	ALT1	sp|P52893|ALAM_YEAST Probable alanine aminotransferase, mitochondrial OS=Saccharomyces cerevisiae (strain ATCC 204508 / S288c) GN=ALT1 PE=1 SV=1	0.384595	other
23.819	25.459	25.4905	24.8166	24.8802	21.7853	0.41335	23.8273	24.9229	-1.09551	EFR3	sp|Q03653|EFR3_YEAST Protein EFR3 OS=Saccharomyces cerevisiae (strain ATCC 204508 / S288c) GN=EFR3 PE=1 SV=1	0.383682	other
26.6906	27.976	27.911	28.7841	28.4805	27.1248	0.413467	28.1298	27.5259	0.603943	RSC4	sp|Q02206|RSC4_YEAST Chromatin structure-remodeling complex subunit RSC4 OS=Saccharomyces cerevisiae (strain ATCC 204508 / S288c) GN=RSC4 PE=1 SV=2	0.383559	other
31.6231	29.1351	30.7867	31.415	31.362	31.016	0.41355	31.2643	30.5149	0.749406	ALD4	sp|P46367|ALDH4_YEAST Potassium-activated aldehyde dehydrogenase, mitochondrial OS=Saccharomyces cerevisiae (strain ATCC 204508 / S288c) GN=ALD4 PE=1 SV=2	0.383472	other
25.2243	21.4301	21.5248	21.0203	21.8499	21.4695	0.414038	21.4466	22.7264	-1.27984	PEX8	sp|P53248|PEX8_YEAST Peroxisomal biogenesis factor 8 OS=Saccharomyces cerevisiae (strain ATCC 204508 / S288c) GN=PEX8 PE=1 SV=1	0.38296	other
26.3553	24.6792	25.433	23.6952	25.5971	25.1256	0.414907	24.806	25.4892	-0.683203	SHQ1	sp|P40486|SHQ1_YEAST Protein SHQ1 OS=Saccharomyces cerevisiae (strain ATCC 204508 / S288c) GN=SHQ1 PE=1 SV=1	0.382049	other
23.3346	26.0981	24.9171	26.115	26.1533	24.6898	0.415351	25.6527	24.7833	0.86941	MRPL4	sp|P36517|RM04_YEAST 54S ribosomal protein L4, mitochondrial OS=Saccharomyces cerevisiae (strain ATCC 204508 / S288c) GN=MRPL4 PE=1 SV=2;sp|A7A1V9|RM04_YEAS7 54S ribosomal protein L4, mitochondrial OS=Saccharomyces cerevisiae (strain YJM789) GN=MRPL4 PE=3	0.381585	other
25.8706	22.1167	24.45	24.763	25.7367	25.2951	0.415735	25.2649	24.1458	1.11918	ALE1	sp|Q08548|ALE1_YEAST Lysophospholipid acyltransferase OS=Saccharomyces cerevisiae (strain ATCC 204508 / S288c) GN=ALE1 PE=1 SV=1	0.381183	other
22.4282	22.8902	21.9595	23.6347	23.6323	21.859	0.417635	23.042	22.426	0.616058	MRPL6	sp|P32904|RM06_YEAST 54S ribosomal protein L6, mitochondrial OS=Saccharomyces cerevisiae (strain ATCC 204508 / S288c) GN=MRPL6 PE=1 SV=2	0.379203	other
25.2681	26.4232	26.0681	26.0845	27.4164	25.8768	0.418283	26.4592	25.9198	0.539467	HIS4	sp|P00815|HIS2_YEAST Histidine biosynthesis trifunctional protein OS=Saccharomyces cerevisiae (strain ATCC 204508 / S288c) GN=HIS4 PE=1 SV=3	0.37853	other
22.6715	25.1589	25.3525	25.6096	25.5567	24.6674	0.418587	25.2779	24.3943	0.883593	SAM3	sp|Q08986|SAM3_YEAST S-adenosylmethionine permease SAM3 OS=Saccharomyces cerevisiae (strain ATCC 204508 / S288c) GN=SAM3 PE=1 SV=1	0.378214	other
21.9845	23.7321	22.6836	21.3311	23.4687	21.1338	0.420869	21.9779	22.8001	-0.822209	BZZ1	sp|P38822|BZZ1_YEAST Protein BZZ1 OS=Saccharomyces cerevisiae (strain ATCC 204508 / S288c) GN=BZZ1 PE=1 SV=1	0.375853	other
29.9676	30.0325	29.5478	30.4589	30.495	29.5545	0.421311	30.1694	29.8493	0.32014	BRX1	sp|Q08235|BRX1_YEAST Ribosome biogenesis protein BRX1 OS=Saccharomyces cerevisiae (strain ATCC 204508 / S288c) GN=BRX1 PE=1 SV=2	0.375397	other
25.7723	25.0583	25.1372	23.5598	24.4961	25.8735	0.422684	24.6431	25.3226	-0.6795	CUE5	sp|Q08412|CUE5_YEAST Ubiquitin-binding protein CUE5 OS=Saccharomyces cerevisiae (strain ATCC 204508 / S288c) GN=CUE5 PE=1 SV=1	0.373984	other
26.4555	29.2668	28.1944	29.8596	30.4051	27.1416	0.42342	29.1354	27.9722	1.16322	ACS2	sp|P52910|ACS2_YEAST Acetyl-coenzyme A synthetase 2 OS=Saccharomyces cerevisiae (strain ATCC 204508 / S288c) GN=ACS2 PE=1 SV=1	0.373229	other
24.4736	24.8	24.7556	25.7371	26.7019	23.9764	0.42413	25.4718	24.6764	0.79541	CSM1	sp|P25651|CSM1_YEAST Monopolin complex subunit CSM1 OS=Saccharomyces cerevisiae (strain ATCC 204508 / S288c) GN=CSM1 PE=1 SV=1	0.372501	other
28.7609	30.0734	30.4986	30.5054	30.8354	29.6873	0.424349	30.3427	29.7776	0.565067	PUF6	sp|Q04373|PUF6_YEAST Pumilio homology domain family member 6 OS=Saccharomyces cerevisiae (strain ATCC 204508 / S288c) GN=PUF6 PE=1 SV=1	0.372277	other
23.224	21.6549	21.7586	23.3102	23.2444	21.9041	0.424838	22.8196	22.2125	0.607057	PTC2	sp|P39966|PP2C2_YEAST Protein phosphatase 2C homolog 2 OS=Saccharomyces cerevisiae (strain ATCC 204508 / S288c) GN=PTC2 PE=1 SV=1	0.371777	other
25.6263	26.6088	27.0604	28.076	27.99	25.6822	0.425008	27.2494	26.4319	0.817549	PIH1	sp|P38768|PIH1_YEAST Protein interacting with Hsp90 1 OS=Saccharomyces cerevisiae (strain ATCC 204508 / S288c) GN=PIH1 PE=1 SV=1	0.371603	other
24.7286	26.3097	26.345	28.0468	27.8246	24.7794	0.425309	26.8836	25.7944	1.08915	BRE5	sp|P53741|BRE5_YEAST UBP3-associated protein BRE5 OS=Saccharomyces cerevisiae (strain ATCC 204508 / S288c) GN=BRE5 PE=1 SV=1	0.371295	other
25.8444	27.9081	27.6915	28.7099	28.6043	26.6295	0.426204	27.9812	27.148	0.833239	PDR16	sp|P53860|PDR16_YEAST Phosphatidylinositol transfer protein PDR16 OS=Saccharomyces cerevisiae (strain ATCC 204508 / S288c) GN=PDR16 PE=1 SV=1	0.370383	other
31.5705	31.0226	30.852	32.1026	31.8977	30.7478	0.427331	31.5827	31.1484	0.434378	KGD1	sp|P20967|ODO1_YEAST 2-oxoglutarate dehydrogenase, mitochondrial OS=Saccharomyces cerevisiae (strain ATCC 204508 / S288c) GN=KGD1 PE=1 SV=2	0.369236	other
28.2212	28.7117	29.199	29.2896	28.8257	28.888	0.427909	29.0011	28.7106	0.29046	MEF1	sp|P25039|EFGM_YEAST Elongation factor G, mitochondrial OS=Saccharomyces cerevisiae (strain ATCC 204508 / S288c) GN=MEF1 PE=1 SV=2;sp|A7A0X4|EFGM_YEAS7 Elongation factor G, mitochondrial OS=Saccharomyces cerevisiae (strain YJM789) GN=MEF1 PE=3 SV=1;sp|B3LT	0.368648	other
27.594	28.5357	28.2986	28.0617	27.6718	27.8421	0.428294	27.8585	28.1428	-0.284252	BGL2	sp|P15703|BGL2_YEAST Glucan 1,3-beta-glucosidase OS=Saccharomyces cerevisiae (strain ATCC 204508 / S288c) GN=BGL2 PE=1 SV=1	0.368258	other
24.0524	25.828	25.781	26.5852	25.7216	25.2429	0.428407	25.8499	25.2205	0.629456	YPR091C	sp|Q06833|YP091_YEAST Uncharacterized PH domain-containing protein YPR091C OS=Saccharomyces cerevisiae (strain ATCC 204508 / S288c) GN=YPR091C PE=1 SV=1	0.368143	other
26.8014	26.8253	27.0258	28.4315	28.2128	26.153	0.428622	27.5991	26.8842	0.714918	TIF34	sp|P40217|EIF3I_YEAST Eukaryotic translation initiation factor 3 subunit I OS=Saccharomyces cerevisiae (strain ATCC 204508 / S288c) GN=TIF34 PE=1 SV=1;sp|A6ZMK5|EIF3I_YEAS7 Eukaryotic translation initiation factor 3 subunit I OS=Saccharomyces cerevisiae (s	0.367926	other
24.7581	25.8931	24.8664	25.8458	25.4616	25.306	0.429351	25.5378	25.1726	0.365261	DID4	sp|P36108|DID4_YEAST DOA4-independent degradation protein 4 OS=Saccharomyces cerevisiae (strain ATCC 204508 / S288c) GN=DID4 PE=1 SV=2	0.367187	other
24.7656	26.9285	26.2736	26.9924	26.7154	26.1732	0.430666	26.627	25.9892	0.637751	FET5	sp|P43561|FET5_YEAST Iron transport multicopper oxidase FET5 OS=Saccharomyces cerevisiae (strain ATCC 204508 / S288c) GN=FET5 PE=1 SV=1	0.365859	other
30.0177	30.03	29.8567	30.3711	29.0971	29.2604	0.431114	29.5762	29.9681	-0.391932	CPR3	sp|P25719|CYPC_YEAST Peptidyl-prolyl cis-trans isomerase C, mitochondrial OS=Saccharomyces cerevisiae (strain ATCC 204508 / S288c) GN=CPR3 PE=1 SV=1	0.365408	other
31.0492	30.9543	30.9499	31.4766	30.8818	31.1035	0.432578	31.154	30.9845	0.169503	NAN1	sp|Q02931|UTP17_YEAST NET1-associated nuclear protein 1 OS=Saccharomyces cerevisiae (strain ATCC 204508 / S288c) GN=NAN1 PE=1 SV=1	0.363936	other
29.5177	30.7372	30.3687	31.7508	31.0026	29.7243	0.432644	30.8259	30.2079	0.618038	GVP36	sp|P40531|GVP36_YEAST Protein GVP36 OS=Saccharomyces cerevisiae (strain ATCC 204508 / S288c) GN=GVP36 PE=1 SV=1	0.363869	other
29.8617	30.3367	29.9772	31.2807	31.0119	29.5058	0.432838	30.5995	30.0585	0.540938	FAS1	sp|P07149|FAS1_YEAST Fatty acid synthase subunit beta OS=Saccharomyces cerevisiae (strain ATCC 204508 / S288c) GN=FAS1 PE=1 SV=2	0.363675	other
25.9431	27.2018	27.2081	27.7632	27.2812	26.6867	0.433519	27.2437	26.7843	0.459369	GUT2	sp|P32191|GPDM_YEAST Glycerol-3-phosphate dehydrogenase, mitochondrial OS=Saccharomyces cerevisiae (strain ATCC 204508 / S288c) GN=GUT2 PE=1 SV=2	0.362992	other
23.8162	22.1994	20.7124	23.513	22.5938	23.2593	0.433535	23.122	22.2427	0.879361	MRPL8	sp|P22353|RM08_YEAST 54S ribosomal protein L8, mitochondrial OS=Saccharomyces cerevisiae (strain ATCC 204508 / S288c) GN=MRPL8 PE=1 SV=4	0.362976	other
26.5234	27.801	27.9196	28.4925	28.0909	27.1975	0.434181	27.927	27.4147	0.512277	ENP2	sp|P48234|NOL10_YEAST Ribosome biogenesis protein ENP2 OS=Saccharomyces cerevisiae (strain ATCC 204508 / S288c) GN=ENP2 PE=1 SV=2	0.36233	other
21.5871	24.8141	22.4501	25.0397	24.9715	22.2884	0.434249	24.0999	22.9504	1.14944	SNU71	sp|P53207|SNU71_YEAST U1 small nuclear ribonucleoprotein component SNU71 OS=Saccharomyces cerevisiae (strain ATCC 204508 / S288c) GN=SNU71 PE=1 SV=1;sp|A6ZV04|SNU71_YEAS7 U1 small nuclear ribonucleoprotein component SNU71 OS=Saccharomyces cerevisiae (strai	0.362261	other
25.3941	26.4882	26.4443	27.6734	27.4514	25.3943	0.434572	26.8397	26.1089	0.730818	MCM1	sp|P11746|MCM1_YEAST Pheromone receptor transcription factor OS=Saccharomyces cerevisiae (strain ATCC 204508 / S288c) GN=MCM1 PE=1 SV=2	0.361939	other
23.3054	24.1732	22.6379	23.8156	22.878	20.2869	0.435608	22.3268	23.3722	-1.04533	DAP1	sp|Q12091|DAP1_YEAST Damage response protein 1 OS=Saccharomyces cerevisiae (strain ATCC 204508 / S288c) GN=DAP1 PE=1 SV=1	0.360904	other
27.3839	25.9148	26.1826	26.4672	27.8335	26.7698	0.436575	27.0235	26.4938	0.529722	HYP2	sp|P23301|IF5A1_YEAST Eukaryotic translation initiation factor 5A-1 OS=Saccharomyces cerevisiae (strain ATCC 204508 / S288c) GN=HYP2 PE=1 SV=3	0.359941	other
24.1439	24.4161	23.4297	26.0557	24.9518	23.3137	0.438571	24.7737	23.9966	0.777148	MDN1	sp|Q12019|MDN1_YEAST Midasin OS=Saccharomyces cerevisiae (strain ATCC 204508 / S288c) GN=MDN1 PE=1 SV=1	0.35796	other
29.1627	28.9041	28.4394	26.667	28.909	28.8085	0.438637	28.1282	28.8354	-0.707244	PGI1	sp|P12709|G6PI_YEAST Glucose-6-phosphate isomerase OS=Saccharomyces cerevisiae (strain ATCC 204508 / S288c) GN=PGI1 PE=1 SV=3	0.357895	other
21.196	22.2917	19.8844	21.8068	22.0365	21.5374	0.438775	21.7935	21.124	0.669515	PAM18	sp|Q07914|TIM14_YEAST Mitochondrial import inner membrane translocase subunit TIM14 OS=Saccharomyces cerevisiae (strain ATCC 204508 / S288c) GN=PAM18 PE=1 SV=1	0.357758	other
21.4037	22.7162	22.3092	24.0287	24.11	21.1489	0.439077	23.0959	22.1431	0.952803	RXT3	sp|Q07458|RXT3_YEAST Transcriptional regulatory protein RXT3 OS=Saccharomyces cerevisiae (strain ATCC 204508 / S288c) GN=RXT3 PE=1 SV=1	0.357459	other
23.7542	21.4941	22.9774	24.365	23.1193	22.8517	0.439605	23.4453	22.7419	0.703458	RXT2	sp|P38255|RXT2_YEAST Transcriptional regulatory protein RXT2 OS=Saccharomyces cerevisiae (strain ATCC 204508 / S288c) GN=RXT2 PE=1 SV=2	0.356937	other
24.1575	19.7351	21.8996	24.0135	23.9799	21.712	0.440082	23.2351	21.9307	1.30438	ATG18	sp|P43601|ATG18_YEAST Autophagy-related protein 18 OS=Saccharomyces cerevisiae (strain ATCC 204508 / S288c) GN=ATG18 PE=1 SV=1;sp|A7A258|ATG18_YEAS7 Autophagy-related protein 18 OS=Saccharomyces cerevisiae (strain YJM789) GN=ATG18 PE=3 SV=1	0.356467	other
25.228	24.7685	24.1451	24.0968	24.3883	24.7053	0.440254	24.3968	24.7138	-0.31706	PHS1	sp|P40857|HACD_YEAST Very-long-chain (3R)-3-hydroxyacyl-CoA dehydratase PHS1 OS=Saccharomyces cerevisiae (strain ATCC 204508 / S288c) GN=PHS1 PE=1 SV=1	0.356297	other
27.7619	27.9973	27.5476	28.3319	28.6497	27.4067	0.441152	28.1294	27.7689	0.360474	RRP1	sp|P35178|RRP1_YEAST Ribosomal RNA-processing protein 1 OS=Saccharomyces cerevisiae (strain ATCC 204508 / S288c) GN=RRP1 PE=1 SV=2	0.355412	other
28.557	26.0562	27.7188	28.2285	28.1501	28.0527	0.441578	28.1438	27.444	0.699788	ALD5	sp|P40047|ALDH5_YEAST Aldehyde dehydrogenase 5, mitochondrial OS=Saccharomyces cerevisiae (strain ATCC 204508 / S288c) GN=ALD5 PE=1 SV=4;sp|A6ZR27|ALDH5_YEAS7 Aldehyde dehydrogenase 5, mitochondrial OS=Saccharomyces cerevisiae (strain YJM789) GN=ALD5 PE=3	0.354993	other
25.5002	25.3243	25.2725	26.2836	25.8698	25.0129	0.442336	25.7221	25.3657	0.356412	MRPS18	sp|P42847|RT18_YEAST 37S ribosomal protein S18, mitochondrial OS=Saccharomyces cerevisiae (strain ATCC 204508 / S288c) GN=MRPS18 PE=1 SV=2	0.354248	other
32.0296	32.6556	32.7523	32.3601	32.5264	31.6516	0.442462	32.1794	32.4792	-0.299807	HSP78	sp|P33416|HSP78_YEAST Heat shock protein 78, mitochondrial OS=Saccharomyces cerevisiae (strain ATCC 204508 / S288c) GN=HSP78 PE=1 SV=2	0.354124	other
26.9174	25.9572	25.5254	27.0376	26.5505	26.0915	0.443248	26.5598	26.1333	0.426502	VPS5	sp|Q92331|VPS5_YEAST Vacuolar protein sorting-associated protein 5 OS=Saccharomyces cerevisiae (strain ATCC 204508 / S288c) GN=VPS5 PE=1 SV=1	0.353353	other
22.423	24.7318	24.5403	25.8638	26.5178	22.8278	0.443837	25.0698	23.8984	1.17145	FMP40	sp|Q08968|FMP40_YEAST UPF0061 protein FMP40 OS=Saccharomyces cerevisiae (strain ATCC 204508 / S288c) GN=FMP40 PE=1 SV=1	0.352777	other
25.4755	24.2231	23.6889	24.7691	25.1419	24.9848	0.443857	24.9652	24.4625	0.502732	YIP1	sp|P53039|YIP1_YEAST Protein transport protein YIP1 OS=Saccharomyces cerevisiae (strain ATCC 204508 / S288c) GN=YIP1 PE=1 SV=1	0.352757	other
23.444	25.1185	24.6237	25.7539	25.5559	23.8652	0.443899	25.0583	24.3954	0.662932	RGP1	sp|P16664|RGP1_YEAST Guanine nucleotide exchange factor subunit RGP1 OS=Saccharomyces cerevisiae (strain ATCC 204508 / S288c) GN=RGP1 PE=1 SV=2	0.352716	other
26.0894	27.4814	27.3192	27.4169	27.7275	27.0294	0.445416	27.3913	26.9633	0.427938	SVL3	sp|Q03088|SVL3_YEAST Styryl dye vacuolar localization protein 3 OS=Saccharomyces cerevisiae (strain ATCC 204508 / S288c) GN=SVL3 PE=1 SV=1	0.351234	other
23.1862	25.7351	24.4233	25.1301	25.4973	24.8097	0.446039	25.1457	24.4482	0.697493	PBY1	sp|P38254|TTL_YEAST Probable tubulin--tyrosine ligase PBY1 OS=Saccharomyces cerevisiae (strain ATCC 204508 / S288c) GN=PBY1 PE=1 SV=2	0.350627	other
25.4352	26.9517	24.741	27.1031	20.5798	24.0603	0.447016	23.9144	25.7093	-1.79495	RPL43B;RPL43A	sp|P0CX26|RL43B_YEAST 60S ribosomal protein L43-B OS=Saccharomyces cerevisiae (strain ATCC 204508 / S288c) GN=RPL43B PE=1 SV=1;sp|P0CX25|RL43A_YEAST 60S ribosomal protein L43-A OS=Saccharomyces cerevisiae (strain ATCC 204508 / S288c) GN=RPL43A PE=1 SV=1;sp	0.349676	other
24.4528	22.0581	19.5459	25.0193	24.9706	20.9856	0.447423	23.6585	22.019	1.63954	MYO3	sp|P36006|MYO3_YEAST Myosin-3 OS=Saccharomyces cerevisiae (strain ATCC 204508 / S288c) GN=MYO3 PE=1 SV=4;sp|A6ZZJ1|MYO3_YEAS7 Myosin-3 OS=Saccharomyces cerevisiae (strain YJM789) GN=MYO3 PE=3 SV=1	0.349282	other
22.9431	20.2336	24.2267	25.7151	25.4104	21.0991	0.447472	24.0749	22.4678	1.60708	NAM9	sp|P27929|NAM9_YEAST 37S ribosomal protein NAM9, mitochondrial OS=Saccharomyces cerevisiae (strain ATCC 204508 / S288c) GN=NAM9 PE=1 SV=2	0.349234	other
26.1006	21.4019	25.2076	25.4477	25.9022	25.4134	0.447644	25.5878	24.2367	1.35106	THR4	sp|P16120|THRC_YEAST Threonine synthase OS=Saccharomyces cerevisiae (strain ATCC 204508 / S288c) GN=THR4 PE=1 SV=1	0.349068	other
30.9131	28.2824	30.3495	30.8439	30.8305	30.1366	0.448133	30.6037	29.8484	0.755293	ATP1	sp|P07251|ATPA_YEAST ATP synthase subunit alpha, mitochondrial OS=Saccharomyces cerevisiae (strain ATCC 204508 / S288c) GN=ATP1 PE=1 SV=5	0.348593	other
26.3707	27.0016	26.5655	27.2295	27.6179	26.2605	0.448755	27.0359	26.6459	0.390018	TRR1	sp|P29509|TRXB1_YEAST Thioredoxin reductase 1 OS=Saccharomyces cerevisiae (strain ATCC 204508 / S288c) GN=TRR1 PE=1 SV=3	0.347991	other
20.701	25.343	24.762	26.747	28.5411	21.8222	0.449271	25.7034	23.602	2.10146	RPL24B	sp|P24000|RL24B_YEAST 60S ribosomal protein L24-B OS=Saccharomyces cerevisiae (strain ATCC 204508 / S288c) GN=RPL24B PE=1 SV=1	0.347492	other
22.2989	24.1234	23.6139	23.7084	24.6358	23.3745	0.449809	23.9063	23.3454	0.560815	CDC24	sp|P11433|CDC24_YEAST Cell division control protein 24 OS=Saccharomyces cerevisiae (strain ATCC 204508 / S288c) GN=CDC24 PE=1 SV=2	0.346971	other
25.7285	26.7424	25.1418	27.4297	27.0573	25.2267	0.449896	26.5713	25.8709	0.700352	RPT6	sp|Q01939|PRS8_YEAST 26S proteasome regulatory subunit 8 homolog OS=Saccharomyces cerevisiae (strain ATCC 204508 / S288c) GN=RPT6 PE=1 SV=4	0.346888	other
24.9539	24.6917	23.2751	25.6659	24.1486	24.8143	0.451815	24.8763	24.3069	0.569387	MRP49	sp|P32388|RM49_YEAST 54S ribosomal protein MRP49, mitochondrial OS=Saccharomyces cerevisiae (strain ATCC 204508 / S288c) GN=MRP49 PE=1 SV=1	0.345039	other
22.2947	24.7535	24.5133	25.5583	26.652	22.8382	0.451878	25.0162	23.8538	1.16235	ERG13	sp|P54839|HMCS_YEAST Hydroxymethylglutaryl-CoA synthase OS=Saccharomyces cerevisiae (strain ATCC 204508 / S288c) GN=ERG13 PE=1 SV=1	0.344979	other
29.4931	28.4945	27.9575	29.5122	28.9272	28.8034	0.452905	29.0809	28.6484	0.43254	YPT7	sp|P32939|YPT7_YEAST GTP-binding protein YPT7 OS=Saccharomyces cerevisiae (strain ATCC 204508 / S288c) GN=YPT7 PE=1 SV=1	0.343992	other
24.7115	24.5378	23.3982	24.6304	22.5359	23.6375	0.454173	23.6013	24.2158	-0.614573	APS3	sp|P47064|AP3S_YEAST AP-3 complex subunit sigma OS=Saccharomyces cerevisiae (strain ATCC 204508 / S288c) GN=APS3 PE=1 SV=1;sp|Q75F71|AP3S_ASHGO AP-3 complex subunit sigma OS=Ashbya gossypii (strain ATCC 10895 / CBS 109.51 / FGSC 9923 / NRRL Y-1056) GN=APS3	0.342779	other
23.814	25.6874	25.2596	24.6575	25.802	26.0877	0.455027	25.5157	24.9203	0.595411	CCT4	sp|P39078|TCPD_YEAST T-complex protein 1 subunit delta OS=Saccharomyces cerevisiae (strain ATCC 204508 / S288c) GN=CCT4 PE=1 SV=2	0.341962	other
30.28	30.4506	30.5709	30.6939	30.0674	29.8047	0.455472	30.1887	30.4338	-0.245166	NUP133	sp|P36161|NU133_YEAST Nucleoporin NUP133 OS=Saccharomyces cerevisiae (strain ATCC 204508 / S288c) GN=NUP133 PE=1 SV=1	0.341538	other
25.5882	25.231	24.3429	24.0092	25.1405	24.7776	0.455695	24.6424	25.054	-0.411588	DAK1	sp|P54838|DAK1_YEAST Dihydroxyacetone kinase 1 OS=Saccharomyces cerevisiae (strain ATCC 204508 / S288c) GN=DAK1 PE=1 SV=1	0.341326	other
26.8008	27.653	27.099	28.5601	27.9455	26.6461	0.45632	27.7172	27.1843	0.532976	MAS1	sp|P10507|MPPB_YEAST Mitochondrial-processing peptidase subunit beta OS=Saccharomyces cerevisiae (strain ATCC 204508 / S288c) GN=MAS1 PE=1 SV=1	0.340731	other
27.5317	22.6772	26.1474	27.1128	26.6527	26.5409	0.458502	26.7688	25.4521	1.31671	ICP55	sp|P40051|ICP55_YEAST Intermediate cleaving peptidase 55 OS=Saccharomyces cerevisiae (strain ATCC 204508 / S288c) GN=ICP55 PE=1 SV=1	0.338658	other
21.2709	23.9725	24.5364	24.649	24.3283	23.5883	0.458574	24.1885	23.2599	0.928624	PHO91	sp|P27514|PHO91_YEAST Low-affinity phosphate transporter PHO91 OS=Saccharomyces cerevisiae (strain ATCC 204508 / S288c) GN=PHO91 PE=1 SV=2	0.338591	other
21.1037	22.8557	23.5988	23.776	24.55	21.889	0.459374	23.405	22.5194	0.885607	SNF1	sp|P06782|SNF1_YEAST Carbon catabolite-derepressing protein kinase OS=Saccharomyces cerevisiae (strain ATCC 204508 / S288c) GN=SNF1 PE=1 SV=1;sp|Q00372|SNF1_CANGA Carbon catabolite-derepressing protein kinase OS=Candida glabrata (strain ATCC 2001 / CBS 138	0.337834	other
25.8312	24.4852	23.9164	24.1793	23.9829	24.5147	0.460614	24.2257	24.7443	-0.518612	NPC2	sp|Q12408|NPC2_YEAST Phosphatidylglycerol/phosphatidylinositol transfer protein OS=Saccharomyces cerevisiae (strain ATCC 204508 / S288c) GN=NPC2 PE=1 SV=1	0.336663	other
27.6002	27.9113	27.8267	28.5706	28.1155	27.4992	0.463209	28.0618	27.7794	0.282361	NUP100	sp|Q02629|NU100_YEAST Nucleoporin NUP100/NSP100 OS=Saccharomyces cerevisiae (strain ATCC 204508 / S288c) GN=NUP100 PE=1 SV=1	0.334223	other
26.9354	28.4164	28.0268	28.523	28.6891	27.5524	0.463425	28.2548	27.7929	0.461943	KES1	sp|P35844|KES1_YEAST Oxysterol-binding protein homolog 4 OS=Saccharomyces cerevisiae (strain ATCC 204508 / S288c) GN=KES1 PE=1 SV=1	0.33402	other
26.1362	26.8254	26.1458	27.1944	27.6731	25.7957	0.46386	26.8877	26.3691	0.518607	ADO1	sp|P47143|ADK_YEAST Adenosine kinase OS=Saccharomyces cerevisiae (strain ATCC 204508 / S288c) GN=ADO1 PE=1 SV=1	0.333613	other
28.517	28.6017	28.2896	28.8367	28.048	27.3984	0.464262	28.0944	28.4694	-0.375049	CPR1	sp|P14832|CYPH_YEAST Peptidyl-prolyl cis-trans isomerase OS=Saccharomyces cerevisiae (strain ATCC 204508 / S288c) GN=CPR1 PE=1 SV=3	0.333237	other
22.2078	22.4769	22.6788	24.4033	25.1111	21.1395	0.464859	23.5513	22.4545	1.09685	SPB4	sp|P25808|SPB4_YEAST ATP-dependent rRNA helicase SPB4 OS=Saccharomyces cerevisiae (strain ATCC 204508 / S288c) GN=SPB4 PE=1 SV=1;sp|A7A237|SPB4_YEAS7 ATP-dependent rRNA helicase SPB4 OS=Saccharomyces cerevisiae (strain YJM789) GN=SPB4 PE=3 SV=1	0.332679	other
24.5831	23.7681	22.4066	24.7366	23.9307	23.8509	0.465302	24.1727	23.5859	0.586807	TVP23	sp|P38962|TVP23_YEAST Golgi apparatus membrane protein TVP23 OS=Saccharomyces cerevisiae (strain ATCC 204508 / S288c) GN=TVP23 PE=1 SV=1;sp|A6ZY50|TVP23_YEAS7 Golgi apparatus membrane protein TVP23 OS=Saccharomyces cerevisiae (strain YJM789) GN=TVP23 PE=3	0.332265	other
29.364	28.6752	28.0283	29.2013	28.5504	29.472	0.465349	29.0746	28.6892	0.38541	CHS2	sp|P14180|CHS2_YEAST Chitin synthase 2 OS=Saccharomyces cerevisiae (strain ATCC 204508 / S288c) GN=CHS2 PE=1 SV=1	0.332221	other
26.9655	26.8485	27.6225	27.9766	27.6559	26.8265	0.466309	27.4864	27.1455	0.340844	ISW2	sp|Q08773|ISW2_YEAST ISWI chromatin-remodeling complex ATPase ISW2 OS=Saccharomyces cerevisiae (strain ATCC 204508 / S288c) GN=ISW2 PE=1 SV=1	0.331326	other
32.5608	32.7832	32.3409	33.0625	32.8329	32.3753	0.4675	32.7569	32.5616	0.195274	ILV6	sp|P25605|ILV6_YEAST Acetolactate synthase small subunit, mitochondrial OS=Saccharomyces cerevisiae (strain ATCC 204508 / S288c) GN=ILV6 PE=1 SV=2	0.330219	other
22.7145	23.862	23.2478	25.5088	25.2019	22.074	0.467792	24.2616	23.2748	0.986809	PDS5	sp|Q04264|PDS5_YEAST Sister chromatid cohesion protein PDS5 OS=Saccharomyces cerevisiae (strain ATCC 204508 / S288c) GN=PDS5 PE=1 SV=1	0.329947	other
29.7408	30.4647	30.1842	30.6068	30.5283	29.9596	0.467837	30.3649	30.1299	0.235013	EIS1	sp|Q05050|EIS1_YEAST Eisosome protein 1 OS=Saccharomyces cerevisiae (strain ATCC 204508 / S288c) GN=EIS1 PE=1 SV=1;sp|C7GL88|EIS1_YEAS2 Eisosome protein 1 OS=Saccharomyces cerevisiae (strain JAY291) GN=EIS1 PE=3 SV=1;sp|B5VPF9|EIS1_YEAS6 Eisosome protein 1	0.329906	other
27.9254	28.4007	28.3786	29.0653	28.9287	27.8009	0.468645	28.5983	28.2349	0.363397	KRE33	sp|P53914|NAT10_YEAST RNA cytidine acetyltransferase OS=Saccharomyces cerevisiae (strain ATCC 204508 / S288c) GN=KRE33 PE=1 SV=1	0.329156	other
24.6437	25.8249	24.9924	25.5241	26.3766	24.8946	0.468962	25.5984	25.1537	0.444751	CPA2	sp|P03965|CARB_YEAST Carbamoyl-phosphate synthase arginine-specific large chain OS=Saccharomyces cerevisiae (strain ATCC 204508 / S288c) GN=CPA2 PE=1 SV=1	0.328863	other
20.0742	25.3756	25.2719	25.8782	26.2336	23.4692	0.469213	25.1937	23.5739	1.61977	RNA14	sp|P25298|RNA14_YEAST mRNA 3-end-processing protein RNA14 OS=Saccharomyces cerevisiae (strain ATCC 204508 / S288c) GN=RNA14 PE=1 SV=2	0.32863	other
27.0104	26.6425	25.5972	27.2874	27.1328	26.1555	0.469608	26.8586	26.4167	0.441872	PUF3	sp|Q07807|PUF3_YEAST mRNA-binding protein PUF3 OS=Saccharomyces cerevisiae (strain ATCC 204508 / S288c) GN=PUF3 PE=1 SV=1	0.328264	other
25.7283	24.7469	23.4625	25.174	20.9844	24.2577	0.472228	23.4721	24.6459	-1.17385	EUG1	sp|P32474|EUG1_YEAST Protein disulfide-isomerase EUG1 OS=Saccharomyces cerevisiae (strain ATCC 204508 / S288c) GN=EUG1 PE=1 SV=1	0.325849	other
32.6896	31.8593	31.7038	30.8927	31.7991	32.3197	0.472285	31.6705	32.0842	-0.413713	ILV1	sp|P00927|THDH_YEAST Threonine dehydratase, mitochondrial OS=Saccharomyces cerevisiae (strain ATCC 204508 / S288c) GN=ILV1 PE=1 SV=2	0.325796	other
28.1668	29.1984	27.5472	28.449	27.4799	27.6034	0.472392	27.8441	28.3041	-0.460077	CIR1	sp|P42940|ETFB_YEAST Probable electron transfer flavoprotein subunit beta OS=Saccharomyces cerevisiae (strain ATCC 204508 / S288c) GN=CIR1 PE=1 SV=1	0.325697	other
27.8539	28.0039	26.3667	28.1349	27.2979	28.2617	0.472947	27.8982	27.4082	0.489986	ERV14	sp|P53173|ERV14_YEAST ER-derived vesicles protein ERV14 OS=Saccharomyces cerevisiae (strain ATCC 204508 / S288c) GN=ERV14 PE=1 SV=3	0.325187	other
29.5471	29.0733	28.1785	29.1391	29.1938	29.5327	0.473744	29.2885	28.933	0.355559	ERV25	sp|P54837|TMEDA_YEAST Endoplasmic reticulum vesicle protein 25 OS=Saccharomyces cerevisiae (strain ATCC 204508 / S288c) GN=ERV25 PE=1 SV=1	0.324457	other
30.6323	31.2022	31.1928	31.3109	31.2712	30.9723	0.473845	31.1848	31.0091	0.175701	AIM9	sp|P40053|AIM9_YEAST Altered inheritance of mitochondria protein 9, mitochondrial OS=Saccharomyces cerevisiae (strain ATCC 204508 / S288c) GN=AIM9 PE=1 SV=1;sp|C8Z792|AIM9_YEAS8 Altered inheritance of mitochondria protein 9, mitochondrial OS=Saccharomyces	0.324364	other
26.26	26.1716	25.9893	26.1852	26.0654	25.8963	0.473951	26.049	26.1403	-0.091334	RDL1	sp|Q12305|RDL1_YEAST Thiosulfate sulfurtransferase RDL1, mitochondrial OS=Saccharomyces cerevisiae (strain ATCC 204508 / S288c) GN=RDL1 PE=1 SV=1	0.324267	other
29.5153	29.5842	29.6673	29.7548	29.372	29.2193	0.475093	29.4487	29.5889	-0.14022	UTP5	sp|Q04177|UTP5_YEAST U3 small nucleolar RNA-associated protein 5 OS=Saccharomyces cerevisiae (strain ATCC 204508 / S288c) GN=UTP5 PE=1 SV=1	0.323222	other
23.4111	21.105	20.8936	22.5857	23.3852	21.7091	0.475255	22.56	21.8032	0.756786	PAN3	sp|P36102|PAN3_YEAST PAN2-PAN3 deadenylation complex subunit PAN3 OS=Saccharomyces cerevisiae (strain ATCC 204508 / S288c) GN=PAN3 PE=1 SV=1	0.323073	other
24.4437	25.2861	23.4157	26.2121	23.9569	24.9819	0.475573	25.0503	24.3818	0.668462	RPA14	sp|P50106|RPA14_YEAST DNA-directed RNA polymerase I subunit RPA14 OS=Saccharomyces cerevisiae (strain ATCC 204508 / S288c) GN=RPA14 PE=1 SV=1	0.322782	other
23.3593	24.5323	22.7347	27.0493	28.2758	21.1144	0.475771	25.4798	23.5421	1.93773	RPL19B;RPL19A	sp|P0CX83|RL19B_YEAST 60S ribosomal protein L19-B OS=Saccharomyces cerevisiae (strain ATCC 204508 / S288c) GN=RPL19B PE=1 SV=1;sp|P0CX82|RL19A_YEAST 60S ribosomal protein L19-A OS=Saccharomyces cerevisiae (strain ATCC 204508 / S288c) GN=RPL19A PE=1 SV=1	0.322602	other
25.9015	20.6291	19.5234	24.9222	23.6223	22.7215	0.475932	23.7553	22.018	1.73735		sp|P53273|YG35_YEAST Uncharacterized vacuolar membrane protein YGR125W OS=Saccharomyces cerevisiae (strain ATCC 204508 / S288c) GN=YGR125W PE=1 SV=1	0.322455	other
23.0819	22.4991	20.4349	23.0098	21.6849	23.6865	0.476338	22.7937	22.0053	0.788395	PDR15	sp|Q04182|PDR15_YEAST ATP-dependent permease PDR15 OS=Saccharomyces cerevisiae (strain ATCC 204508 / S288c) GN=PDR15 PE=1 SV=1	0.322084	other
30.0764	30.1877	30.0444	30.5264	30.3338	29.9188	0.476394	30.2597	30.1028	0.156871	UTP13	sp|Q05946|UTP13_YEAST U3 small nucleolar RNA-associated protein 13 OS=Saccharomyces cerevisiae (strain ATCC 204508 / S288c) GN=UTP13 PE=1 SV=1	0.322033	other
24.6735	24.1951	24.9961	24.6682	26.4392	24.4356	0.477564	25.181	24.6216	0.559416	DHH1	sp|P39517|DHH1_YEAST ATP-dependent RNA helicase DHH1 OS=Saccharomyces cerevisiae (strain ATCC 204508 / S288c) GN=DHH1 PE=1 SV=1;sp|A6ZXG9|DHH1_YEAS7 ATP-dependent RNA helicase DHH1 OS=Saccharomyces cerevisiae (strain YJM789) GN=DHH1 PE=3 SV=1;sp|A7TGU7|DHH	0.320969	other
26.2625	23.5665	26.1499	26.4863	26.0973	25.6813	0.481366	26.0883	25.3263	0.761979	ERG11	sp|P10614|CP51_YEAST Lanosterol 14-alpha demethylase OS=Saccharomyces cerevisiae (strain ATCC 204508 / S288c) GN=ERG11 PE=1 SV=1	0.317525	other
26.5245	29.7799	29.0483	29.92	28.782	29.212	0.484145	29.3046	28.4509	0.853708	KAP95	sp|Q06142|IMB1_YEAST Importin subunit beta-1 OS=Saccharomyces cerevisiae (strain ATCC 204508 / S288c) GN=KAP95 PE=1 SV=1	0.315024	other
27.2695	26.8858	27.5365	28.9702	27.7853	26.6546	0.485887	27.8033	27.2306	0.572741	VPS13	sp|Q07878|VPS13_YEAST Vacuolar protein sorting-associated protein 13 OS=Saccharomyces cerevisiae (strain ATCC 204508 / S288c) GN=VPS13 PE=1 SV=1	0.313464	other
28.0531	28.2468	27.5204	28.1482	27.9156	28.3469	0.486156	28.1369	27.9401	0.196805	LYS20	sp|P48570|HOSC_YEAST Homocitrate synthase, cytosolic isozyme OS=Saccharomyces cerevisiae (strain ATCC 204508 / S288c) GN=LYS20 PE=1 SV=1	0.313224	other
25.3363	25.6128	24.0824	25.2245	24.5988	23.7456	0.48689	24.5229	25.0105	-0.487539	IMO32	sp|P53219|IMO32_YEAST Abhydrolase domain-containing protein IMO32 OS=Saccharomyces cerevisiae (strain ATCC 204508 / S288c) GN=IMO32 PE=1 SV=1	0.312569	other
26.8162	21.72	26.28	26.3324	26.5007	26.0841	0.487053	26.3057	24.9387	1.36704	ARH1	sp|P48360|ADRO_YEAST Probable NADPH:adrenodoxin oxidoreductase, mitochondrial OS=Saccharomyces cerevisiae (strain ATCC 204508 / S288c) GN=ARH1 PE=1 SV=1	0.312424	other
21.2716	22.7991	21.2287	22.7592	21.3836	22.7366	0.4874	22.2931	21.7665	0.526649	SRB7	sp|P47822|MED21_YEAST Mediator of RNA polymerase II transcription subunit 21 OS=Saccharomyces cerevisiae (strain ATCC 204508 / S288c) GN=SRB7 PE=1 SV=1	0.312115	other
23.9914	24.7674	25.1798	23.7666	24.6284	24.5288	0.489114	24.3079	24.6462	-0.338315	LEM3	sp|P42838|LEM3_YEAST Alkylphosphocholine resistance protein LEM3 OS=Saccharomyces cerevisiae (strain ATCC 204508 / S288c) GN=LEM3 PE=1 SV=1	0.31059	other
31.4236	28.9842	31.1115	31.571	30.8795	31.018	0.489721	31.1562	30.5064	0.649735	LAT1	sp|P12695|ODP2_YEAST Dihydrolipoyllysine-residue acetyltransferase component of pyruvate dehydrogenase complex, mitochondrial OS=Saccharomyces cerevisiae (strain ATCC 204508 / S288c) GN=LAT1 PE=1 SV=1	0.310051	other
25.8966	24.8127	25.1129	22.2749	24.2554	26.323	0.490178	24.2844	25.2741	-0.989611	OCH1	sp|P31755|OCH1_YEAST Initiation-specific alpha-1,6-mannosyltransferase OS=Saccharomyces cerevisiae (strain ATCC 204508 / S288c) GN=OCH1 PE=1 SV=1	0.309646	other
27.5296	27.2439	26.4459	27.5589	25.9781	26.3524	0.49034	26.6298	27.0731	-0.443333	UBC7	sp|Q02159|UBC7_YEAST Ubiquitin-conjugating enzyme E2 7 OS=Saccharomyces cerevisiae (strain ATCC 204508 / S288c) GN=UBC7 PE=1 SV=1	0.309503	other
25.3601	27.3448	26.6881	28.2677	27.4569	25.7948	0.491604	27.1731	26.4643	0.708819	ADE17	sp|P38009|PUR92_YEAST Bifunctional purine biosynthesis protein ADE17 OS=Saccharomyces cerevisiae (strain ATCC 204508 / S288c) GN=ADE17 PE=1 SV=2	0.308385	other
24.2631	26.1721	26.4004	27.3739	26.3864	25.1753	0.493322	26.3119	25.6119	0.699975	SDH1	sp|Q00711|SDHA_YEAST Succinate dehydrogenase [ubiquinone] flavoprotein subunit, mitochondrial OS=Saccharomyces cerevisiae (strain ATCC 204508 / S288c) GN=SDH1 PE=1 SV=1	0.30687	other
24.0507	22.0318	21.5214	21.4576	21.6206	22.5357	0.493469	21.8713	22.5346	-0.663329	UBP14	sp|P38237|UBP14_YEAST Ubiquitin carboxyl-terminal hydrolase 14 OS=Saccharomyces cerevisiae (strain ATCC 204508 / S288c) GN=UBP14 PE=1 SV=2	0.30674	other
28.5275	28.7619	29.2106	29.776	30.7697	27.9925	0.49401	29.5127	28.8333	0.679418	SHM2	sp|P37291|GLYC_YEAST Serine hydroxymethyltransferase, cytosolic OS=Saccharomyces cerevisiae (strain ATCC 204508 / S288c) GN=SHM2 PE=1 SV=2	0.306264	other
24.9503	25.0723	23.4435	25.3878	25.441	24.1568	0.494271	24.9952	24.4887	0.506484	DIS3	sp|Q08162|RRP44_YEAST Exosome complex exonuclease DIS3 OS=Saccharomyces cerevisiae (strain ATCC 204508 / S288c) GN=DIS3 PE=1 SV=1	0.306035	other
26.7369	27.6746	27.7633	28.0694	28.2823	26.992	0.494407	27.7813	27.3916	0.389703	CPR6	sp|P53691|PPID_YEAST Peptidyl-prolyl cis-trans isomerase CPR6 OS=Saccharomyces cerevisiae (strain ATCC 204508 / S288c) GN=CPR6 PE=1 SV=1	0.305915	other
20.7411	23.948	25.4748	26.1469	25.2965	22.6714	0.495165	24.7049	23.388	1.31695	TOM40	sp|P23644|TOM40_YEAST Mitochondrial import receptor subunit TOM40 OS=Saccharomyces cerevisiae (strain ATCC 204508 / S288c) GN=TOM40 PE=1 SV=1	0.30525	other
24.5263	26.2303	25.5672	25.6862	25.4504	26.5495	0.495471	25.8953	25.4413	0.454063	SKT5	sp|P34226|SKT5_YEAST Protein SKT5 OS=Saccharomyces cerevisiae (strain ATCC 204508 / S288c) GN=SKT5 PE=1 SV=1	0.304982	other
28.2513	28.5257	28.1281	29.989	29.6929	27.3207	0.495559	29.0009	28.3017	0.699182	RPN8	sp|Q08723|RPN8_YEAST 26S proteasome regulatory subunit RPN8 OS=Saccharomyces cerevisiae (strain ATCC 204508 / S288c) GN=RPN8 PE=1 SV=3	0.304904	other
27.1516	28.2033	27.9861	28.0701	27.5422	26.3659	0.496207	27.3261	27.7803	-0.45422	EFG1	sp|Q3E705|EFG1P_YEAST rRNA-processing protein EFG1 OS=Saccharomyces cerevisiae (strain ATCC 204508 / S288c) GN=EFG1 PE=1 SV=2;sp|A6ZUS8|EFG1P_YEAS7 rRNA-processing protein EFG1 OS=Saccharomyces cerevisiae (strain YJM789) GN=EFG1 PE=3 SV=1	0.304337	other
27.9209	28.7754	28.5964	29.7387	29.0956	27.8697	0.497256	28.9013	28.4309	0.470435	KGD2	sp|P19262|ODO2_YEAST Dihydrolipoyllysine-residue succinyltransferase component of 2-oxoglutarate dehydrogenase complex, mitochondrial OS=Saccharomyces cerevisiae (strain ATCC 204508 / S288c) GN=KGD2 PE=1 SV=2	0.30342	other
29.3623	28.0515	27.4831	28.8015	29.9817	27.9304	0.4985	28.9045	28.299	0.605571	HSP104	sp|P31539|HS104_YEAST Heat shock protein 104 OS=Saccharomyces cerevisiae (strain ATCC 204508 / S288c) GN=HSP104 PE=1 SV=2	0.302335	other
31.8279	31.2155	31.7922	31.7156	31.7118	31.9034	0.498729	31.7769	31.6118	0.165078	OPY1	sp|P38271|OPY1_YEAST Protein OPY1 OS=Saccharomyces cerevisiae (strain ATCC 204508 / S288c) GN=OPY1 PE=1 SV=1	0.302135	other
27.4854	26.0612	25.3628	27.5536	27.4158	25.8058	0.500391	26.9251	26.3032	0.621925	CPR5	sp|P35176|CYPD_YEAST Peptidyl-prolyl cis-trans isomerase D OS=Saccharomyces cerevisiae (strain ATCC 204508 / S288c) GN=CPR5 PE=2 SV=1	0.300691	other
25.6794	23.5234	21.7748	24.1331	24.2917	25.3676	0.500411	24.5975	23.6592	0.938307	KRE2	sp|P27809|KRE2_YEAST Glycolipid 2-alpha-mannosyltransferase OS=Saccharomyces cerevisiae (strain ATCC 204508 / S288c) GN=KRE2 PE=1 SV=1	0.300673	other
30.295	30.7204	29.7529	29.6587	30.3982	29.9211	0.500419	29.9926	30.2561	-0.263444	CIK1	sp|Q01649|CIK1_YEAST Spindle pole body-associated protein CIK1 OS=Saccharomyces cerevisiae (strain ATCC 204508 / S288c) GN=CIK1 PE=1 SV=1	0.300666	other
29.0982	29.1661	27.6174	28.1115	28.2676	28.2658	0.500738	28.215	28.6272	-0.412247	AHP1	sp|P38013|AHP1_YEAST Peroxiredoxin AHP1 OS=Saccharomyces cerevisiae (strain ATCC 204508 / S288c) GN=AHP1 PE=1 SV=4	0.300389	other
27.5356	27.8149	27.2172	27.8872	26.0198	27.299	0.502415	27.0686	27.5226	-0.45392	COX4	sp|P04037|COX4_YEAST Cytochrome c oxidase subunit 4, mitochondrial OS=Saccharomyces cerevisiae (strain ATCC 204508 / S288c) GN=COX4 PE=1 SV=1	0.298938	other
28.1107	28.5487	28.7784	29.5782	28.8184	28.1131	0.502461	28.8366	28.4793	0.357285	ISW1	sp|P38144|ISW1_YEAST ISWI chromatin-remodeling complex ATPase ISW1 OS=Saccharomyces cerevisiae (strain ATCC 204508 / S288c) GN=ISW1 PE=1 SV=2	0.298897	other
24.4579	21.1258	22.478	24.1388	24.1447	22.3367	0.503307	23.5401	22.6872	0.85283	ERV1	sp|P27882|ERV1_YEAST Mitochondrial FAD-linked sulfhydryl oxidase ERV1 OS=Saccharomyces cerevisiae (strain ATCC 204508 / S288c) GN=ERV1 PE=1 SV=2	0.298167	other
27.9618	28.9665	27.5581	28.9916	28.8877	27.8379	0.503414	28.5724	28.1621	0.41028	YKR070W	sp|P36151|YK50_YEAST Uncharacterized protein YKR070W OS=Saccharomyces cerevisiae (strain ATCC 204508 / S288c) GN=YKR070W PE=1 SV=1	0.298075	other
23.9641	25.1402	24.435	25.2562	25.4107	24.0664	0.507489	24.9111	24.5131	0.398019	GDI1	sp|P39958|GDI1_YEAST Rab GDP-dissociation inhibitor OS=Saccharomyces cerevisiae (strain ATCC 204508 / S288c) GN=GDI1 PE=1 SV=1	0.294573	other
27.0408	28.1841	28.0657	28.1815	28.0153	27.9672	0.508222	28.0547	27.7636	0.291115		sp|P46992|YJR1_YEAST Cell wall protein YJL171C OS=Saccharomyces cerevisiae (strain ATCC 204508 / S288c) GN=YJL171C PE=1 SV=2	0.293947	other
28.9155	27.4562	28.1531	28.7551	28.4727	28.3193	0.508873	28.5157	28.1749	0.340775	RRP9	sp|Q06506|RRP9_YEAST Ribosomal RNA-processing protein 9 OS=Saccharomyces cerevisiae (strain ATCC 204508 / S288c) GN=RRP9 PE=1 SV=1	0.29339	other
26.0761	22.5176	25.9648	26.3188	26.0617	25.0231	0.509098	25.8012	24.8529	0.948331	AFG1	sp|P32317|AFG1_YEAST Protein AFG1 OS=Saccharomyces cerevisiae (strain ATCC 204508 / S288c) GN=AFG1 PE=1 SV=1	0.293199	other
21.6738	22.2386	21.3146	22.5961	21.2749	22.4536	0.509521	22.1082	21.7423	0.365873	OM14	sp|P38325|OM14_YEAST Mitochondrial outer membrane protein OM14 OS=Saccharomyces cerevisiae (strain ATCC 204508 / S288c) GN=OM14 PE=1 SV=1;sp|A6ZLG8|OM14_YEAS7 Mitochondrial outer membrane protein OM14 OS=Saccharomyces cerevisiae (strain YJM789) GN=OM14 PE=	0.292838	other
32.7895	29.316	31.5749	32.1428	32.128	31.837	0.510353	32.0359	31.2268	0.809166	LPD1	sp|P09624|DLDH_YEAST Dihydrolipoyl dehydrogenase, mitochondrial OS=Saccharomyces cerevisiae (strain ATCC 204508 / S288c) GN=LPD1 PE=1 SV=1	0.29213	other
28.0351	29.6247	28.7079	29.7805	29.5386	28.4046	0.510588	29.2412	28.7892	0.451996	RPL35B;RPL35A	sp|P0CX85|RL35B_YEAST 60S ribosomal protein L35-B OS=Saccharomyces cerevisiae (strain ATCC 204508 / S288c) GN=RPL35B PE=1 SV=1;sp|P0CX84|RL35A_YEAST 60S ribosomal protein L35-A OS=Saccharomyces cerevisiae (strain ATCC 204508 / S288c) GN=RPL35A PE=1 SV=1	0.291929	other
23.4368	26.0521	24.9747	26.0886	26.0167	24.4043	0.510736	25.5032	24.8212	0.681979		sp|Q05506|SYRC_YEAST Arginine--tRNA ligase, cytoplasmic OS=Saccharomyces cerevisiae (strain ATCC 204508 / S288c) GN=YDR341C PE=1 SV=1	0.291803	other
25.3615	24.3022	24.721	26.4282	26.4568	23.7032	0.512532	25.5294	24.7949	0.73454	TOR1	sp|P35169|TOR1_YEAST Serine/threonine-protein kinase TOR1 OS=Saccharomyces cerevisiae (strain ATCC 204508 / S288c) GN=TOR1 PE=1 SV=3	0.290279	other
24.6573	24.8113	24.2905	25.6867	24.0862	25.1136	0.512992	24.9622	24.5864	0.375796	SNL1	sp|P40548|SNL1_YEAST HSP70 co-chaperone SNL1 OS=Saccharomyces cerevisiae (strain ATCC 204508 / S288c) GN=SNL1 PE=1 SV=1	0.28989	other
24.2282	22.2694	23.8523	24.4468	23.4524	23.9326	0.513906	23.9439	23.45	0.493935	SLM5	sp|P25345|SYNM_YEAST Asparagine--tRNA ligase, mitochondrial OS=Saccharomyces cerevisiae (strain ATCC 204508 / S288c) GN=SLM5 PE=1 SV=1	0.289116	other
28.7162	29.6952	29.982	30.7218	29.9119	29.0727	0.515171	29.9021	29.4645	0.437664	POB3	sp|Q04636|POB3_YEAST FACT complex subunit POB3 OS=Saccharomyces cerevisiae (strain ATCC 204508 / S288c) GN=POB3 PE=1 SV=1	0.288049	other
26.1295	26.6374	26.3335	27.2496	26.9136	25.906	0.516275	26.6897	26.3668	0.322927	RSM24	sp|Q03976|RT24_YEAST 37S ribosomal protein S24, mitochondrial OS=Saccharomyces cerevisiae (strain ATCC 204508 / S288c) GN=RSM24 PE=1 SV=1	0.287119	other
24.9958	24.7219	24.7234	26.6421	25.5945	24.005	0.516349	25.4138	24.8137	0.600138	SPS19	sp|P32573|SPS19_YEAST Peroxisomal 2,4-dienoyl-CoA reductase SPS19 OS=Saccharomyces cerevisiae (strain ATCC 204508 / S288c) GN=SPS19 PE=1 SV=4	0.287057	other
24.239	24.1954	23.9203	26.1496	23.3819	24.6975	0.51697	24.743	24.1182	0.624795	TAF9	sp|Q05027|TAF9_YEAST Transcription initiation factor TFIID subunit 9 OS=Saccharomyces cerevisiae (strain ATCC 204508 / S288c) GN=TAF9 PE=1 SV=1	0.286535	other
23.9264	24.1009	23.7831	25.8946	25.3022	22.82	0.517029	24.6723	23.9368	0.735479	MTW1	sp|P39731|MTW1_YEAST Kinetochore-associated protein MTW1 OS=Saccharomyces cerevisiae (strain ATCC 204508 / S288c) GN=MTW1 PE=1 SV=2	0.286485	other
25.923	24.6451	20.5766	25.4884	23.2317	26.5087	0.517323	25.0763	23.7149	1.36138	PHO8	sp|P11491|PPB_YEAST Repressible alkaline phosphatase OS=Saccharomyces cerevisiae (strain ATCC 204508 / S288c) GN=PHO8 PE=1 SV=2	0.286238	other
25.5838	23.7164	25.4819	25.1437	27.2829	24.5565	0.517676	25.661	24.9274	0.733679	EBP2	sp|P36049|EBP2_YEAST rRNA-processing protein EBP2 OS=Saccharomyces cerevisiae (strain ATCC 204508 / S288c) GN=EBP2 PE=1 SV=1	0.285942	other
21.2568	20.8544	24.2023	24.6403	21.6484	22.9377	0.51768	23.0755	22.1045	0.970967	AGP2	sp|P38090|AGP2_YEAST General amino acid permease AGP2 OS=Saccharomyces cerevisiae (strain ATCC 204508 / S288c) GN=AGP2 PE=1 SV=1	0.285939	other
26.8419	26.7965	26.3023	26.2893	27.1504	27.2738	0.518035	26.9045	26.6469	0.257597	RPO26	sp|P20435|RPAB2_YEAST DNA-directed RNA polymerases I, II, and III subunit RPABC2 OS=Saccharomyces cerevisiae (strain ATCC 204508 / S288c) GN=RPO26 PE=1 SV=1	0.285641	other
23.9272	25.1178	24.0307	25.2418	25.7814	23.6587	0.51881	24.894	24.3586	0.535416		sp|P53912|YNN4_YEAST Uncharacterized protein YNL134C OS=Saccharomyces cerevisiae (strain ATCC 204508 / S288c) GN=YNL134C PE=1 SV=1	0.284992	other
26.9485	26.4792	25.5789	26.0566	26.3063	25.6679	0.518847	26.0103	26.3355	-0.32527	SSU72	sp|P53538|SSU72_YEAST RNA polymerase II subunit A C-terminal domain phosphatase SSU72 OS=Saccharomyces cerevisiae (strain ATCC 204508 / S288c) GN=SSU72 PE=1 SV=1	0.284961	other
26.1027	24.0684	25.5289	26.0325	26.237	24.9742	0.521022	25.7479	25.2333	0.51458	KEL2	sp|P50090|KEL2_YEAST Kelch repeat-containing protein 2 OS=Saccharomyces cerevisiae (strain ATCC 204508 / S288c) GN=KEL2 PE=1 SV=1	0.283144	other
27.7033	24.8941	26.5674	26.9543	27.4405	26.6794	0.521275	27.0247	26.3883	0.636447	HXK2	sp|P04807|HXKB_YEAST Hexokinase-2 OS=Saccharomyces cerevisiae (strain ATCC 204508 / S288c) GN=HXK2 PE=1 SV=4	0.282933	other
21.4984	21.9526	21.3523	20.6777	22.6792	23.2747	0.521871	22.2105	21.6011	0.609419	ERG12	sp|P07277|KIME_YEAST Mevalonate kinase OS=Saccharomyces cerevisiae (strain ATCC 204508 / S288c) GN=ERG12 PE=1 SV=1	0.282437	other
22.6011	24.2626	24.2819	25.8753	25.2409	22.5387	0.523205	24.5516	23.7152	0.836407	SRB4	sp|P32569|MED17_YEAST Mediator of RNA polymerase II transcription subunit 17 OS=Saccharomyces cerevisiae (strain ATCC 204508 / S288c) GN=SRB4 PE=1 SV=1	0.281328	other
24.5329	24.8304	25.5891	26.3008	25.4497	24.5009	0.523271	25.4171	24.9841	0.432991	CHO2	sp|P05374|CHO2_YEAST Phosphatidylethanolamine N-methyltransferase OS=Saccharomyces cerevisiae (strain ATCC 204508 / S288c) GN=CHO2 PE=1 SV=1;sp|C8Z951|CHO2_YEAS8 Phosphatidylethanolamine N-methyltransferase OS=Saccharomyces cerevisiae (strain Lalvin EC1118	0.281273	other
22.1853	22.303	23.1522	22.0071	22.9231	24.3216	0.523428	23.0839	22.5468	0.537111	FET4	sp|P40988|FET4_YEAST Low-affinity Fe(2+) transport protein OS=Saccharomyces cerevisiae (strain ATCC 204508 / S288c) GN=FET4 PE=1 SV=2	0.281143	other
29.8112	29.65	29.9077	31.1011	29.9214	29.463	0.526465	30.1618	29.7896	0.372192	SSZ1	sp|P38788|SSZ1_YEAST Ribosome-associated complex subunit SSZ1 OS=Saccharomyces cerevisiae (strain ATCC 204508 / S288c) GN=SSZ1 PE=1 SV=2	0.27863	other
24.029	24.21	23.7908	25.4606	25.2995	23.0486	0.527056	24.6029	24.01	0.592957	APN1	sp|P22936|APN1_YEAST DNA-(apurinic or apyrimidinic site) lyase 1 OS=Saccharomyces cerevisiae (strain ATCC 204508 / S288c) GN=APN1 PE=1 SV=4	0.278143	other
23.5186	24.5655	24.4507	26.6536	24.918	23.2415	0.528561	24.9377	24.1783	0.75946	PPG1	sp|P32838|PP2A4_YEAST Serine/threonine-protein phosphatase PP2A-like PPG1 OS=Saccharomyces cerevisiae (strain ATCC 204508 / S288c) GN=PPG1 PE=1 SV=2	0.276905	other
29.3866	28.8691	28.3848	29.3928	27.7039	28.3376	0.528884	28.4781	28.8801	-0.402041	UTP7	sp|P40055|UTP7_YEAST U3 small nucleolar RNA-associated protein 7 OS=Saccharomyces cerevisiae (strain ATCC 204508 / S288c) GN=UTP7 PE=1 SV=1	0.276639	other
26.0103	26.2321	26.2455	27.0848	26.4867	25.7776	0.528954	26.4497	26.1626	0.287023	PAN5	sp|P38787|PANE_YEAST 2-dehydropantoate 2-reductase OS=Saccharomyces cerevisiae (strain ATCC 204508 / S288c) GN=PAN5 PE=1 SV=1	0.276582	other
21.1423	22.1184	20.8934	20.4102	21.1705	21.5393	0.529187	21.04	21.3847	-0.344686	PEX29	sp|Q03370|PEX29_YEAST Peroxisomal membrane protein PEX29 OS=Saccharomyces cerevisiae (strain ATCC 204508 / S288c) GN=PEX29 PE=1 SV=1	0.276391	other
27.1503	22.2115	26.4533	26.2005	26.8335	26.2807	0.529437	26.4382	25.2717	1.16656	HXK1	sp|P04806|HXKA_YEAST Hexokinase-1 OS=Saccharomyces cerevisiae (strain ATCC 204508 / S288c) GN=HXK1 PE=1 SV=2	0.276186	other
24.9506	24.9405	24.6407	25.8497	25.5922	24.2318	0.529641	25.2245	24.8439	0.38062	EXG2	sp|P52911|EXG2_YEAST Glucan 1,3-beta-glucosidase 2 OS=Saccharomyces cerevisiae (strain ATCC 204508 / S288c) GN=EXG2 PE=1 SV=1	0.276018	other
28.5042	28.2534	28.1293	29.163	29.3044	27.6333	0.530719	28.7002	28.2956	0.404634	LHP1	sp|P33399|LHP1_YEAST La protein homolog OS=Saccharomyces cerevisiae (strain ATCC 204508 / S288c) GN=LHP1 PE=1 SV=2	0.275136	other
29.2493	28.4194	27.7881	28.8575	29.1685	28.4346	0.531546	28.8202	28.4856	0.334627	YET3	sp|Q07451|YET3_YEAST Endoplasmic reticulum transmembrane protein 3 OS=Saccharomyces cerevisiae (strain ATCC 204508 / S288c) GN=YET3 PE=1 SV=1	0.274459	other
20.6531	22.41	21.3106	22.3528	23.3019	20.6523	0.531582	22.1023	21.4579	0.644428	SGF73	sp|P53165|SGF73_YEAST SAGA-associated factor 73 OS=Saccharomyces cerevisiae (strain ATCC 204508 / S288c) GN=SGF73 PE=1 SV=1	0.27443	other
25.1802	27.3288	26.924	27.0439	27.9064	26.1814	0.53336	27.0439	26.4777	0.566252	YHR020W	sp|P38708|YHI0_YEAST Putative proline--tRNA ligase YHR020W OS=Saccharomyces cerevisiae (strain ATCC 204508 / S288c) GN=YHR020W PE=1 SV=1	0.272979	other
27.3288	27.163	26.4002	26.7558	27.4852	27.4045	0.533406	27.2151	26.964	0.251165	ALG13	sp|P53178|ALG13_YEAST UDP-N-acetylglucosamine transferase subunit ALG13 OS=Saccharomyces cerevisiae (strain ATCC 204508 / S288c) GN=ALG13 PE=1 SV=1	0.272942	other
20.4116	23.5097	22.2002	23.5991	21.8064	22.8781	0.53442	22.7612	22.0405	0.720697	YHL018W	sp|P38744|PHS_YEAST Putative pterin-4-alpha-carbinolamine dehydratase OS=Saccharomyces cerevisiae (strain ATCC 204508 / S288c) GN=YHL018W PE=1 SV=1	0.272117	other
21.4249	21.4865	22.8362	24.1438	23.8306	20.469	0.535312	22.8145	21.9159	0.89863	SLF1	sp|Q12034|SLF1_YEAST Protein SLF1 OS=Saccharomyces cerevisiae (strain ATCC 204508 / S288c) GN=SLF1 PE=1 SV=1	0.271393	other
29.2056	26.0103	28.2901	28.2908	28.6652	28.667	0.535888	28.541	27.8353	0.705654	NAP1	sp|P25293|NAP1_YEAST Nucleosome assembly protein OS=Saccharomyces cerevisiae (strain ATCC 204508 / S288c) GN=NAP1 PE=1 SV=2	0.270926	other
24.9032	25.9784	26.3087	27.0343	25.8966	25.5219	0.535891	26.1509	25.7301	0.420847	GET2	sp|B3LRK1|GET2_YEAS1 Golgi to ER traffic protein 2 OS=Saccharomyces cerevisiae (strain RM11-1a) GN=GET2 PE=3 SV=1;sp|P40056|GET2_YEAST Golgi to ER traffic protein 2 OS=Saccharomyces cerevisiae (strain ATCC 204508 / S288c) GN=GET2 PE=1 SV=2;sp|A6ZR39|GET2_Y	0.270924	other
26.7416	28.4845	27.7184	28.526	28.0771	27.5435	0.536319	28.0489	27.6482	0.400698	MGM1	sp|P32266|MGM1_YEAST Dynamin-like GTPase MGM1, mitochondrial OS=Saccharomyces cerevisiae (strain ATCC 204508 / S288c) GN=MGM1 PE=1 SV=3	0.270577	other
23.9845	25.2811	22.5361	21.6893	22.3486	25.1115	0.54057	23.0498	23.9339	-0.884116	PRI2	sp|P20457|PRI2_YEAST DNA primase large subunit OS=Saccharomyces cerevisiae (strain ATCC 204508 / S288c) GN=PRI2 PE=1 SV=1	0.267148	other
26.3894	25.8145	26.4066	26.2246	26.0093	25.9361	0.543933	26.0567	26.2035	-0.146828	BUD22	sp|Q04347|BUD22_YEAST Bud site selection protein 22 OS=Saccharomyces cerevisiae (strain ATCC 204508 / S288c) GN=BUD22 PE=1 SV=1	0.264455	other
30.885	30.625	30.4599	31.718	30.9706	30.2262	0.545821	30.9716	30.6566	0.314939	VPS1	sp|P21576|VPS1_YEAST Vacuolar protein sorting-associated protein 1 OS=Saccharomyces cerevisiae (strain ATCC 204508 / S288c) GN=VPS1 PE=1 SV=2	0.26295	other
24.6306	24.6521	23.1586	25.24	23.4564	25.269	0.550054	24.6551	24.1471	0.508082		sp|P25361|YCT3_YEAST Uncharacterized protein YCR043C OS=Saccharomyces cerevisiae (strain ATCC 204508 / S288c) GN=YCR043C PE=1 SV=1	0.259594	other
26.328	27.2528	25.5578	26.3664	28.5323	26.0639	0.550586	26.9875	26.3795	0.608017	TDH2	sp|P00358|G3P2_YEAST Glyceraldehyde-3-phosphate dehydrogenase 2 OS=Saccharomyces cerevisiae (strain ATCC 204508 / S288c) GN=TDH2 PE=1 SV=3	0.259175	other
27.33	27.5014	27.8107	28.3776	28.1032	27.0434	0.552964	27.8414	27.5474	0.294047	NUP157	sp|P40064|NU157_YEAST Nucleoporin NUP157 OS=Saccharomyces cerevisiae (strain ATCC 204508 / S288c) GN=NUP157 PE=1 SV=1	0.257303	other
25.7443	24.5544	22.2833	25.1892	24.3919	25.1768	0.553266	24.9193	24.194	0.725272	VAM6	sp|Q07468|VAM6_YEAST Vacuolar morphogenesis protein 6 OS=Saccharomyces cerevisiae (strain ATCC 204508 / S288c) GN=VAM6 PE=1 SV=1	0.257066	other
25.8397	26.6398	25.609	25.7109	26.8715	26.3955	0.553998	26.326	26.0295	0.296468	CCT8	sp|P47079|TCPQ_YEAST T-complex protein 1 subunit theta OS=Saccharomyces cerevisiae (strain ATCC 204508 / S288c) GN=CCT8 PE=1 SV=1	0.256492	other
25.538	27.975	27.949	27.7385	27.5159	27.9198	0.554373	27.7247	27.154	0.570669	ENT2	sp|Q05785|ENT2_YEAST Epsin-2 OS=Saccharomyces cerevisiae (strain ATCC 204508 / S288c) GN=ENT2 PE=1 SV=1	0.256198	other
25.4318	25.7779	25.6016	25.9189	25.957	22.5434	0.554469	24.8064	25.6037	-0.797309	ERG10	sp|P41338|THIL_YEAST Acetyl-CoA acetyltransferase OS=Saccharomyces cerevisiae (strain ATCC 204508 / S288c) GN=ERG10 PE=1 SV=3;sp|P10551|THIL_SACMO Acetyl-CoA acetyltransferase OS=Saccharomyces pastorianus (strain ATCC 76670 / Carlsberg bottom yeast no.2 /	0.256123	other
29.0954	29.9978	29.8068	29.5581	29.7859	28.7492	0.555167	29.3644	29.6334	-0.268948	NUP145	sp|P49687|NU145_YEAST Nucleoporin NUP145 OS=Saccharomyces cerevisiae (strain ATCC 204508 / S288c) GN=NUP145 PE=1 SV=1	0.255577	other
24.6211	25.7299	23.1282	26.4791	25.6584	23.5573	0.556725	25.2316	24.4931	0.73855	NUD1	sp|P32336|NUD1_YEAST Protein NUD1 OS=Saccharomyces cerevisiae (strain ATCC 204508 / S288c) GN=NUD1 PE=1 SV=2	0.254359	other
21.7526	24.4326	23.8214	24.7913	24.902	22.4794	0.558259	24.0576	23.3355	0.722015	SCY1	sp|P53009|SCY1_YEAST Protein kinase-like protein SCY1 OS=Saccharomyces cerevisiae (strain ATCC 204508 / S288c) GN=SCY1 PE=1 SV=1	0.253164	other
24.4122	26.3128	25.5801	26.499	26.1151	25.038	0.560772	25.884	25.435	0.448981	STO1	sp|P34160|NCBP1_YEAST Nuclear cap-binding protein complex subunit 1 OS=Saccharomyces cerevisiae (strain ATCC 204508 / S288c) GN=STO1 PE=1 SV=2	0.251214	other
27.5673	26.542	25.917	26.7085	25.9327	26.344	0.562393	26.3284	26.6754	-0.347008	DLD1	sp|P32891|DLD1_YEAST D-lactate dehydrogenase [cytochrome] 1, mitochondrial OS=Saccharomyces cerevisiae (strain ATCC 204508 / S288c) GN=DLD1 PE=1 SV=2	0.24996	other
25.052	24.8862	23.9414	23.3056	23.4827	25.5373	0.563014	24.1085	24.6265	-0.517979	ANR2	sp|P36090|ANR2_YEAST Uncharacterized protein ANR2 OS=Saccharomyces cerevisiae (strain ATCC 204508 / S288c) GN=ANR2 PE=1 SV=1	0.249481	other
28.1225	28.6182	28.6316	29.6471	29.5525	27.5777	0.563194	28.9258	28.4575	0.468288	PSA1	sp|P41940|MPG1_YEAST Mannose-1-phosphate guanyltransferase OS=Saccharomyces cerevisiae (strain ATCC 204508 / S288c) GN=PSA1 PE=1 SV=2	0.249342	other
28.855	25.7945	28.1248	28.5117	28.4174	27.7679	0.563232	28.2323	27.5914	0.640881	NPL3	sp|Q01560|NOP3_YEAST Nucleolar protein 3 OS=Saccharomyces cerevisiae (strain ATCC 204508 / S288c) GN=NPL3 PE=1 SV=1	0.249312	other
24.8653	25.8282	25.4432	26.7753	24.7409	25.8942	0.563529	25.8035	25.3789	0.42457	THP1	sp|Q08231|THP1_YEAST Nuclear mRNA export protein THP1 OS=Saccharomyces cerevisiae (strain ATCC 204508 / S288c) GN=THP1 PE=1 SV=1	0.249084	other
22.6761	24.03	21.0642	23.6228	24.7798	21.7019	0.564812	23.3682	22.5901	0.778046	MRPL20	sp|P22354|RM20_YEAST 54S ribosomal protein L20, mitochondrial OS=Saccharomyces cerevisiae (strain ATCC 204508 / S288c) GN=MRPL20 PE=1 SV=2	0.248096	other
26.4224	23.1893	24.9117	25.7468	25.6372	25.0701	0.56505	25.4847	24.8411	0.643562	SES1	sp|P07284|SYSC_YEAST Serine--tRNA ligase, cytoplasmic OS=Saccharomyces cerevisiae (strain ATCC 204508 / S288c) GN=SES1 PE=1 SV=2	0.247913	other
25.2707	24.2563	25.7048	25.6067	24.554	26.3271	0.567132	25.4959	25.0773	0.418631	YLR413W	sp|Q06689|YL413_YEAST Cell membrane protein YLR413W OS=Saccharomyces cerevisiae (strain ATCC 204508 / S288c) GN=YLR413W PE=1 SV=1	0.246316	other
26.3939	26.2326	25.9462	26.5452	26.6328	25.9011	0.567503	26.3597	26.1909	0.168823	NHP6B	sp|P11633|NHP6B_YEAST Non-histone chromosomal protein 6B OS=Saccharomyces cerevisiae (strain ATCC 204508 / S288c) GN=NHP6B PE=1 SV=3	0.246032	other
22.3115	22.0084	21.4338	22.8087	21.6993	22.0278	0.568244	22.1786	21.9179	0.260696	CSE2	sp|P33308|MED9_YEAST Mediator of RNA polymerase II transcription subunit 9 OS=Saccharomyces cerevisiae (strain ATCC 204508 / S288c) GN=CSE2 PE=1 SV=1	0.245465	other
22.3311	21.5092	21.6683	24.2967	23.3613	20.3116	0.568361	22.6566	21.8362	0.820326	TOM1	sp|Q03280|TOM1_YEAST E3 ubiquitin-protein ligase TOM1 OS=Saccharomyces cerevisiae (strain ATCC 204508 / S288c) GN=TOM1 PE=1 SV=1	0.245376	other
26.0935	26.1489	19.1975	25.6241	25.2221	25.2624	0.569789	25.3695	23.8133	1.55624	COF1	sp|Q03048|COFI_YEAST Cofilin OS=Saccharomyces cerevisiae (strain ATCC 204508 / S288c) GN=COF1 PE=1 SV=1	0.244286	other
29.4289	25.4831	28.2942	28.4262	28.8131	28.3416	0.570171	28.527	27.7354	0.791533	DLD2	sp|P46681|DLD2_YEAST D-2-hydroxyglutarate--pyruvate transhydrogenase DLD2 OS=Saccharomyces cerevisiae (strain ATCC 204508 / S288c) GN=DLD2 PE=1 SV=1	0.243995	other
27.4671	27.4029	27.4599	28.2137	27.6019	27.1408	0.571014	27.6521	27.4433	0.208827	VPS8	sp|P39702|VPS8_YEAST Vacuolar protein sorting-associated protein 8 OS=Saccharomyces cerevisiae (strain ATCC 204508 / S288c) GN=VPS8 PE=1 SV=2	0.243353	other
29.2358	30.6311	30.8767	31.1471	30.6538	30.0691	0.571096	30.6233	30.2479	0.375458	SRP68	sp|P38687|SRP68_YEAST Signal recognition particle subunit SRP68 OS=Saccharomyces cerevisiae (strain ATCC 204508 / S288c) GN=SRP68 PE=1 SV=1	0.243291	other
23.1496	23.2674	22.5361	23.2476	20.9857	23.1927	0.571124	22.4753	22.9844	-0.509059	GIS2	sp|P53849|GIS2_YEAST Zinc finger protein GIS2 OS=Saccharomyces cerevisiae (strain ATCC 204508 / S288c) GN=GIS2 PE=1 SV=1	0.24327	other
25.9164	24.619	24.0056	27.1862	24.0566	25.3084	0.571317	25.5171	24.847	0.670055	TAF14	sp|P35189|TAF14_YEAST Transcription initiation factor TFIID subunit 14 OS=Saccharomyces cerevisiae (strain ATCC 204508 / S288c) GN=TAF14 PE=1 SV=1	0.243123	other
26.7993	26.257	26.8353	27.6029	27.3997	25.9555	0.573082	26.986	26.6306	0.355432	SCJ1	sp|P25303|SCJ1_YEAST DnaJ-related protein SCJ1 OS=Saccharomyces cerevisiae (strain ATCC 204508 / S288c) GN=SCJ1 PE=1 SV=2	0.241783	other
29.1699	27.8935	28.1871	28.7886	28.0042	29.5398	0.573247	28.7775	28.4169	0.360686	VPS45	sp|P38932|VPS45_YEAST Vacuolar protein sorting-associated protein 45 OS=Saccharomyces cerevisiae (strain ATCC 204508 / S288c) GN=VPS45 PE=1 SV=2	0.241658	other
31.2091	28.1737	27.793	28.2884	28.2388	28.4859	0.573691	28.3377	29.0586	-0.720943	VID27	sp|P40157|VID27_YEAST Vacuolar import and degradation protein 27 OS=Saccharomyces cerevisiae (strain ATCC 204508 / S288c) GN=VID27 PE=1 SV=1	0.241322	other
27.2008	26.8226	26.0458	26.9258	26.317	26.0333	0.573852	26.4254	26.6897	-0.264392	PGA3	sp|Q12746|PGA3_YEAST Plasma membrane-associated coenzyme Q6 reductase PGA3 OS=Saccharomyces cerevisiae (strain ATCC 204508 / S288c) GN=PGA3 PE=1 SV=1	0.2412	other
29.8151	30.2724	30.6558	30.7912	30.2673	30.241	0.575112	30.4332	30.2478	0.185392	MAE1	sp|P36013|MAOM_YEAST NAD-dependent malic enzyme, mitochondrial OS=Saccharomyces cerevisiae (strain ATCC 204508 / S288c) GN=MAE1 PE=1 SV=1	0.240248	other
[truncated: 410 more rows]
