# Supplementary material for: Regulated targeting of the monotopic hairpin membrane protein Erg1 requires the GET pathway
Source: J Cell Biol. 2022 May 19;221(6):e202201036. doi: 10.1083/jcb.202201036 (PMC9123286; doi:10.1083/jcb.202201036)
Supplement: Table S3 — list yeast proteins in the SWAT library predicted to contain a single hairpin. [file JCB_202201036_TableS3.xlsx]

## Sheet: Sheet1
	Gene	Length	Helix 1	Helix 2	aa after TM 2
	ERG1	496	441-461	468-491	5
	LAM1	1228	1029-1052	1060-1081	147
	SIP3	1229	1034-1056	1064-1083	146
	PRM9	298	110-131	137-158	140
	TSC10	320	256-275	285-303	17
	UBX2	584	126-145	151-169	415
	Gene	Length	TM 1	TM 2	aa after TM 2
	APQ12	115	39-59	65-85	30
	ISC1	477	395-416	424-446	31
	LNP1	278	52-71	78-100	178
	MST27	234	47-68	75-96	138
	MST28	234	47-68	74-95	139
	NEM1	446	87-108	109-129	317
	OSW5	148	6-28	31-52	96
	PGA3	312	15-36	41-61	251
	PKR1	233	22-43	47-67	166
	PRM8	237	46-68	74-96	141
	SEY1	776	681-701	705-727	49
	SNA4	140	8-29	38-59	81
	SPC1	94	27-47	51-72	22
	SPO7	259	73-94	105-126	133
	TCB1	1186	106-126	130-148	1038
	TCB2	1178	98-118	120-140	1037
	UIP3	235	49-69	74-96	139
	YAR028W	234	48-68	74-96	138
	YCR007C	239	53-73	79-100	139
