# Supplementary material for: Regulated targeting of the monotopic hairpin membrane protein Erg1 requires the GET pathway
Source: J Cell Biol. 2022 May 19;221(6):e202201036. doi: 10.1083/jcb.202201036 (PMC9123286; doi:10.1083/jcb.202201036)
Supplement: Table S4 — list of plasmids, yeast strains, and oligos used in this study. [file JCB_202201036_TableS4.xlsx]

## Sheet: Sheet1
	Plasmids used in this study
	Unique ID	Plasmid	Description	Cloning method	Reference
	-	pKT128	For tagging yeast strains genomically C-terminally with GFP.	-	Sheff et al., 2004
	-	pAG25	Contains the clonNAT resistance cassette used for making Hsp104-mTagBFP2::NAT get3.		Goldstein and McCusker, 2009
	P02F7	pCEV-G1 Km clonNAT Phleo	Derived from pCEV-G1 Km (Vickers et al., 2013). bler gene (from pUG66) and nat1 gene (from pAG25) were integrated into the multiple cloning sites of pCEV-G1 Km yielding a BLE (ScPGK1pr::bler::ScCyc1t) and a NAT (ScTEF1pr::nat1::ScADH1t) resistance marker cassette.	T4 ligation	This study
	-	pST-N2	For tagging yeast strains genomically with URA3::NOP1pr cassette.	-	Weill et al., 2018
	-	p426 GAL1pr	Used as control and for cloning.	-	Mumberg et al., 1994
	P02G5	p426 GAL1pr::GFP-Erg1	Derived from p426 GAL1pr. For galactose-inducible expression of GFP-Erg1.	Gibson assembly	This study
	P03A1	pRS416 MET15pr::Get3-TEV-GFP D57E	Derived from pG308 (Powis et al., 2013). For constitutive expression of Get3-TEV-GFP DE.	T4 ligation	This study
	P03A2	pRS416 MET15pr::Get3-TEV-GFP D57E F190D I193D	Derived from P03A01. For constitutive expression of Get3-TEV-GFP DE FIDD.	Gibson assembly	This study
	-	pRS415 MET15pr	Used as control and for cloning.	-	Mumberg et al., 1994
	P01J9	pRS415 MET15pr::HA-Erg1	Derived from pRS415 MET15pr. For constitutive expression of HA-Erg1.	Gibson assembly	This study
	P02J10	pRS415 MET15pr::HA-Erg1 Δ442-496	Derived from P01J9. For constitutive expression of HA-Erg1 ΔC.	Gibson assembly	This study
	P03H4	pRS415 MET15pr::HA-Erg1 Δα1	Derived from P01J9. For constitutive expression of HA-Erg1 Δα1.	T4 ligation	This study
	P03H5	pRS415 MET15pr::HA-Erg1 Δα2	Derived from P01J9. For constitutive expression of HA-Erg1 Δα2.	T4 ligation	This study
	P03H2	pRS416 MET15pr::HA-Erg1-op	Derived from P03G8. For constitutive expression of HA-Erg1-op.	T4 ligation	This study
	P03H3	pRS416 MET15pr::HA-Erg1-opNQ	Derived from P03G9. For constitutive expression of HA-Erg1-opNQ.	T4 ligation	This study
	P03G10	pRS416 MET15pr::Ysy6-op	Derived from pRS416 MET15pr (Mumberg et al., 1994). For constitutive expression of Ysy6-op.	T4 ligation	This study
	P03H1	pRS416 MET15pr::Ysy6-opNQ	Derived from pRS416 MET15pr (Mumberg et al., 1994). For constitutive expression of Ysy6-opNQ.	T4 ligation	This study
	P03G8	pRS416 MET15pr::Sed5-op	Derived from pRS416 MET15pr (Mumberg et al., 1994). For constitutive expression of Sed5-op.	T4 ligation	This study
	P03G9	pRS416 MET15pr::Sed5-opNQ	Derived from P03G8. For constitutive expression of Sed5-opNQ.	T4 ligation	This study
	P01H6	pRS415 MET15pr::Erg1-GFP	Derived from pRS415 MET15pr. For constitutive expression of Erg1-GFP.	Gibson assembly	This study
	P01H8	pRS415 MET15pr::GFP-Erg1	Derived from pRS415 MET15pr. For constitutive expression of GFP-Erg1.	Gibson assembly	This study
	P02A2	pRS415 MET15pr::GFP-Erg1 Δ442-496	Derived from P01H8. For constitutive expression of GFP-Erg1 ΔC.	T4 ligation	This study
	P03H6	pRS415 MET15pr::GFP-Erg1 ΔC Erg9TMS	Derived from P02A2. For constitutive expression of GFP-Erg1 ΔC Erg9TMS.	T4 ligation	This study
	P02E9	pRS416 MET15pr::Erg1-mTagBFP2	Derived from pRS416 MET15pr (Mumberg et al., 1994). For constitutive expression of Erg1-mTagBFP2.	Gibson assembly	This study
	P01H10	pRS415 MET15pr::GFP-SQLE	Derived from P01H8. For constitutive expression of GFP-SQLE.	Gibson assembly	This study
	P02A3	pRS415 MET15pr::GFP-SQLE Δ1-103	Derived from P01H8. For constitutive expression of GFP-SQLE ΔN.	Gibson assembly	This study
	P03E4	p426 GAL1pr::GFP-Lam1	Derived from P02G5. For galactose-inducible expression of GFP-Lam1.	Gibson assembly	This study
	P03E5	p426 GAL1pr::GFP-Sip3	Derived from P02G5. For galactose-inducible expression of GFP-Sip3.	Gibson assembly	This study
	P03E6	p426 GAL1pr::GFP-Prm9	Derived from P02G5. For galactose-inducible expression of GFP-Prm9.	Gibson assembly	This study
	P03E7	p426 GAL1pr::GFP-Tsc10	Derived from P02G5. For galactose-inducible expression of GFP-Tsc10.	Gibson assembly	This study
	Yeast strains used in this study
	Strain	Genotype	Additional information	Reference
	By4741 (wt)	S288C MATa his3Δ1 leu2Δ0 met15Δ0 ura3Δ0		Brachmann et al., 1998
	get3	By4741 get3Δ::kanMX		Schuldiner et al., 2008
	SGA query strain	S288C MATalpha his3Δ1, leu2Δ0, LYS2+, met15Δ0, ura3Δ0, can1Δ::STE2pr-spHIS5, lyp1Δ::STE3pr-LEU2		Tong and Boone, 2007
	SGA query strain get3	SGA query strain get3Δ::nat1	GET3 replaced with nat1 resistance marker gene from P02F7.	This study
	SWAT GFP-X	By4741 MATa SWAT-sfGFP-X his3Δ1 leu2∆0 met15∆0 ura3∆0	Relates to all strains marked wt with NOP1pr.	Weill et al., 2018
	SWAT GFP-X get3	By4741 MATa SWAT-sfGFP-X his3Δ1 leu2∆0 met15∆0 ura3∆0 can1Δ::STE2pr-spHIS5 lyp1Δ::STE3pr-LEU2 get3Δ::nat1	Relates to all strains marked get3 with NOP1pr.	This study
	ERG3-GFP::HIS	By4741 ERG3-yEGFP::SpHIS5	Derived from By4741 (wt). GFP::HIS cassette amplified from pKT128.	This study
	ERG3-GFP::HIS get3	By4741 get3Δ::kanMX ERG3-yEGFP::SpHIS5	Derived from get3. GFP::HIS cassette amplified from pKT128.	This study
	ERG10-GFP::HIS	By4741 ERG10-yEGFP::SpHIS5	Derived from By4741 (wt). GFP::HIS cassette amplified from pKT128.	This study
	ERG10-GFP::HIS get3	By4741 get3Δ::kanMX ERG10-yEGFP::SpHIS5	Derived from get3. GFP::HIS cassette amplified from pKT128.	This study
	ERG13-GFP::HIS	By4741 ERG13-yEGFP::SpHIS5	Derived from By4741 (wt). GFP::HIS cassette amplified from pKT128.	This study
	ERG13-GFP::HIS get3	By4741 get3Δ::kanMX ERG13-yEGFP::SpHIS5	Derived from get3. GFP::HIS cassette amplified from pKT128.	This study
	ERG25-GFP::HIS	By4741 ERG25-yEGFP::SpHIS5	Derived from By4741 (wt). GFP::HIS cassette amplified from pKT128.	This study
	ERG25-GFP::HIS get3	By4741 get3Δ::kanMX ERG25-yEGFP::SpHIS5	Derived from get3. GFP::HIS cassette amplified from pKT128.	This study
	erg1 pRS416 MET15pr::Erg1-mTagBFP2	By4741 erg1Δ::NAT pRS416 MET15pr::Erg1-mTagBFP2	Derived from By4741 (wt). NAT resistance cassette amplified from P02F7.	This study
	HA-ERG1	By4741 HA-ERG1	Derived from erg1 pRS416 Erg1-mTagBFP2	This study
	HA-ERG1 get3	By4741 HA-ERG1 get3Δ::kanMX	Derived from HA-ERG1. kanMX resistance cassette amplified from P02F7.	This study
	get5	By4741 get5Δ::kanMX	Derived from By4741 (wt). kanMX cassette amplified from P02F7.	This study
	get1 get2	By4741 get1Δ::kanMX get2Δ::NAT	Derived from By4741 (wt). kanMX and NAT cassette amplified from P02F7.	This study
	ERG1-GFP	By4741 ERG1-yEGFP::SpHIS5	Derived from By4741 (wt). GFP::HIS cassette amplified from pKT128.	This study
	ERG1-GFP get3	By4741 get3Δ::kanMX ERG1-yEGFP::SpHIS5	Derived from get3. GFP::HIS cassette amplified from pKT128.	This study
	NOP1pr::ERG1	By4741 URA3::NOP1pr::ERG1	Derived from By4741 (wt). URA3::NOP1pr cassette amplified from P02I8.	This study
	doa10	By4741 doa10Δ::BLE	Derived from By4741 (wt). BLE cassette amplified from P02F7.	This study
	doa10 get3	By4741 doa10Δ::BLE get3Δ::kanMX	Derived from doa10. kanMX cassette amplified from P02F7.	This study
	HA-ERG1 doa10	By4741 HA-ERG1 doa10Δ::BLE	Derived from HA-ERG1. BLE cassette amplified from P02F7.	This study
	HA-ERG1 doa10 get3	By4741 HA-ERG1 doa10Δ::BLE get3Δ::kanMX	Derived from HA-ERG1 doa10. kanMX cassette amplified from P02F7.	This study
	GFP-Erg1 (GAL1pr) wt	By4741 p426 GAL1pr::GFP-Erg1	Derived from By4741 (wt).	This study
	GFP-Erg1 (GAL1pr) get3	By4741 get3Δ::kanMX p426 GAL1pr::GFP-Erg1	Derived from get3.	This study
	wt control (GAL1pr)	By4741 p426 GAL1pr	Derived from By4741 (wt)	This study
	get3 control (GAL1pr)	By4741 get3Δ::kanMX p426 GAL1pr	Derived from get3.	This study
	HA-Erg1 (ERG1pr) Get3-TEV-GFP DE	By4741 HA-ERG1 get3Δ::kanMX pRS416 MET15pr::Get3-TEV-GFP D57E	Derived from HA-ERG1 get3.	This study
	HA-Erg1 (ERG1pr) Get3-TEV-GFP DE FIDD	By4741 HA-ERG1 get3Δ::kanMX pRS416 MET15pr::Get3-TEV-GFP D57E F190D I193D	Derived from HA-ERG1 get3.	This study
	Get3-TEV-GFP DE HA-Erg1 (ectopic) full length	By4741 get3Δ::kanMX pRS415 MET15pr::HA-Erg1 pRS416 MET15pr::Get3-TEV-GFP D57E	Derived from get3.	This study
	Get3-TEV-GFP DE HA-Erg1 (ectopic) ΔC	By4741 get3Δ::kanMX pRS415 MET15pr::HA-Erg1 Δ442-496 pRS416 MET15pr::Get3-TEV-GFP D57E	Derived from get3.	This study
	Get3-TEV-GFP DE HA-Erg1 (ectopic) Δα1	By4741 get3Δ::kanMX pRS415 MET15pr::HA-Erg1 Δα1 pRS416 MET15pr::Get3-TEV-GFP D57E	Derived from get3.	This study
	Get3-TEV-GFP DE HA-Erg1 (ectopic) Δα2	By4741 get3Δ::kanMX pRS415 MET15pr::HA-Erg1 Δα2 pRS416 MET15pr::Get3-TEV-GFP D57E	Derived from get3.	This study
	HA-Erg1-op	By4741 pRS416 MET15pr::HA-Erg1-op	Derived from By4741 (wt).	This study
	HA-Erg1-opNQ	By4741 pRS416 MET15pr::HA-Erg1-opNQ	Derived from By4741 (wt).	This study
	Ysy6-op	By4741 pRS416 MET15pr::Ysy6-op	Derived from By4741 (wt).	This study
	Ysy6-opNQ	By4741 pRS416 MET15pr::Ysy6-opNQ	Derived from By4741 (wt).	This study
	Sed5-op	By4741 pRS416 MET15pr::Sed5-op	Derived from By4741 (wt).	This study
	Sed5-opNQ	By4741 pRS416 MET15pr::Sed5-opNQ	Derived from By4741 (wt).	This study
	Erg1-GFP (MET15pr, ectopic) wt	By4741 pRS415 MET15pr::Erg1-GFP	Derived from By4741 (wt).	This study
	Erg1-GFP (MET15pr, ectopic) get3	By4741 get3Δ::kanMX RS415 MET15pr::Erg1-GFP	Derived from get3.	This study
	GFP-Erg1 (MET15pr, ectopic) wt	By4741 pRS415 MET15pr::GFP-Erg1	Derived from By4741 (wt).	This study
	GFP-Erg1 (MET15pr, ectopic) get5	By4741 get5Δ::kanMX pRS415 MET15pr::GFP-Erg1	Derived from get5.	This study
	GFP-Erg1 (MET15pr, ectopic) get1 get2	By4741 get1Δ::kanMX get2Δ::NAT pRS415 MET15pr::GFP-Erg1	Derived from get1 get2.	This study
	GFP-Erg1 (MET15pr, ectopic) get3	By4741 get3Δ::kanMX pRS415 MET15pr::GFP-Erg1	Derived from get3.	This study
	GFP-Erg1 (MET15pr, ectopic) doa10	By4741 doa10Δ::BLE pRS415 MET15pr::GFP-Erg1	Derived from doa10.	This study
	GFP-Erg1 (MET15pr, ectopic) doa10 get3	By4741 doa10Δ::BLE get3Δ::kanMX pRS415 MET15pr::GFP-Erg1	Derived from doa10 get3.	This study
	GFP-SQLE ΔN wt	By4741 pRS415 MET15pr::GFP-SQLE Δ1-103	Derived from By4741 (wt).	This study
	GFP-SQLE ΔN get3	By4741 get3Δ::kanMX pRS415 MET15pr::GFP-SQLE Δ1-103	Derived from get3.	This study
	GFP-SQLE wt	By4741 pRS415 MET15pr::GFP-SQLE	Derived from By4741 (wt).	This study
	GFP-SQLE get3	By4741 get3Δ::kanMX pRS415 MET15pr::GFP-SQLE	Derived from get3.	This study
	erg1 control	By4741 erg1Δ::NAT pRS416 MET15pr::Erg1-mTagBFP2 pRS415 MET15pr	Derived from erg1 pRS416 MET15pr::Erg1-mTagBFP2.	This study
	erg1 GFP-SQLE ΔN	By4741 erg1Δ::NAT pRS416 MET15pr::Erg1-mTagBFP2 pRS415 MET15pr::GFP-SQLE Δ1-103	Derived from erg1 pRS416 MET15pr::Erg1-mTagBFP2.	This study
	erg1 GFP-SQLE wt	By4741 erg1Δ::NAT pRS416 MET15pr::Erg1-mTagBFP2 pRS415 MET15pr::GFP-SQLE	Derived from erg1 pRS416 MET15pr::Erg1-mTagBFP2.	This study
	erg1 GFP-Erg1	By4741 erg1Δ::NAT pRS416 MET15pr::Erg1-mTagBFP2 pRS415 MET15pr::GFP-Erg1 ΔC	Derived from erg1 pRS416 MET15pr::Erg1-mTagBFP2.	This study
	erg1 GFP-Erg1 ΔC	By4741 erg1Δ::NAT pRS416 MET15pr::Erg1-mTagBFP2 pRS415 MET15pr::GFP-Erg1 ΔC Erg9TMS	Derived from erg1 pRS416 MET15pr::Erg1-mTagBFP2.	This study
	erg1 GFP-Erg1 ΔC Erg9TMS	By4741 erg1Δ::NAT pRS416 MET15pr::Erg1-mTagBFP2 pRS415 MET15pr::GFP-Erg1	Derived from erg1 pRS416 MET15pr::Erg1-mTagBFP2.	This study
	GFP-Erg1 ΔC	By4741 pRS415 MET15pr::GFP-Erg1 Δ442-496	Derived from By4741 (wt).	This study
	GFP-Erg1 ΔC get3	By4741 get3Δ::kanMX pRS415 MET15pr::GFP-Erg1 Δ442-496	Derived from get3.	This study
	GFP-Erg1 ΔC Erg9TMS	By4741 pRS415 MET15pr::GFP-Erg1 ΔC Erg9TMS	Derived from By4741 (wt).	This study
	GFP-Ubx2 (GALpr) wt	By4741 URA3::GAL1pr::GFP-Ubx2	Derived from By4741 (wt). URA3 and GAL1pr::GFP cassette amplified from P02G5.	This study
	GFP-Ubx2 (GALpr) get3	By4741 URA3::GAL1pr::GFP-Ubx2 get3Δ::kanMX	Derived from get3. URA3 and GAL1pr::GFP cassette amplified from P02G5.	This study
	Hsp104-mTagBFP2::NAT get3	By4741 Hsp104-mTagBFP2::NAT get3Δ::kanMX	Derived from get3. mTagBFP2 and the clonNAT resistance cassette from pAG25 was fused together via polymerase chain reaction.	This study
	GFP-Lam1 (GALpr)	By4741 p426 GAL1pr::GFP-Lam1	Derived from By4741 (wt).	This study
	GFP-Sip3 (GALpr)	By4741 p426 GAL1pr::GFP-Sip3	Derived from By4741 (wt).	This study
	GFP-Prm9 (GALpr)	By4741 p426 GAL1pr::GFP-Prm9	Derived from By4741 (wt).	This study
	GFP-Tsc10 (GALpr)	By4741 p426 GAL1pr::GFP-Tsc10	Derived from By4741 (wt).	This study
	GFP-Lam1 (GALpr) get3	By4741 get3Δ::kanMX p426 GAL1pr::GFP-Lam1	Derived from get3.	This study
	GFP-Sip3 (GALpr) get3	By4741 get3Δ::kanMX p426 GAL1pr::GFP-Sip3	Derived from get3.	This study
	GFP-Prm9 (GALpr) get3	By4741 get3Δ::kanMX p426 GAL1pr::GFP-Prm9	Derived from get3.	This study
	GFP-Tsc10 (GALpr) get3	By4741 get3Δ::kanMX p426 GAL1pr::GFP-Tsc10	Derived from get3.	This study
	GFP-Lam1 (GALpr) get3 HSP104-mTagBFP2	By4741 Hsp104-mTagBFP2::NAT get3Δ::kanMX p426 GAL1pr::GFP-Lam1	Derived from Hsp104-mTagBFP2::NAT get3.	This study
	GFP-Sip3 (GALpr) get3 HSP104-mTagBFP2	By4741 Hsp104-mTagBFP2::NAT get3Δ::kanMX p426 GAL1pr::GFP-Sip3	Derived from Hsp104-mTagBFP2::NAT get3.	This study
	GFP-Prm9 (GALpr) get3 HSP104-mTagBFP2	By4741 Hsp104-mTagBFP2::NAT get3Δ::kanMX p426 GAL1pr::GFP-Prm9	Derived from Hsp104-mTagBFP2::NAT get3.	This study
	DNA oligos used in this study
	Unique ID	Name	Sequence	Purpose
	A15D06	Erg3_yGFP_pKT128_tag_F	GATGATAATGATAGAATCTATGAAAACGACCCAAATACCAAGAAGAACAACggtgacggtgctggtttaattaac	Tag Erg3 C-terminally with GFP.
	A15D07	Erg3_X_pKT128_tag_R	GTTCTTGAACGTGAAAGAAAGAAAAAAGATGAGACAAACAAGGCAACCGTATcgatgaattcgagctcgtttaaactgg	Tag Erg3 C-terminally with GFP.
	A15D08	Erg10_yGFP_pKT128_tag_F	GTAATGGTGGTGGTGGTGCTTCCTCTATTGTCATTGAAAAGATAggtgacggtgctggtttaattaac	Tag Erg10 C-terminally with GFP.
	A15D09	Erg10_X_pKT128_tag_R	GCCATTTATATATTTATGTATTTTATGAAAAAGATCATGAGAAAATCGCAGAACGTAAcgatgaattcgagctcgtttaaactgg	Tag Erg10 C-terminally with GFP.
	A15D10	Erg13_yGFP_pKT128_tag_F	CTACTTGACCAACATCGATGACAAATTTAGAAGATCTTACGATGTTAAAAAAggtgacggtgctggtttaattaac	Tag Erg13 C-terminally with GFP.
	A15E01	Erg13_X_pKT128_tag_R	GCATTTATGAAGGGGGTTCAGCAAGATGCAATCGATGGGGGAAGAcgatgaattcgagctcgtttaaactgg	Tag Erg13 C-terminally with GFP.
	A15E04	Erg25_yGFP_pKT128_tag_F	GAAAGAATGAAGAAGAGAGCTGAAAACAATGCTCAAAAGAAGACTAACggtgacggtgctggtttaattaac	Tag Erg3 C-terminally with GFP.
	A15E05	Erg25_X_pKT128_tag_R	CATTTTATACGTTTTTTTGTTGTTTTTCTTTTTTTTTTTTTTGAAGTATGTTTCTTCTCcgatgaattcgagctcgtttaaactgg	Tag Erg3 C-terminally with GFP.
	A12C05	Erg1_ko-NAT_AP2096_F	CCAGTATTGAACAATACAGGTTATTTCGAACAATTGAAAAAAAAAAATCACAGAAAAACATATCGAGAAAAGGGTCcgcacacaccatagcttcaaaatg	Replace ERG1 with NAT resistance marker cassette.
	A12C06	Erg1_ko-NAT_AP2096_R	GGTGCAGCTTAATGTTTGACGGTTCCTATCCTCTCTCCCTTATAAGCTGTAGgagcgacctcatgctatacctg	Replace ERG1 with NAT resistance marker cassette.
	A12C07	Erg1flank_HA_F	CCAGTATTGAACAATACAGGTTATTTCGAACAATTGAAAAAAAAAAATCACAGAAAAACATATCGAGAAAAGGGTCATGTCTtacccatacgatgttccagattac	Amplify HA-ERG1 from plasmid P01J9 to integrate genomically.
	A12C08	Erg1stopflank_R	GGTGCAGCTTAATGTTTGACGGTTCCTATCCTCTCTCCCTTATAAGCTGTAGttaACCAATCAACTCACCAAACAAAAATGG	Amplify HA-ERG1 from plasmid P01J9 to integrate genomically.
	A5A08	Get3_ko-KAN_AP2096_F	AAACGTACGACAAGAACAAGAAGATCATCACATTGTAATTtaggtctagagatctgtttagcttgc	Replace GET3 with kanMX resistance marker cassette.
	A5A09	Get3_ko-KAN_AP2096_R	TTATATGTCGTATGTATCTATTTATGGTATTCAGGGGCTTattaagggttctcgagagctcg	Replace GET3 with kanMX resistance marker cassette.
	A9H01	Get5_ko-KAN_AP2096_F	ATAAACTAGCGAAGAATAATAACTTTATACAAAATTAATCtaggtctagagatctgtttagcttgc	Replace GET5 with kanMX resistance marker cassette.
	A9H02	Get5_ko-KAN_AP2096_R	GTGTAAAATAACAAGTATGTACGTACTAACTATACTAATCattaagggttctcgagagctcg	Replace GET5 with kanMX resistance marker cassette.
	A14B03	Get1_ko-KAN_AP2096_F	GCAATCCTTGAACTACGTCTAGTTGATTGAAATAGGAGAAtgtttagcttgcctcgtccc	Replace GET1 with kanMX resistance marker cassette.
	A14B04	Get1_ko-KAN_AP2096_R	GTATACTCCAATACATAAACATATTATATATACGTACATAATGTAATAACAttcgacactggatggcgg	Replace GET1 with kanMX resistance marker cassette.
	A14B05	Get2_ko-NAT_AP2096_F	CTTCCATGTTTGTAGCATCAGCAACGTAGCTCTAGGAAATcgcacacaccatagcttcaaaatg	Replace GET2 with NAT resistance marker cassette.
	A14B06	Get2_ko-NAT_AP2096_R	CGGGTTATGAGAACAATGTATTATATTACTGAACTATCTAGAATgagcgacctcatgctatacctg	Replace GET2 with NAT resistance marker cassette.
	A11H03	Erg1_yGFP_pKT128_tag_F	GCTATTAGAGTATTCACCCCATTTTTGTTTGGTGAGTTGATTGGTggtgacggtgctggtttaattaac	Tag ERG1 C-terminally with GFP.
	A11H04	Erg1_X_pKT128_tag_R	GCTTAATGTTTGACGGTTCCTATCCTCTCTCCCTTATAAGCTGTAGcgatgaattcgagctcgtttaaactgg	Tag ERG1 C-terminally with GFP.
	A15A07	ERG1pr_URA3pr_F	CGAACAATTGAAAAAAAAAAATCACAGAAAAACATATCGAGAAAAGGGTCgcataccaccttttcaattcatcat	Tag ERG1 N-terminally with URA3::NOP1pr.
	A15A08	NOP1pr_ERG1_R	CGGCATTAATCAATTCAGGTGCAACGTTAACAGCAGACATtactgttttagttgatttaagttaattttatcgaag	Tag ERG1 N-terminally with URA3::NOP1pr.
	A4J09	Doa10_ko-BLE_AP2096_F	TACCACTAATTGAATCAAAGAGACTAGAAGTGTGAAAGTCcctggaagtaccttcaaagaatg	Replace DOA10 with BLE resistance marker cassette.
	A4J10	Doa10_ko-BLE_AP2096_R	TATGCTAGCATTCATTTTAAATGTAAGGAAGAAAACGCCTcagctggatcttcgagcgtc	Replace DOA10 with BLE resistance marker cassette.
	A15E06	Get3_ko-nat1_F	GGAAAACGTACGACAAGAACAAGAAGATCATCACATTGTAATTATGGGTACCACTCTTGACGAC	Replace GET3 with nat1 resistance gene.
	A15E07	Get3_ko-nat1_R	GGTTATATGTCGTATGTATCTATTTATGGTATTCAGGGGCTTTTAGGGGCAGGGCATGCTCATG	Replace GET3 with nat1 resistance gene.
	A15E08	NotI_nat1_F	TATCGCGGCCGCAATGGGTACCACTCTTGACGAC	Used to make P02F7.
	A15E09	Nat1_speI_R	GACTACTAGTTTAGGGGCAGGGCATGCTC	Used to make P02F7.
	A15E10	BamHI_bler_F	GATCGGATCCATGGCCGACCAAGCGA	Used to make P02F7.
	A15F01	BleR_KpnI_R	GATCGGTACCTCATGAGATGCCTGCAAG	Used to make P02F7.
	A8G02	BcuI_Get3_F	TCTAGAACTAGTGTCGACatggatttaaccgtggaacctaatttg	Used to make P03A1.
	A8G04	Get3_G4S_TEV_R	CGCCACCCTGAAAATACAAATTCTCGGATCCGCCACCGCCGGAGCCACCGCCACCttccttatcttctaactcataaatgactttgc	Used to make P03A1.
	A8G03	BamHI_TEV_G4S_yGFP_F	GGTGGCGGATCCGAGAATTTGTATTTTCAGGGTGGCGGCGGCGGCTCGGGCGGCGGCGGTTCCatgtctaaaggtgaagaattattcactgg	Used to make P03A1.
	A4I04	yGFPstop_XhoI_R	tgtcgactcgagTTATTTGTACAATTCATCCATACCATGG	Used to make P03A1.
	A10E08	Met25pr_XbaI_SpeI_Get3_F	CATAGATACAATTCTATTACCCCCATCCATACTCTAGAACTAGTATGGATTTAACCGTGGAACCTAATTTG	Used to make P03A2.
	A10E09	Get3_F190D_I193D_R	ccaatttgttggtGTCttcaccgTCcttttccaaaagcttgg	Used to make P03A2.
	A10E10	Get3_F190D_I193D_F	ccaagcttttggaaaagGAcggtgaaGACaccaacaaattgg	Used to make P03A2.
	A10F01	Get3_i_R	ggaaatcaattcctgaattagtctttcag	Used to make P03A2.
	A12A02	Met25prGibson_XbaI_Erg1_F	CATAGATACAATTCTATTACCCCCATCCATACTCTAGACCCGGGAAGCTTATGTCTGCTGTTAACGTTGCACC	Used to make P01H6 and P02E9.
	A12A03	Erg1_G4S_Gibson_R	cgaaccgccaccgccggatccaccgccaccACCAATCAACTCACCAAACAAAAATGG	Used to make P01H6, P02E9, P03H2, P03H3.
	A7A01	G4SGibson2_sfGFP_F	GGATCCGGCGGTGGCGGTTCGatgtccaagggtgaagagctatttac	Used to make P01H6.
	A7A02	sfGFPstop_XhoI_R	GAATGTAAGCGTGACATAACTAATTACATGACTCGAGttacttataaagctcgtccattccgtg	Used to make P01H6.
	A8B08	Met25prGibson_XbaI_HindIII_sfGFP_F	CATAGATACAATTCTATTACCCCCATCCATACTCTAGAAAGCTTATGTCCAAGGGTGAAGAGCTATTTAC	Used to make P01H8.
	A9H08	sfGFP_G4SGibs_R	CGATCCGCCACCGCCGGATCCACCGCCACCcttataaagctcgtccattccgtg	Used to make P01H8.
	A11J08	G4S_Gibson_Erg1_F	ggtggcggtggatccggcggtggcggatcgATGTCTGCTGTTAACGTTGCACC	Used to make P01H8, P01J9, P02A2, P02J10, P03H4, P03H5, P03H6.
	A11J09	Erg1stop_XhoI_Cyc1tGibson_R	gaatgtaagcgtgacataactaattacatgactcgagttaACCAATCAACTCACCAAACAAAAATGG	Used to make P01H8, P02G5, P01J9, P03H4.
	A16B09	Erg1_dalpha2_Cyc1Gibson_R	gtaagcgtgacataactaattacatgactcgagttaACGTTCTTCCATGTTCAAGTAAATGG	Used to make P03H5.
	A16B10	Erg1dC_Erg9TM_XhoI_R	acatgactcgagttaCGCTCTGTGTAAAGTGTATATATAATAAAACCCAAGAAGAACGGACAAGATGATAGATAAAACCATATTGAACTTTGGCAAGACACCAGACAG	Used to make P03H6.
	A14E08	GalprGibson_sfGFP_F	ctttaacgtcaaggagaaaaaaccccggattctagaactagtatgtccaagggtgaagagc	Used to make P02G5.
	A12A04	G4S_Gibson_hErg1_F	ggtggcggtggatccggcggtggcggatcgATGTGGACTTTTCTGGGCATTGCC	Used to make P01H10.
	A12A05	hErg1stop_XhoI_Cyc1tGibson_R	gaatgtaagcgtgacataactaattacatgactcgagTTAATGAACCATATACTTCATTTCTGAGTAAATTAGAGG	Used to make P01H10 and P02A3.
	A12A06	G4S_Gibson_hErg1d1-103_F	ggtggcggtggatccggcggtggcggatcgATTTCAGAAACAAGCTTAATAGGAACAGC	Used to make P02A3.
	A7G02	G4SGibson2_mTagBFP2_F	GGATCCGGCGGTGGCGGTTCGATGGTGTCTAAGGGCGAAGAG	Used to make P02E9.
	A7G03	mTagBFP2stop_XhoIGibsonp415_R	gaatgtaagcgtgacataactaattacatgactcgagTTAATTAAGCTTGTGCCCCAGTTTG	Used to make P02E9.
	A11A09	Met25pr_F	CTATTTCCTTCGTGTAATACAGGGTCGTCAGATACATAGATACAATTCTATTACCCCCATCCATACTCTAGACCCGGGAAGCTTATG	Used to make P01J9, P03H2, P03H3.
	A11A10	Met25pr_HA_G4Gib2_R	CGATCCGCCACCGCCGGATCCACCGCCACCagcgtaatctggaacatcgtatgggtaACCAACCATAAGCTTCCCGGGTCTAGAGTATG	Used to make P01J9.
	A12A07	Erg1noMARstop_XhoI_Cyc1tGibson_R	gaatgtaagcgtgacataactaattacatgactcgagTTAAGGCTTTGGCAAGACACCAGACAG	Used to make P02A2 and P02J10.
	A16B06	Erg1_dalpha1_R	CCCAAGAAACCCTTTGGCAAGACACCAGACAG	Used to make P03H4.
	A16B07	Erg1_dalpha1_F	GGTGTCTTGCCAAAGGGTTTCTTGGGATTACCAATGGC	Used to make P03H4.
	A14C01	Erg1_qPCR_F1	GAGGTGGCGATTGTGTCAAC	Used in qPCR to measure ERG1 mRNA expression
	A14C02	Erg1_qPCR_R1	CAAGAAACCACGTTCTTCCATG	Used in qPCR to measure ERG1 mRNA expression
	A14E05	Taf10_qPCR_F1	GCTATTGCAAGGACAGCAAC	Used in qPCR to measure TAF10 mRNA expression
	A14E06	Taf10_qPCR_R1	CCTATATTGAGCCCGTATTCAGC	Used in qPCR to measure TAF10 mRNA expression
	A12D08	G4S(B)_Lam1_F	ggtggcggtggatccggcggtggcggatcgATGCATGAACACAAAGCGGAG	Used to make P03E04.
	A12D09	Lam1stop_XhoI_Cyc1tGibson_R	gaatgtaagcgtgacataactaattacatgactcgagTCAGACTGGAATGGCAGATAATCTGTTGTAC	Used to make P03E04.
	A12E05	G4S(B)_Sip3_F	ggtggcggtggatccggcggtggcggatcgATGTCCGTTCACGGGAGGGATCCC	Used to make P03E05.
	A12E06	Sip3stop_XhoI_Cyc1tGibson_R	tgtaagcgtgacataactaattacatgactcgagTCAAGTTATTGGTGGTCTTAACTTCTCG	Used to make P03E05.
	A15I05	G4SGibson2_Prm9_F	ggtggcggtggatccggcggtggcggatcgATGTCGCCTCAATACCATTTTTATTTTGTATC	Used to make P03E06.
	A15I06	Prm9stop_XhoI_Cyc1tGibson_R	gaatgtaagcgtgacataactaattacatgactcgagCTAAAAAAACTCATCGACACCAGGATAC	Used to make P03E06.
	A12F02	G4S(B)_Tsc10_F	ggtggcggtggatccggcggtggcggatcgATGAAGTTTACGTTAGAAGACCAAGTTG	Used to make P03E07.
	A12F03	Tsc10stop_XhoI_Cyc1tGibson_R	gaatgtaagcgtgacataactaattacatgactcgagTCAGTTGGCCTTCTTGCCGTCATTTTC	Used to make P03E07.
	A15J06	Galpr_start_F	acggattagaagccgccgagc	Used to make GAL1pr::GFP-Ubx2 wt and get3.
	A15J07	sfGFP_G4S_Ubx2start_R	GAAAGGTGAAATTCACTATCCTCATGATTGACTACTGGCATcgatccgccaccgccggatccaccgccacccttataaagctc	Used to make GAL1pr::GFP-Ubx2 wt and get3.
	A15J08	Ubx2flank_URA3term_F	GGTATTACGATAGAAGTATGTAATAGCTTTCATAGTGTAATCGAAGgggtaataactgatataattaaattgaagctctaatttg	Used to make GAL1pr::GFP-Ubx2 wt and get3.
	A15J09	URA3pr_Galpr_R	GCTCGGCGGCTTCTAATCCGTccataccacagcttttcaattcaattc	Used to make GAL1pr::GFP-Ubx2 wt and get3.
	A16A02	Hsp104_G4S_mTagBFP2_F	GGACAGTATGGAAATTGATGATGACCTAGATggcggcggcagcggcggcggcagcatggtgtctaagggcgaag	Used to make Hsp104-mTagBFP2::NAT get3.
	A2D10	op-link-Sed5_R	GATAAGCTTTTAGCCCGTCTTGTTGGAGAAAGGCACGTAGAAGTTTGGGCCggcgccggcGGATCCGCCGCCGCCATTGACTAAAACCCAAATAACG	Used to make P03G8.
	A2D09	XbaI-XmaI-Sed5_F	TACTCTAGACCCGGGATGAACATAAAGGATAGAACTTCAG	Used to make P03G8, P03G9.
	A5A03	opsinNQstop-HindIII_R	ATCGATAAGCTTTTAGCCCGTCTTCTGGGAGAAAGGCACGTAG	Used to make P03G9.
	A2D02	BamHI_Ysy6_F	actagtggatccaccatggccgtacagacaccaag	Used to make P03G10, P03H01.
	A2D03	Ysy6_op_R	acatgactcgagtcagcccgtcttgttggagaaaggcacgtagaagtttggaccagcggccgctaggatatagctgattagttgcaaaac	Used to make P03G10.
	A2D04	Ysy6_opNQ_R	acatgactcgagtcagcccgtcttctgggagaaaggcacgtagaagtttggaccagcggccgctaggatatagctgattagttgcaaaac	Used to make P03H01.
	A16A03	Cyc1t_pAG25_R	ctaaacagatctggcgcgccgcaaattaaagccttcgagcgtc	Used to make Hsp104-mTagBFP2::NAT get3.
	A16A04	pAG25_F	ggcgcgccagatctgtttag	Used to make Hsp104-mTagBFP2::NAT get3.
	A16A05	AgTEFt_Hsp104flank_R	CTGATTCTTGTTCGAAAGTTTTTAAAAATCACACTATATTAAAGTTAATtcgacactggatggcggcgttagtatc	Used to make Hsp104-mTagBFP2::NAT get3.
